# Supplementary material for: Oxidative stress and carbon metabolism influence Aspergillus flavus transcriptome composition and secondary metabolite production
Source: Sci Rep. 2016 Dec 12;6:38747. doi: 10.1038/srep38747 (PMC5150527; doi:10.1038/srep38747)
Supplement: Supplementary Data 1 [file srep38747-s1.xls]

## Sheet: Toxigenic Isolates, YES
Supplementary Data 1. Gene expression FPKM data for all isolates and treatments.
Toxigenic Isolates in YES
			Tox4			AF13			NRRL3357
Locus ID	Accession	Annotation	0mM	10mM	25mM	0mM	10mM	25mM	0mM	10mM	20mM
XLOC_000001	AFLA_071790	galactose oxidase, putative	112.258	116.419	79.6862	149.356	151.47	77.0508	140.364	57.9536	62.8068
XLOC_000002	AFLA_072030	conserved hypothetical protein	14.7654	17.3908	7.44967	19.6329	14.6229	6.3401	8.10822	14.9828	5.48902
XLOC_000003	AFLA_072150	cytochrome P450, putative	1.6179	1.29381	0.772287	0.883581	0.72541	0.691641	0.294267	0.188525	0.105848
XLOC_000004	AFLA_072160	conserved hypothetical protein	0.0328507	0.0374317	0.0878443	0	0	0.0328136	0.0290473	0.03786	0.0371439
XLOC_000005	AFLA_072280,AFLA_072290	hypothetical protein	0.888275	1.47512	1.3143	1.75064	0.891597	1.05159	1.30157	1.99926	1.48399
XLOC_000006	-	N/A	5.72465	5.2973	5.84614	5.99538	5.0859	5.89291	3.25914	3.27511	3.38614
XLOC_000007	AFLA_072320	sugar transporter, putative	0	0	0	0	0	0	0.020216	0	0
XLOC_000008	AFLA_072340	alcohol dehydrogenase, putative	6.61104	5.12473	6.71501	7.64698	6.34068	6.5379	5.28313	5.67025	7.22006
XLOC_000009	AFLA_072360	benzoate 4-monooxygenase cytochrome P450, putative	0.0173081	0.0397596	0.0434051	0	0.0214375	0	0.0349256	0	0
XLOC_000010	AFLA_072370	hexokinase, putative	1.65193	1.55634	0.722752	1.15488	0.935068	0.70587	1.03403	2.10296	1.92989
XLOC_000011	AFLA_072390	srpk, putative	1.90499	1.11585	2.3351	0.810446	2.59787	2.11927	1.15435	1.49007	1.8334
XLOC_000012	AFLA_072420	hypothetical protein	0.299282	0.354725	1.40586e-36	0.02996	0.322184	0.273756	0.164091	0.587918	0.372582
XLOC_000013	AFLA_072430	hypothetical protein	1.00514	0.97953	0.508994	0.695952	0.719096	0.448944	0.648321	0.620799	0.558398
XLOC_000014	AFLA_072450	conserved hypothetical protein	0.696105	0.53448	0.674319	0.30093	0.56342	0.343032	0.534388	0.593906	0.358676
XLOC_000015	AFLA_072480	conserved hypothetical protein	0	0	0.0292197	0	0	0	0	0	0
XLOC_000016	AFLA_072500	conserved hypothetical protein	1.04494	1.11252	1.13055	1.46891	1.62232	1.30133	1.77992	1.29034	1.12194
XLOC_000017	AFLA_072510,AFLA_072520	hypothetical protein	8.93468	11.7494	9.69483	8.89323	12.6502	11.4981	11.4939	10.5051	10.9133
XLOC_000018	AFLA_072530	allantoate permease, putative	0.185568	0.177543	0.189799	0.196195	0.182739	0.22143	0.114102	0.227158	0.199464
XLOC_000019	AFLA_072540	3-hydroxyisobutyrate dehydrogenase, putative	0	0	0	0	0	0	0	0.0268925	0
XLOC_000020	AFLA_072560	5-oxoprolinase, putative	2.33317	2.34943	1.80971	1.81605	1.83735	1.66358	2.4122	2.36324	2.87036
XLOC_000021	AFLA_072580	hypothetical protein	0.269791	0.0589143	0.148165	0.0788848	0.5531	0.453381	0.583537	0.263754	0.103282
XLOC_000022	AFLA_072600	uracil permease, putative	1.38257	1.54298	0.8443	1.51711	1.42052	1.24954	0.924784	1.2746	1.10054
XLOC_000023	AFLA_072620	proline-specific permease, putative	0.332811	0.614769	0.17579	0.215039	0.300224	0.27395	0.177982	0.289492	0.36425
XLOC_000024	AFLA_072630,AFLA_072640	24-dehydrocholesterol reductase precursor, putative	16.7472	14.1805	18.0736	14.1502	17.16	18.0292	16.2493	14.6337	15.6743
XLOC_000025	AFLA_072670	zinc-iron transporter, putative	1.27391	1.87135	1.37993	1.17762	1.35482	1.2378	1.72662	2.09972	1.28402
XLOC_000026	AFLA_072680,AFLA_072690,AFLA_072700	hypothetical protein	41.6286	33.0966	37.4791	30.2075	27.0662	54.0377	22.5903	30.411	33.2107
XLOC_000027	AFLA_072740,AFLA_072750	proline oxidase Put1, putative	10.3063	11.0807	8.49613	8.30698	7.78061	5.3374	6.54579	12.5151	8.7471
XLOC_000028	AFLA_072770,AFLA_072780	pyrroline-5-carboxylate dehydrogenase, putative	4.64491	5.76037	3.2526	4.97047	4.09359	3.46289	5.52148	7.69156	8.41763
XLOC_000029	AFLA_072810	conserved hypothetical protein	10.6224	10.0677	3.81027	8.76044	4.20745	2.12732	43.8368	66.2661	29.3067
XLOC_000030	AFLA_072860	conserved hypothetical protein	3.73655	4.78757	4.86054	3.60409	4.39605	3.7082	3.39131	3.33795	3.45729
XLOC_000031	AFLA_072900	conserved hypothetical protein	0.156649	0.164515	0.12677	0.180369	0.165532	0.337256	0.228306	0.225632	0.112811
XLOC_000032	AFLA_072910	conserved hypothetical protein	1.78041	2.01795	0.906212	1.67588	1.16791	0.689022	2.50515	1.09376	1.94461
XLOC_000033	AFLA_072930	monooxygenase, putative	0.242677	0.611877	0.558683	0.872701	0.588847	0.548722	0.980258	0.880131	2.26228
XLOC_000034	AFLA_072970	hypothetical protein	3.43303	3.03744	3.09326	2.65175	3.02819	3.23694	3.29143	3.59288	3.46182
XLOC_000035	AFLA_072990	hypothetical protein	1.01803	0.523521	0.631742	0.66584	0.837134	0.948074	0.984837	1.49235	1.14824
XLOC_000036	AFLA_073050,AFLA_073060	monooxygenase, putative	7.21393	5.35084	4.8173	2.97298	3.06005	4.8478	7.36765	7.22058	24.3323
XLOC_000037	AFLA_073110	hypothetical protein	187.376	194.565	152.346	179.719	170.16	169.215	333.706	402.522	297.687
XLOC_000038	AFLA_073120	hypothetical protein	0	0	0	0	0	0	0	0	0
XLOC_000039	AFLA_073150,AFLA_073160	SAM domain methyltransferase, putative	64.5192	58.9987	55.9069	66.4751	58.5554	54.7405	43.7901	50.9978	58.7432
XLOC_000040	AFLA_073170,AFLA_073180	manganese ion homeostasis (Fr), putative	38.0684	45.1734	42.6875	47.2812	48.4413	53.5725	44.1475	37.7727	43.9524
XLOC_000041	AFLA_073190,AFLA_073200	ab-hydrolase associated lipase, putative	13.5282	14.4702	13.1826	14.3016	14.8996	12.3242	13.9071	13.6978	13.0323
XLOC_000042	AFLA_073240	conserved hypothetical protein	5.00386e-143	5.20285e-117	0.169026	8.7937e-262	6.97799e-100	1.56079e-109	0.200427	0.232301	9.67865e-142
XLOC_000043	-	N/A	3.43539	2.28589	2.61828	2.99242	2.81597	1.18742	1.28415	1.8359	0.534604
XLOC_000044	AFLA_073250,AFLA_073260	hypothetical protein	205.008	259.814	213.107	306.268	295.598	93.216	242.804	201.739	71.3838
XLOC_000045	AFLA_073280	conserved hypothetical protein	72.6625	59.1586	83.5248	56.5401	60.6155	96.8288	83.587	106.521	119.932
XLOC_000046	AFLA_073310,AFLA_073320	conserved hypothetical protein	45.7985	47.5467	43.873	48.436	47.7715	48.4646	40.7954	49.4359	33.8458
XLOC_000047	AFLA_073330	conserved hypothetical protein	37.0511	34.9824	43.6709	39.7126	42.3947	46.4767	35.1249	36.5728	33.4414
XLOC_000048	AFLA_073350	protein kinase C substrate, putative	100.071	114.037	134.644	141.884	140.755	130.45	91.2611	85.6497	68.3736
XLOC_000049	AFLA_073360	conserved hypothetical protein	20.5477	18.0795	27.9599	20.879	15.9096	47.6622	33.7926	50.1788	37.2854
XLOC_000050	AFLA_073370	prp4, putative	0.0439917	0	0	0	0	0.0218154	0.019567	0	0
XLOC_000051	AFLA_073390	3-oxoacyl-[acyl-carrier-protein] reductase, putative	0.316953	0.195285	0.118795	1.22884	1.33904	1.37304	0.813399	1.27843	0.423607
XLOC_000052	AFLA_073400	topoisomerase family protein TRF4, putative	11.4513	10.9477	10.4843	8.89405	9.42579	10.1698	10.9528	8.82841	7.94678
XLOC_000053	AFLA_073430	integral peroxisomal membrane protein	74.7644	79.3157	65.1924	75.4399	72.9392	70.7738	65.7362	59.31	60.8558
XLOC_000054	AFLA_073450	copper amine oxidase, putative	34.0897	35.1356	26.2427	26.6957	31.185	24.9399	49.6516	44.0032	26.4001
XLOC_000055	AFLA_073480	tropomyosin, putative	1117.6	1018.4	991.382	1623.73	1212.68	1165.34	818.036	1206.97	959.611
XLOC_000056	AFLA_073500	conserved hypothetical protein	85.424	95.7706	98.2279	100.085	103.707	104.813	90.1416	78.8722	84.8687
XLOC_000057	AFLA_073510	conserved hypothetical protein	36.9565	41.4009	34.3647	37.3672	39.2148	35.7036	37.3315	33.9986	32.1902
XLOC_000058	AFLA_073530	peroxisome biosynthesis protein (Peroxin-10), putative	28.2732	31.0186	32.5308	26.9909	29.0982	32.0738	29.4728	27.9064	23.2997
XLOC_000059	AFLA_073550,AFLA_073560,AFLA_073570	small nuclear ribonucleoprotein (LSM5), putative	1061.94	1205.66	822.791	1003.58	1056.86	658.182	1037.28	1005.35	640.59
XLOC_000060	AFLA_073590	UBX domain protein (Ubx5), putative	41.017	43.025	38.6554	38.2855	37.6819	37.651	39.1207	33.3451	45.6918
XLOC_000061	AFLA_073610	conserved hypothetical protein	5.52159	8.02242	5.65562	6.92808	5.20851	6.28532	4.81252	5.52422	5.38945
XLOC_000062	AFLA_073630	Ste20-like serine/threonine protein kinase, putative	22.056	26.1346	21.9831	26.6373	27.7569	23.2979	24.38	18.7849	18.2048
XLOC_000063	AFLA_073650	mandelate racemase/muconate lactonizing enzyme family protein	1.85909	2.70674	1.64703	3.64799	2.72799	1.88098	2.71661	3.237	3.49325
XLOC_000064	AFLA_073660	alcohol dehydrogenase	1.94102	1.86096	2.18001	3.50652	2.69337	2.48865	2.07847	2.56452	4.03218
XLOC_000065	AFLA_073680	alcohol dehydrogenase, putative	112.691	114.172	61.5532	176.342	101.099	69.4305	58.497	86.86	83.963
XLOC_000066	AFLA_073690	conserved hypothetical protein	1.83907	1.80395	1.45086	1.72911	1.34425	1.10848	1.19363	1.77562	1.81725
XLOC_000067	AFLA_073720	ribosome biogenesis protein (Rrs1), putative	73.6078	56.7272	89.8845	72.9163	83.8478	79.2203	73.4653	47.3561	37.4257
XLOC_000068	AFLA_073730	Rho GTPase activator (Bem2), putative	1.53737	1.65986	1.46253	1.21369	2.03682	1.65912	1.27479	1.46819	1.58556
XLOC_000069	AFLA_073740,AFLA_073750,AFLA_073760	Rab geranylgeranyltransferase, beta subunit	37.3345	34.9418	41.6386	50.7203	47.7649	46.3579	36.7429	39.1607	49.1866
XLOC_000070	AFLA_073790	alcohol dehydrogenase, zinc-containing	23.1884	22.8599	18.4452	24.5246	21.0486	20.1082	14.2813	26.6365	69.5019
XLOC_000071	AFLA_073800	short chain dehydrogenase/reductase family	116.083	81.7036	60.3541	54.9598	41.7954	114.446	112.931	216.53	1318.85
XLOC_000072	AFLA_073830	hypothetical protein	3.56832	3.59166	3.80371	7.53392	6.25743	3.34996	3.94151	1.48071	2.59796
XLOC_000073	AFLA_073840	Na/K ATPase alpha 1 subunit, putative	17.7416	34.1773	22.748	42.1868	33.5235	22.8966	21.2588	4.82235	2.665
XLOC_000074	AFLA_073870	C6 transcription factor RegA, putative	2.71631	2.61986	2.47563	3.33528	3.06718	2.81743	2.90389	3.24019	2.04609
XLOC_000075	AFLA_073890	conserved hypothetical protein	1.1897	1.32609	0.455564	1.1985	0.906524	0.657238	0.676502	0.792227	0.89366
XLOC_000076	AFLA_073900	histidinol dehydrogenase, putative	1.23492	0.966305	0.846697	1.33868	1.3268	0.412407	0.630421	0.927024	0.555093
XLOC_000077	AFLA_073910	salicylate hydroxylase, putative	0.117383	0.0762709	0.0283181	0.11714	0.0179355	0.0285633	0.038674	0.0125103	0.124148
XLOC_000078	AFLA_073930	MFS transporter, putative	8.14629	8.79339	8.81372	11.1713	11.2821	8.66241	9.36659	7.73372	5.30507
XLOC_000079	AFLA_074910,AFLA_074960,AFLA_074970	conserved hypothetical protein	1931.01	5233.31	541.679	775.886	558.669	101.689	8.302	4042.56	7.82965
XLOC_000080	-	N/A	0.0825639	0.110369	0.202735	0.0996695	0.119641	0.160306	0.214279	0.375572	0.198798
XLOC_000081	-	N/A	1.19172	1.06985	1.1849	1.08508	1.27896	1.15334	0.938259	1.38833	0.897855
XLOC_000082	AFLA_073960	conserved hypothetical protein	4.06797	4.05166	3.45826	3.88378	3.65017	3.39825	3.15537	4.90211	4.37868
XLOC_000083	AFLA_073980	cyclin-dependent protein kinase complex component, putative	0.177904	0.291808	0.406955	0.294121	0.364782	0.416167	0.267956	0.232087	0.566824
XLOC_000084	AFLA_074000	BEM46 family protein	22.1075	27.3755	26.0535	24.5332	23.7982	23.2911	23.1441	22.5801	22.2867
XLOC_000085	-	N/A	0.729329	0.330171	0.705207	0.381362	0.0596239	0.541149	0.225372	0.928889	1.64216
XLOC_000086	AFLA_074030	hypothetical protein	0.300599	0.605901	0.27034	0.308264	0.765464	0.43491	0.176011	0.287544	0.663505
XLOC_000087	AFLA_074040,AFLA_074050,AFLA_074060	FAD dependent sulfhydryl oxidase Erv2, putative	104.375	108.455	84.3446	97.5145	82.6811	67.3286	74.6308	79.3512	62.4637
XLOC_000088	AFLA_074070,AFLA_074080,AFLA_074090,AFLA_074100,AFLA_074110,AFLA_074120,AFLA_074130,AFLA_074150	siderochrome-iron transporter, putative	161.543	169.521	158.462	172.158	159.941	145.797	126.981	138.338	137.959
XLOC_000089	AFLA_074170,AFLA_074180,AFLA_074190,AFLA_074200	cytochrome P450, putative	25.7474	31.0162	28.4533	33.5459	28.4382	23.9052	22.1055	34.8306	34.195
XLOC_000090	AFLA_074230	hypothetical protein	2.01552	1.85596	1.95731	2.05642	2.22311	2.5972	2.57325	2.5179	4.07946
XLOC_000091	AFLA_074250	polygalacturonase precursor, putative	0.101092	0.117515	0.105812	0.0520921	0.0954737	0.205059	0.0948724	0.109885	0.198063
XLOC_000092	AFLA_074270	sugar transporter, putative	0.0748968	0.185032	0.172518	0	0.0315178	0.161046	0.265049	0.0653702	0.171009
XLOC_000093	AFLA_074320	conserved hypothetical protein	1.14349e-39	0.0811662	1.28291e-315	2.20868e-315	1.67465e-285	0.163524	1.36331e-167	0.0225044	0.0761842
XLOC_000094	AFLA_074330,AFLA_074340,AFLA_074350	CDK4/6, putative	3.57558	3.80948	2.53856	3.03704	2.48982	3.08524	2.82574	3.36892	3.95036
XLOC_000095	AFLA_074370	conserved hypothetical protein	6.98966	5.06931	5.52602	6.86873	6.31259	6.61774	7.00134	7.76349	5.56461
XLOC_000096	AFLA_074410	dihydrodipicolinate synthase, putative	1.12683	1.28044	1.20334	1.4312	1.12413	1.69771	0.7673	2.07806	0.939818
XLOC_000097	AFLA_074430	sugar transporter, putative	2.12099	2.92011	2.27613	3.44821	2.88394	2.49551	1.28456	1.57373	1.29209
XLOC_000098	AFLA_074440	hypothetical protein	0.536454	0.381581	0.78641	1.22372	0.510521	0.617662	0.543313	0.503238	0.87968
XLOC_000099	AFLA_074450	aldo-keto reductase, putative	1.37842	1.83735	1.67096	2.39426	1.06457	2.16507	1.21011	2.37599	1.44406
XLOC_000100	AFLA_074490	decarboxylase DEC1, putative	0.16137	0.224059	0.213362	0.380624	0.315244	0.486054	0.728837	0.875943	0.760015
XLOC_000101	AFLA_074510	short chain dehydrogenase family protein, putative	0.50499	0.272896	0.375185	0.65728	0.365177	0.299029	0.359504	0.589204	0.369743
XLOC_000102	-	N/A	0.732767	0.342673	0.471821	0.780332	0.626203	0.436163	0.432258	0.647852	0.188437
XLOC_000103	AFLA_074540	cytochrome P450, putative	1.32886	1.38451	2.14504	1.07598	1.62678	4.92473	0.6824	2.41927	2.12536
XLOC_000104	AFLA_074570	efflux pump antibiotic resistance protein, putative	0.589222	0.469772	0.478893	0.452841	0.484071	0.417094	0.517427	0.569115	0.962598
XLOC_000105	AFLA_074580	short-chain dehydrogenases/reductase, putative	0	0.0838501	0	0	0	0	0	0.0757225	0.0787822
XLOC_000106	AFLA_074600	conserved hypothetical protein	0.544811	0.306766	0.301971	0.482082	0.106797	1.20705	0	0	0.0878265
XLOC_000107	AFLA_074630	MFS nicotinic acid transporter Tna1, putative	11.5011	14.4384	14.2136	19.7845	18.0951	11.7264	15.0767	22.9048	8.51082
XLOC_000108	-	N/A	0.598576	0.395239	0.694248	0.488332	0.55955	0.788458	0.501149	0.587461	0.698669
XLOC_000109	AFLA_074690	quinone oxidoreductase, putative	0.585972	0.394718	0.459632	0.434568	0.364966	0.576015	0.343419	0.260839	0.506398
XLOC_000110	AFLA_074720	conserved hypothetical protein	2.20932	1.69122	2.1897	2.00844	1.25752	1.75443	1.37098	2.26041	1.91767
XLOC_000111	AFLA_074740	conserved hypothetical protein	24.3968	29.3661	17.7125	27.3353	27.7682	14.2141	15.4304	11.9318	4.99256
XLOC_000112	AFLA_074750	conserved hypothetical protein	1.22832	0.626572	0.803528	7.63738	3.92645	1.84093	12.9051	4.60303	23.2058
XLOC_000113	-	N/A	0	0.0586654	0.171536	0.363641	0.174729	0.131399	0.0973155	0.162026	0.142728
XLOC_000114	AFLA_074780	conserved hypothetical protein	645.565	413.313	1389.54	973.589	886.496	1464.28	434.334	1757.96	244.288
XLOC_000115	AFLA_074790	conserved hypothetical protein	1.23847	0.801419	1.60978	1.26137	0.989043	1.67291	0.626448	1.83443	1.46803
XLOC_000116	AFLA_074800	integral membrane protein	2.1024	2.10237	2.02104	2.02586	1.69461	3.91768	4.26633	6.21586	10.5899
XLOC_000117	AFLA_074810	conserved hypothetical protein	0	0	0	0	0	0	0.0526886	0.0646553	0
XLOC_000118	AFLA_074850,AFLA_074860	hypothetical protein	34.0278	26.3983	22.7775	39.299	32.0853	18.1405	37.9479	25.587	24.1253
XLOC_000119	-	N/A	0.478024	0.335527	0.299639	0.187172	0.240458	0.138335	0.294854	0.224356	0.0789075
XLOC_000120	AFLA_074880	conserved hypothetical protein	0	0.184441	0.149407	0	0	0	0	0	0
XLOC_000121	AFLA_074900	hypothetical protein	0	0	0	0	0.225965	0	0.328032	0	0.203872
XLOC_000122	AFLA_074910	conserved hypothetical protein	0.209515	0.241571	0.0641193	0.136135	0.167203	0.119007	0.1507	0.17231	0.279219
XLOC_000123	AFLA_074920	conserved hypothetical protein	0.148431	0	0.19086	0.203435	0.185365	0.152172	0.302856	0.404817	0.465937
XLOC_000124	AFLA_074930	conserved hypothetical protein	9.907	7.53267	9.39235	9.9512	8.7223	7.76945	5.27073	6.27147	6.69895
XLOC_000125	AFLA_074940	viral-enhancing factor, putative	267.226	275.283	505.204	388.407	344.799	402.037	189.103	322.528	129.79
XLOC_000126	-	N/A	0.85371	1.08909	0.0721041	0.0632028	0.10589	0.139177	0.0623127	1.03809	0
XLOC_000127	AFLA_074990	DNA N-glycosylase, putative	9.42373	9.63373	11.343	12.3002	11.2035	13.4064	11.8584	10.3425	7.05587
XLOC_000128	AFLA_075020,AFLA_075030	conserved hypothetical protein	584.664	545.924	726.716	684.244	876.789	817.135	709.942	658.667	647.3
XLOC_000129	AFLA_075050	COMPASS complex subunit Sdc1, putative	64.9921	67.0937	57.668	86.3871	68.2169	61.0362	47.8317	70.1308	68.3221
XLOC_000130	AFLA_075060	transformer-SR ribonucleoprotein, putative	3.22804	3.2931	2.41019	2.31688	4.27117	2.30807	4.40967	5.28863	2.85184
XLOC_000131	AFLA_075080	conserved hypothetical protein	43.3553	37.5589	45.4296	54.7014	51.7283	46.6919	43.8745	50.1605	30.938
XLOC_000132	AFLA_075110	hypothetical protein	5.41535	3.86934	4.25887	4.42737	4.05823	5.27964	14.3509	17.2981	24.9841
XLOC_000133	AFLA_075120	mitochondrial carrier protein, putative	32.8178	30.1019	39.9647	33.5136	38.4476	32.4198	44.1522	21.7393	21.4101
XLOC_000134	AFLA_075140,AFLA_075150	separin, putative	68.7558	89.2218	61.5163	114.674	102.158	82.1172	102.9	118.703	126.614
XLOC_000135	AFLA_075200	conserved hypothetical protein	270.002	301.716	321.852	296.523	302.741	312.431	291.821	302.395	515.854
XLOC_000136	AFLA_075230,AFLA_075240	chromatin regulatory protein sir2, putative	21.3278	21.792	12.637	14.4766	14.2139	10.7458	11.8211	19.8627	15.1235
XLOC_000137	AFLA_075250	C-4 methyl sterol oxidase, putative	0	0	0	0	0	0	0	0	0
XLOC_000138	AFLA_075280	lignostilbene dioxygenase, putative	0.152892	0.164519	0.167462	0.224189	0.271096	0.240807	0.0254723	0.129201	0.160267
XLOC_000139	AFLA_075310,AFLA_075320,AFLA_075330,AFLA_075340	gentisate 1,2-dioxygenase, putative	136.441	141.147	207.531	151.279	146.795	170.47	109.022	103.186	84.9454
XLOC_000140	AFLA_075360	conserved hypothetical protein	9.38098	8.41231	8.43491	8.75325	9.46056	8.71891	7.61441	8.27784	6.0335
XLOC_000141	AFLA_075370	FAD binding domain protein	0.151609	0.173192	0.246169	0.214845	0.0456861	0.237574	0.066842	0.224966	0.303538
XLOC_000142	AFLA_075380	hypothetical protein	0	0	0	0	0	0	0	0	0
XLOC_000143	AFLA_075400	quinone oxidoreductase, putative	0.116731	0	0.0259005	0	0	0	8.36629e-48	0.00294153	0
XLOC_000144	AFLA_075420	homeobox protein meis, putative	0.602753	0.668711	0.651003	0.383083	0.654309	0.62226	1.21624	1.45024	0.535597
XLOC_000145	AFLA_075440	conserved hypothetical protein	2.55581	2.09168	3.50825	2.434	3.25236	5.95423	2.83028	4.23229	2.32953
XLOC_000146	AFLA_075450	UMTA methyltransferase family protein	46.97	42.7477	60.2158	62.2277	66.1523	86.8498	60.0231	88.6123	71.1167
XLOC_000147	AFLA_075470	conserved hypothetical protein	2.49315	1.48439	1.79831	1.04729	1.46947	1.83241	1.51952	1.25797	1.16162
XLOC_000148	AFLA_075490	conserved hypothetical protein	19.7496	17.1022	21.0178	17.6488	15.8383	21.4455	14.3527	18.9576	20.1454
XLOC_000149	AFLA_075510	general amidase, putative	1.19176	1.65659	1.48064	1.67156	1.578	1.44638	1.72597	1.44495	0.978855
XLOC_000150	AFLA_075530	hypothetical protein	0	0	0	0	0	0.107004	0	0	0
XLOC_000151	AFLA_075560	conserved hypothetical protein	5.26868	7.23545	7.91718	8.73318	9.10752	7.37831	6.33321	7.76355	4.1762
XLOC_000152	AFLA_075570	glucuronyl hydrolase, putative	2.88968	2.9859	3.54706	5.21763	4.73079	2.7958	1.842	1.52347	1.58866
XLOC_000153	AFLA_075580	conserved hypothetical protein	10.2259	10.3659	9.04836	16.5145	14.0579	6.14144	7.32427	7.22656	5.29121
XLOC_000154	AFLA_075600,AFLA_075610,AFLA_075620	hypothetical protein	110.837	113.567	101.076	150.768	139.148	190.392	127.457	214.2	196.587
XLOC_000155	AFLA_075650	hypothetical protein	0.456191	0.146223	0.222681	0.315312	0.283743	0.119229	0.335188	0	0.130721
XLOC_000156	AFLA_075670	monoxygenase, putative	0.0924008	0.0472437	0.0581362	0	0.129114	0.0322601	0	0.0692486	0.020288
XLOC_000157	AFLA_075740,AFLA_075750	vitamin H transporter, putative	5.52092	6.08841	4.00764	8.02472	5.2004	4.72952	1.76795	3.03183	1.59
XLOC_000158	AFLA_075770	dienelactone hydrolase family protein	2.09758	2.77263	2.00959	2.94242	2.6022	2.11261	2.93903	2.33813	1.82003
XLOC_000159	AFLA_075780	conserved hypothetical protein	0.254481	0.308757	0.251658	0.180554	0.264349	0.170407	0.391842	0.3167	0.118843
XLOC_000160	AFLA_075800	conserved hypothetical protein	1.45608	1.38241	0.784315	1.5884	1.24528	1.14358	1.32995	0.70347	0.733591
XLOC_000161	-	N/A	5.17207	5.74653	4.27755	4.74825	4.2118	5.69622	2.8825	3.55958	1.81321
XLOC_000162	AFLA_075820	methyltransferase, putative	0.0789002	0.288372	0.245515	0.131779	0.121103	0.139922	0	0.0808549	0
XLOC_000163	AFLA_075850	conserved hypothetical protein	12.2351	12.2953	10.6903	14.5677	11.6478	14.9793	18.1888	18.3098	15.5267
XLOC_000164	AFLA_075870,AFLA_075880	hypothetical protein	32.2478	34.3582	24.2323	28.8272	27.9211	28.8763	25.4786	32.3551	31.4148
XLOC_000165	AFLA_075900	conserved hypothetical protein	9.43478	8.65739	6.76392	7.73827	6.5033	7.89186	12.7089	10.0411	12.8937
XLOC_000166	AFLA_075930	C4-dicarboxylate transporter/malic acid transport protein, putative	0.767717	0.790424	0.282213	0.554944	0.24744	0.377001	0.489576	0.611402	0.735217
XLOC_000167	AFLA_075950	ferric-chelate reductase (Fre2), putative	35.9051	16.1583	35.1046	2.77769	14.4977	62.8658	37.6174	54.1247	49.942
XLOC_000168	AFLA_075980,AFLA_075990,AFLA_076000	choline monooxygenase, putative	204.732	197.29	162.027	115.492	140.656	169.222	283.689	225.589	153.851
XLOC_000169	AFLA_076020	Tropomyosin-1, putative	11.1216	10.9963	12.3978	13.65	10.8781	11.0045	10.0574	14.0849	10.598
XLOC_000170	AFLA_076060,AFLA_076070,AFLA_076080,AFLA_076090,AFLA_076100	structure-specific recognition protein, putative	336.478	348.803	325.057	343.172	367.153	363.28	372.537	326.708	470.466
XLOC_000171	AFLA_076120	alpha-L-fucosidase 2 precursor, putative	1.71514	2.34804	1.66193	3.49487	3.11461	2.59247	2.28782	2.51033	3.79141
XLOC_000172	AFLA_076160	conserved hypothetical protein	186.588	174.775	211.359	229.296	233.317	258.526	172.925	105.696	101.037
XLOC_000173	AFLA_076800	amidohydrolase family protein	195.004	280.449	232.678	263.718	408.003	200.196	283.643	469.352	215.417
XLOC_000174	AFLA_076180,AFLA_076190	conserved hypothetical protein	1139.13	1257.61	1843.51	2279	2247.86	2495.54	2439.51	1690.74	1753.24
XLOC_000175	AFLA_076220	hypothetical protein	1.10189	0.517636	1.4181	1.35389	0.716889	0.982848	1.02343	0.761402	0.577547
XLOC_000176	AFLA_076230	conserved hypothetical protein	4.22533	3.3628	4.28369	4.08378	4.63247	5.04282	6.84878	5.61328	3.66558
XLOC_000177	AFLA_076240	glutamate-1-semialdehyde 2,1-aminomutase, putative	56.042	48.5335	82.017	67.418	69.5082	75.626	97.7111	73.719	50.7019
XLOC_000178	AFLA_076250	hypothetical protein	0	0	0	0	0	0	0	0	0
XLOC_000179	AFLA_076290	capsule associated protein, putative	0.332915	0.352685	0.471909	0.724542	0.727796	0.602179	0.296005	0.245043	0.287339
XLOC_000180	AFLA_076310	hypothetical protein	0	0	0	0	0	0	0	0.0576532	0
XLOC_000181	AFLA_076340	C6 finger domain protein, putative	7.5451	6.90386	6.59114	6.00116	6.16436	7.53407	11.8272	12.6311	8.9047
XLOC_000182	AFLA_076350	conserved hypothetical protein	1.05931	0.960839	1.09949	1.32871	0.720472	0.794716	2.16584	2.24216	1.96313
XLOC_000183	AFLA_076360	conserved hypothetical protein	0.247399	0.122843	0.183525	0.116793	0.143615	0.177139	7.36405	6.21247	4.54991
XLOC_000184	AFLA_076370	ankyrin repeat-containing protein, putative	0	0	0	0	0	0	0.0311504	0	0
XLOC_000185	AFLA_076380,AFLA_076390	mitochondrial intermembrane space protein Mia40	47.4319	41.1938	56.6089	63.8647	75.4783	65.3587	67.566	64.2438	56.8002
XLOC_000186	AFLA_076410	conserved hypothetical protein	48.1522	46.8099	36.6983	22.5264	18.9544	45.441	19.4515	48.2123	38.7377
XLOC_000187	AFLA_076420	hypothetical protein	2.99286	2.73759	4.20103	5.80186	2.6117	3.75725	3.94499	2.99449	4.01146
XLOC_000188	AFLA_076440,AFLA_076450	conserved hypothetical protein	233.894	184.15	271.159	174.743	236.189	224.708	276.173	250.224	248.182
XLOC_000189	AFLA_076460	sister chromatid cohesion factor (Chl12), putative	8.5936	9.27944	7.93614	9.67997	8.91499	8.71304	10.4536	7.7159	6.64476
XLOC_000190	AFLA_076480,AFLA_076490	glutathione S-transferase, putative	78.1946	77.2859	79.3936	73.6961	74.9122	82.7227	72.461	83.2511	78.1229
XLOC_000191	AFLA_076510	DEAD/DEAH box helicase, putative	13.94	13.9055	15.2496	13.0628	14.2862	16.4873	15.9083	13.2799	12.6095
XLOC_000192	AFLA_076530	sugar transporter family protein	3.19709	3.55947	3.19542	3.25975	1.62346	3.99159	4.45276	9.86392	5.29279
XLOC_000193	AFLA_076540	cytochrome P450, putative	1.79458	1.83017	2.16893	2.72372	1.83443	1.30338	2.38395	1.17792	1.84892
XLOC_000194	AFLA_076550	conserved hypothetical protein	52.8896	49.1894	45.7014	58.6703	47.4344	43.3409	8.74102	7.85107	6.64151
XLOC_000195	AFLA_076570	conserved hypothetical protein	21.901	19.8154	19.9852	22.3912	19.2879	21.853	19.7182	19.9207	14.575
XLOC_000196	AFLA_076590	glutamine-serine rich protein MS8, putative	40.4862	37.1429	27.3442	37.0455	34.0873	23.5441	31.2974	29.397	24.1481
XLOC_000197	AFLA_076600	translation elongation factor eEF-3, putative	820.989	650.522	842.991	674.598	828.218	654.461	1074.2	482.453	394.342
XLOC_000198	-	N/A	0.097204	0.0947578	0.255552	0.10698	0.0987903	0.172219	0.252025	0.130487	0
XLOC_000199	AFLA_076610	TPR domain protein	5.01645	4.82496	6.09231	5.92848	6.0197	5.86156	5.50307	4.73171	4.24681
XLOC_000200	AFLA_076630	ribose phosphate diphosphokinase Prs1, putative	43.5563	36.4526	60.8267	46.1446	52.7124	58.2683	37.5284	32.5589	25.1081
XLOC_000201	-	N/A	0.991925	1.23706	0.997743	1.40761	1.14247	0.965212	1.05954	1.1163	1.29289
XLOC_000202	AFLA_076650	DUF890 domain protein	49.1616	46.9273	41.1141	53.1559	43.6732	43.6324	49.732	44.255	65.1696
XLOC_000203	AFLA_076660	conserved hypothetical protein	0.69705	1.15356	1.19013	1.49184	0.500471	0.79316	0.835005	1.05431	0.429267
XLOC_000204	AFLA_076680,AFLA_076690,AFLA_076700,AFLA_076710	pyruvate dehydrogenase complex, dihydrolipoamide acetyltransferase	673.312	583.961	587.098	402.65	468.999	624.763	594.009	731.923	2413.77
XLOC_000205	AFLA_076750	conserved hypothetical protein	60.9397	55.3374	64.4079	66.236	56.6939	60.6949	46.3819	50.9409	50.6402
XLOC_000206	AFLA_076780	ribonucleoprotein, putative	2.2806	1.88081	2.12887	1.0127	0.774306	2.15048	1.11245	1.46002	3.94384
XLOC_000207	AFLA_076820,AFLA_076840	glucose oxidase, putative	135.271	132.626	139.651	137.928	142.936	150.972	126.544	142.845	119.889
XLOC_000208	AFLA_076850	conserved hypothetical protein	4.73182	2.93166	3.39236	3.54659	4.86833	1.90448	1.58665	1.76056	0.225516
XLOC_000209	AFLA_076860	MOSC domain protein	1.76116	1.11602	1.25913	1.72168	1.47325	2.38561	1.1717	0.958473	0.874002
XLOC_000210	AFLA_076880,AFLA_076890,AFLA_076900	stearic acid desaturase (SdeA), putative	215.479	224.641	232.412	246.38	270.225	272.31	252.522	299.38	256.592
XLOC_000211	AFLA_076940,AFLA_076960	small nuclear ribonucleoprotein SmE, putative	213.887	188.623	231.857	234.362	237.222	231.516	179.101	182.38	172.853
XLOC_000212	AFLA_076980	non-repetitive nucleoporin, putative	14.2328	15.1185	15.4949	15.8551	19.4618	16.1367	17.6018	14.1435	11.711
XLOC_000213	AFLA_077000,AFLA_077010	hypothetical protein	33.7695	26.1157	33.1473	32.9573	33.6145	33.8211	37.5813	37.5229	22.2038
XLOC_000214	AFLA_077030	siderochrome-iron transporter Sit1, putative	33.2428	23.5329	34.571	23.8639	26.1597	35.8811	21.4553	33.8055	56.4634
XLOC_000215	AFLA_077040	pectate lyase, putative	5.04544	4.76045	3.88933	3.22812	3.47584	5.6062	8.28752	14.1805	31.7936
XLOC_000216	AFLA_077050	conserved hypothetical protein	9.97717	9.61295	7.82215	8.68158	9.31007	11.1113	7.61354	13.123	16.5942
XLOC_000217	AFLA_077100,AFLA_077110	hypothetical protein	64.4968	61.968	39.1076	31.2505	30.2036	38.1669	43.4485	45.8008	72.5789
XLOC_000218	AFLA_077140	conserved hypothetical protein	2.41004	1.70187	1.62523	1.74982	1.55738	2.00123	1.35571	1.18355	1.97421
XLOC_000219	AFLA_077160,AFLA_077170	amine oxidase, putative	8.20766	9.70889	2.77423	4.67753	4.33334	2.22191	1.68838	3.54024	1.25794
XLOC_000220	AFLA_077200	conserved hypothetical protein	3.41335	3.58965	1.90826	2.76785	2.68799	2.16504	2.50721	2.83347	1.42814
XLOC_000221	AFLA_077230,AFLA_077240,AFLA_077250	hypothetical protein	24.1482	22.9703	24.1938	26.4291	23.671	25.3071	14.0399	16.711	15.9895
XLOC_000222	AFLA_077280	acyl-CoA dehydrogenase, putative	7.30795	8.65618	5.95531	8.33289	5.75582	7.55764	10.1637	15.5931	12.3302
XLOC_000223	AFLA_077290,AFLA_077300	UMTA methyltransferase family protein	28.7766	27.6563	24.4332	25.0363	23.1226	21.9465	18.1884	29.3293	47.0425
XLOC_000224	AFLA_077320	conserved hypothetical protein	1.35106	0.968151	0.666859	0.968922	1.13342	0.562097	1.40035	1.378	0.839021
XLOC_000225	AFLA_077350	conserved hypothetical protein	0.0669298	0	0.12306	0	0.085413	0.0533723	0	0	0
XLOC_000226	AFLA_077360	conserved hypothetical protein	0.715511	0.689221	0.754946	0.76782	0.643752	0.711416	0.461276	0.604921	0.568236
XLOC_000227	AFLA_077390	conserved hypothetical protein	9.6267	9.69379	9.19023	11.3788	9.05061	7.22136	3.95682	3.65632	4.16139
XLOC_000228	-	N/A	0.134185	0	0.111204	0	0.0510778	0.115081	0.0365124	0	0
XLOC_000229	AFLA_077400	monocarboxylate transporter, putative	0.0821649	0	0.0395599	0	0	0.0419194	0.142149	0.135558	0.0498771
XLOC_000230	AFLA_077420,AFLA_077430,AFLA_077440	CAIB/BAIF family enzyme	100.909	131.782	157.849	129.228	180.339	121.389	245.236	173.582	213.734
XLOC_000231	AFLA_077460	ankyrin, putative	5.59701	5.75236	5.81359	6.28932	4.96371	5.58185	2.09883	2.2852	2.54695
XLOC_000232	AFLA_077480	conserved hypothetical protein	621.861	387.298	642.619	1381.32	1193.97	604.523	357.169	667.922	285.322
XLOC_000233	AFLA_077490,AFLA_077500	fungal specific transcription factor, putative	6.21733	5.02104	5.93886	3.51199	5.34953	3.68083	8.95933	6.50463	5.024
XLOC_000234	AFLA_077520	conserved hypothetical protein	2.80029	2.31	2.37669	2.46191	2.37901	1.81244	4.62168	3.35449	3.06591
XLOC_000235	AFLA_077550,AFLA_077560,AFLA_077580	hypothetical protein	146.577	122.946	145.772	146.214	172.554	123.149	172.227	112.159	75.8543
XLOC_000236	AFLA_077570	hypothetical protein	0	0	0	0	0	0	0.350591	0	0.425398
XLOC_000237	AFLA_077600	conserved hypothetical protein	244.081	226.986	136.226	292.928	245.442	122.346	254.585	141.041	252.767
XLOC_000238	AFLA_077680	conserved hypothetical protein	10.7524	9.96746	23.6452	14.0131	13.9276	17.282	28.0515	29.906	31.7646
XLOC_000239	AFLA_077690,AFLA_077700	hypothetical protein	17.4747	27.4888	2.84242	4.37476	3.44868	1.32398	0.296222	10.3319	0.411237
XLOC_000240	AFLA_077710,AFLA_077720	secretory lipase, putative	2.07631	2.23983	1.66172	1.40108	1.32838	1.82179	0.510214	0.838481	1.49689
XLOC_000241	AFLA_077750	conserved hypothetical protein	4.38504	3.39963	4.31198	3.24824	2.81904	4.18024	0	0	0.0242993
XLOC_000242	AFLA_077760,AFLA_077770	conserved hypothetical protein	5.1302	4.77803	3.9171	5.83016	5.54002	3.4754	1.06441	1.00875	1.37363
XLOC_000243	-	N/A	15.4936	11.0454	9.59249	16.5261	10.8978	10.1334	12.5908	18.7161	10.4033
XLOC_000244	AFLA_077790	conserved hypothetical protein	8.11072	8.98583	9.26763	5.69086	7.03699	6.98786	7.07172	6.83487	6.80742
XLOC_000245	AFLA_077820	hypothetical protein	0	0	0	0	0	0	0.299753	0	0
XLOC_000246	AFLA_077830	choline dehydrogenase, putative	2.71553e-08	0.0916893	0.0796887	0.0858287	0.0889867	0.143549	0.294804	0.349247	0.242286
XLOC_000247	AFLA_077860	conserved hypothetical protein	150.831	160.522	143.898	195.194	160.633	175.43	237.073	305.845	323.468
XLOC_000248	AFLA_077870	conserved hypothetical protein	1.34931	0.974917	12.2002	0.788956	0.881525	18.3658	0.618181	16.1852	37.1247
XLOC_000249	-	N/A	0.465982	0.307227	1.07313	1.01875e-06	2.07662e-13	1.42391	0.448011	0.949444	1.40096
XLOC_000250	AFLA_077940	hypothetical protein	0	0	0	0	0	0	0	0	0
XLOC_000251	AFLA_077950	toxin biosynthesis protein (Tri7), putative	4.73388	4.69129	4.22085	5.87132	6.72173	5.84415	4.09732	3.65434	3.34023
XLOC_000252	AFLA_077960	conserved hypothetical protein	0	0	0	0	0.0840369	0.0524905	0	0	0.206351
XLOC_000253	AFLA_077970	Rieske 2Fe-2S family protein, putative	39.5911	47.7082	23.4062	21.6118	18.9607	11.4265	37.051	58.4195	56.7189
XLOC_000254	AFLA_078000	conserved hypothetical protein	3.66861	3.36122	3.07495	2.70142	1.33324	3.50582	2.03049	1.43983	2.95257
XLOC_000255	AFLA_078010	sugar transporter, putative	0.046884	0	0.0397343	0	0.0598531	0.0472662	0.0514007	0	0.0531784
XLOC_000256	AFLA_078020	hypothetical protein	0	0	0	0	0	0	0	0.054199	0
XLOC_000257	AFLA_078030	conserved hypothetical protein	0.0410976	0.0495974	0.0375962	0	0.0262482	0	0	0.0239565	0.0404728
XLOC_000258	AFLA_078050	cytochrome P450 monooxygenase, putative	0.125852	0	0.125586	0	0.0269283	0.0913227	0.0683946	0.0954047	0.0860683
XLOC_000259	AFLA_078060	FAD-binding oxidoreductase, putative	0.528123	0.816041	0.608622	0.250306	0.257894	0.71572	0.464042	1.3088	0.821367
XLOC_000260	AFLA_078110	C-14 sterol reductase, putative	1.00437	0.68218	0.951089	1.15064	0.734497	1.02195	1.02091	0.601314	0.742404
XLOC_000261	AFLA_078130	mannan endo-1,6-alpha-mannosidase DCW1 precursor, putative	0.166413	0.0213234	0.0593215	3.28566e-10	0.0284026	0.0835946	0.0593351	0.0191147	1.47561e-09
XLOC_000262	AFLA_078150	hypothetical protein	0.553244	0.499645	0.993817	0.368893	1.30546	1.19497	0.345917	1.17394	1.00957
XLOC_000263	AFLA_078160	hypothetical protein	0	0	0	0	0	0	0	0	0
XLOC_000264	AFLA_078170,AFLA_078180	conserved hypothetical protein	74.3872	64.7447	81.967	103.257	82.9758	88.3822	0.929949	1.14013	0.422031
XLOC_000265	AFLA_078200,AFLA_078210	DNA mismatch repair protein mutl, putative	16.2645	18.0088	7.03469	7.98047	9.12991	19.354	15.463	37.7106	60.6124
XLOC_000266	AFLA_078260	OPA3 domain protein	21.7833	20.5495	21.5679	17.5234	17.8893	22.6822	16.4425	20.3548	44.2266
XLOC_000267	AFLA_078270	myosin I MyoA/Myo5	48.265	55.0868	53.7258	49.1033	54.7117	51.831	57.4889	50.7447	78.4834
XLOC_000268	AFLA_078300,AFLA_078310	chitin synthase activator (Chs3), putative	164.398	159.558	188.022	118.869	130.336	178.759	270.882	264.12	322.042
XLOC_000269	AFLA_078330	conserved hypothetical protein	6.02844	0.586704	4.17447	0.361957	0.624155	4.09708	1.94895	6.52172	9.02064
XLOC_000270	AFLA_078350	conserved hypothetical protein	0.344116	0.372934	0.33172	0.179682	0.350289	0.340531	2.34243	2.14214	3.25884
XLOC_000271	AFLA_078360	conserved hypothetical protein	1.70996	3.81696	1.49309	2.15657	1.20815	1.34691	4.31975	2.67126	1.35643
XLOC_000272	AFLA_078410	conserved hypothetical protein	30.252	31.4357	28.5307	26.4722	25.4228	35.5151	21.6008	30.792	75.3369
XLOC_000273	AFLA_078430	aldehyde dehydrogenase family protein	0.763315	0.815316	0.809691	0.4446	0.486517	0.49393	0.79102	0.834715	0.781579
XLOC_000274	AFLA_078440	integral membrane protein	0.0290858	0	0.0488937	0	0	0.0228509	0.116346	0.0672777	0.0615752
XLOC_000275	AFLA_078460,AFLA_078470,AFLA_078480,AFLA_078490,AFLA_078500	transcription initiation factor IIF subunit beta, putative	269.991	292.174	244.825	259.477	246.434	229.477	230.286	246.865	264.136
XLOC_000276	AFLA_078530	ribosome biogenesis protein Noc4, putative	11.1378	12.2792	15.8853	12.5836	15.0582	13.9901	13.647	9.24803	7.39738
XLOC_000277	AFLA_078590	extracellular matrix protein, putative	82.3705	70.1199	69.7998	118.27	113.154	70.0217	99.0422	47.9969	43.6332
XLOC_000278	AFLA_078610	conserved hypothetical protein	148.655	131.329	101.566	117.623	97.7406	112.785	96.2523	127.726	165.247
XLOC_000279	AFLA_078630	signal peptidase complex component, putative	93.9005	99.7333	121.13	145.653	136.716	119.056	112.821	95.714	47.554
XLOC_000280	AFLA_078670	RNA polymerase II subunit 7	45.7262	39.0618	45.1195	44.3925	39.2634	46.788	38.972	44.111	38.6238
XLOC_000281	AFLA_078680	conserved hypothetical protein	27.0782	34.9788	26.7385	30.0367	34.702	29.2472	33.0371	31.5808	24.7216
XLOC_000282	AFLA_078700,AFLA_078710,AFLA_078720	C6 transcription factor, putative	127.481	139.538	136.122	134.55	145.838	128.088	117.174	119.151	94.4758
XLOC_000283	AFLA_078730,AFLA_078740	hypothetical protein	29.8826	34.6319	30.8098	34.2164	34.7397	33.8465	32.7706	33.8586	23.8831
XLOC_000284	AFLA_078760	cysteine synthase, putative	18.3086	16.8101	16.9676	15.214	15.9533	18.6848	17.4948	17.6672	19.5645
XLOC_000285	AFLA_078780,AFLA_078790	autophagy protein Apg6, putative	239.111	247.632	201.225	196.302	190.783	192.177	178.95	151.384	204.727
XLOC_000286	AFLA_078830	conserved hypothetical protein	16.0156	15.6583	16.0355	20.8891	17.7596	16.0512	15.8402	15.8301	13.1189
XLOC_000287	AFLA_078850,AFLA_078860,AFLA_078870	neutral amino acid permease	13.216	9.50908	13.8852	6.73857	11.5767	9.89819	15.5673	42.0432	27.9929
XLOC_000288	AFLA_078890,AFLA_078900	dihydrodipicolinate synthetase family protein	537.993	706.241	573.759	779.044	768.44	314.89	747.957	581.835	171.089
XLOC_000289	AFLA_078910	hypothetical protein	6.46471	5.0438	4.44591	3.11345	2.8504	3.20059	3.27432	3.36899	2.43416
XLOC_000290	AFLA_078920	C2H2 finger domain protein, putative	104.921	97.5268	107.855	77.644	78.1547	86.6844	99.9319	89.1042	143.641
XLOC_000291	AFLA_078930	conserved hypothetical protein	4.0288	3.24439	1.99558	3.28416	4.01529	3.3486	3.30249	3.77423	4.25029
XLOC_000292	AFLA_078930	conserved hypothetical protein	9.36793e-12	0.90742	0.0274421	1.36829	0.723351	0.0459599	0.364947	5.18313e-17	0.992753
XLOC_000293	AFLA_078940	hypothetical protein	0.76128	0.859099	0.609995	1.89594	1.59907	2.07808	1.12576	1.23841	1.32778
XLOC_000294	AFLA_078960	small nuclear ribonucleoprotein SmG, putative	185.948	147.706	164.223	183.329	154.359	170.315	140.012	193.176	134.043
XLOC_000295	AFLA_078980,AFLA_078990	sn-1,2-diacylglycerol cholinephosphotransferase	28.6916	29.3469	35.0326	38.1331	36.7342	35.0374	33.6164	34.1439	27.4746
XLOC_000296	AFLA_079020,AFLA_079030,AFLA_079040	conserved hypothetical protein	180.483	199.554	177.827	189.545	196.038	227.225	275.147	394.468	510.093
XLOC_000297	AFLA_079060	conserved hypothetical protein	3.89261	2.93912	4.4074	4.95284	3.97926	6.37318	5.74646	5.70613	6.64365
XLOC_000298	AFLA_079070	RING finger protein	34.0426	39.6578	44.8019	39.5249	41.6338	40.9777	35.747	29.0132	32.5735
XLOC_000299	AFLA_079080	conserved hypothetical protein	4.13206	4.85399	3.96022	3.19728	3.97625	6.08537	1.44449	1.65431	1.75806
XLOC_000300	AFLA_079080	conserved hypothetical protein	0.538014	0.319664	0.340269	0.296601	0.613675	0.718095	2.77755	1.46337	2.09758
XLOC_000301	AFLA_079100	hypothetical protein	0.0377352	0	0.0318448	0.102461	0	0	0.0417095	0.0409471	0.0427135
XLOC_000302	AFLA_079110	conserved hypothetical protein	30.5475	33.9094	30.8486	29.8313	32.0985	33.3437	32.1213	30.147	38.2493
XLOC_000303	AFLA_079120	conserved hypothetical protein	19.5698	18.7257	18.9885	16.4547	18.353	19.4309	19.1971	18.2744	21.3369
XLOC_000304	AFLA_079140,AFLA_079150,AFLA_079160,AFLA_079170	casein kinase, putative	160.314	156.563	187.89	170.008	180.953	167.105	144.387	129.894	120.235
XLOC_000305	AFLA_079200	N-ethylmaleimide reductase, putative	0.0811203	0.267429	0.278762	0.147969	0.444574	0.327416	0.432621	0.23354	0.198931
XLOC_000306	AFLA_079210	ankyrin repeat-containing protein, putative	0	0	0	0	0	0	0.36788	0.261855	0.322975
XLOC_000307	AFLA_079240	monocarboxylate transporter, putative	0.0771426	0.0574153	0.130684	0	0.0598308	0.126878	0.0266408	0.0553262	0.0737798
XLOC_000308	AFLA_079250	conserved hypothetical protein	22.7956	20.123	12.2803	19.7474	13.7748	15.0608	9.09803	14.6821	12.7472
XLOC_000309	AFLA_079260	alcohol dehydrogenase, putative	0.806572	0.704271	0.798725	1.08707	0.42288	0.34795	0.540638	0.656988	0.522784
XLOC_000310	AFLA_079310	3-hydroxyanthranilate 3,4-dioxygenase, putative	0.331791	0.33888	0.548231	0.173072	0.215285	0.412155	0.104855	0.371283	0.260956
XLOC_000311	AFLA_079340	dienelactone hydrolase, putative	0.0526265	0	0	0	0.0545096	0.0337263	0.0375467	0.046174	0
XLOC_000312	AFLA_079370,AFLA_079380	hypothetical protein	8.97753	5.46175	3.7775	16.9831	4.75601	1.89851	2.82745	4.62114	3.54603
XLOC_000313	AFLA_079390	hypothetical protein	0.138093	0	0	0	0.166836	0.112542	0.116886	0.147237	0.773454
XLOC_000314	AFLA_079400,AFLA_079410	NRPS-like enzyme, putative	18.9316	18.784	25.3201	25.162	33.0413	24.8985	31.6955	20.8599	18.2902
XLOC_000315	AFLA_079440,AFLA_079450	allantoate permease, putative	38.0891	36.8332	39.7491	28.3386	37.333	28.1606	55.7096	47.4741	51.836
XLOC_000316	AFLA_079470,AFLA_079480,AFLA_079490,AFLA_079500	pre-mRNA splicing helicase, putative	76.467	71.534	66.7918	70.3192	72.9208	63.8673	88.678	78.8638	73.4785
XLOC_000317	AFLA_079520	conserved hypothetical protein	17.2667	15.1062	6.97881	6.78244	5.37163	2.98087	2.70134	16.6426	1.47642
XLOC_000318	AFLA_079530	conserved hypothetical protein	0.0831481	0.249792	0	0.186236	0	0.232363	0.132341	0.227996	0.222937
XLOC_000319	AFLA_079550,AFLA_079560	group II pyridoxal-5-phosphate decarboxylase, putative	16.4183	15.2495	14.3178	14.1616	17.4026	15.881	17.685	14.272	11.8041
XLOC_000320	AFLA_079580	cytochrome b561, putative	0.572071	0.284301	0.178233	0.166028	0.181474	0.202697	0.135428	0.112851	0.39534
XLOC_000321	AFLA_079620,AFLA_079630	conserved hypothetical protein	0.749951	0.879455	0.446127	0.421905	0.254524	0.305116	0.476419	1.06525	0.960091
XLOC_000322	AFLA_079650,AFLA_079660	sensor histidine kinase/response regulator, putative	101.572	95.5989	97.1523	91.4058	101.293	88.5831	97.2209	77.443	164.223
XLOC_000323	AFLA_079690	conserved hypothetical protein	25.4262	21.077	22.3137	23.6819	18.5317	21.6958	19.1633	20.5993	15.9255
XLOC_000324	AFLA_079710,AFLA_079720	conidiophore development protein HymA	78.6046	82.0507	82.9596	90.5929	88.1859	93.5241	75.2561	76.2589	60.7147
XLOC_000325	AFLA_079750	guanine nucleotide exchange factor, putative	4.05663	3.39599	3.76879	3.93801	4.0526	3.80188	3.80661	3.33528	2.45888
XLOC_000326	AFLA_079760	hypothetical protein	0.0257027	0.05203	1.24044e-195	5.90807	0.0148434	4.74307	1.70729	6.85175	0.026395
XLOC_000327	AFLA_079780	G protein complex alpha subunit GanA	30.3219	35.1621	30.7151	37.6524	38.7293	32.2553	34.7225	31.8369	31.7701
XLOC_000328	AFLA_079790,AFLA_079800	conserved hypothetical protein	98.2993	112.077	115.263	101.485	110.266	115.775	106.58	106.438	110.409
XLOC_000329	AFLA_079830,AFLA_079840,AFLA_079850,AFLA_080570	stress response RCI peptide, putative	2931.66	2504.28	1789.8	1341.77	1236.86	1435.28	1859.32	2067.27	5108.63
XLOC_000330	AFLA_079870,AFLA_079890,AFLA_079900	RNA exonuclease Rex3, putative	64.2661	60.8277	67.2598	67.9255	63.7091	71.9605	49.7502	75.4924	65.8276
XLOC_000331	AFLA_079920	hypothetical protein	0.600372	0.738466	0.601866	0.453267	0.453694	0.537003	0.835511	0.564139	0.830091
XLOC_000332	AFLA_079940	hypothetical protein	0	1.73505	0	0	0	0	0	0	0
XLOC_000333	AFLA_079960	sugar transporter, putative	10.7532	10.6994	35.1692	12.2445	21.0766	39.3279	8.89845	20.0055	3.84807
XLOC_000334	AFLA_079990	hypothetical protein	0	0.362082	0	0	0.13978	0.202977	0.0935468	0	0.11015
XLOC_000335	AFLA_080030	topoisomerase I	56.2084	54.5066	62.7318	52.5612	53.1383	60.755	56.4157	55.948	69.7536
XLOC_000336	AFLA_080050	hypothetical protein	3.26436	2.45595	3.61966	3.89946	2.18473	4.72992	2.15689	3.20778	2.20981
XLOC_000337	AFLA_080090	peroxisomal carrier protein, putative	46.9638	43.7857	56.2211	54.2605	47.6749	51.7659	36.5246	36.7786	42.0812
XLOC_000338	AFLA_080100	nuclease domain protein, putative	42.6621	39.332	46.7704	45.3594	44.6857	46.982	35.5777	41.3839	37.3269
XLOC_000339	AFLA_080120,AFLA_080130	DNA primase large subunit	114.74	133.075	136.248	133.602	147.432	128.318	122.564	99.684	83.0691
XLOC_000340	AFLA_080140,AFLA_080150	60S ribosomal protein L12	802.146	725.417	1009.94	919.902	1048.35	1098.8	721.931	893.774	909.466
XLOC_000341	AFLA_080160	UDP-N-acetylglucosaminyltransferase	76.124	72.7035	61.2815	63.9459	70.6194	56.2954	84.274	62.1818	74.8555
XLOC_000342	AFLA_080180,AFLA_080190	hypothetical protein	72.3095	52.6542	103.25	62.6835	46.6161	66.3565	13.3425	16.1497	6.07113
XLOC_000343	AFLA_080210	sugar transporter, putative	3.04222	2.80441	2.75078	2.18285	2.89008	3.35274	1.61617	2.19738	1.30445
XLOC_000344	AFLA_080220	conserved hypothetical protein	28.0732	29.0809	30.6004	30.2268	30.7846	30.2324	30.9276	25.4336	24.2251
XLOC_000345	AFLA_080240	ATP synthase delta chain, mitochondrial precursor, putative	299.698	303.537	315.776	334.13	361.249	343.634	312.458	327.663	307.3
XLOC_000346	AFLA_080260,AFLA_080270	L-cystine transporter, putative	46.3665	47.7482	41.5374	52.4373	47.1386	48.3716	51.5895	47.9138	52.4843
XLOC_000347	-	N/A	2.89048	3.50266	2.59003	4.01723	4.0795	2.40292	3.61407	2.29621	2.65924
XLOC_000348	AFLA_080280	Phosphotransferase enzyme family domain protein	1.50679	1.15713	1.22364	1.01985	1.17095	1.01907	0.571166	1.42601	1.02056
XLOC_000349	AFLA_080290	dUTPase (Dut), putative	85.5258	94.9648	97.3467	117.223	98.0185	104.651	107.934	91.9736	93.0729
XLOC_000350	AFLA_080310,AFLA_080320	hypothetical protein	228.912	246.232	221.155	232.486	286.925	303.676	329.077	292.219	299.401
XLOC_000351	AFLA_080340,AFLA_080350	calmodulin, putative	56.1758	55.8652	56.644	66.9356	59.3311	58.3801	56.2795	48.6245	41.7737
XLOC_000352	AFLA_080370	RNA binding protein	0.938985	1.04982	1.03224	1.24216	0.984822	0.729007	0.548468	0.76985	0.839154
XLOC_000353	AFLA_080380	conserved hypothetical protein	1.24616	0.960485	1.91618	1.05969	1.28194	2.23876	0.977749	1.85262	4.0483
XLOC_000354	AFLA_080390,AFLA_080400,AFLA_080410,AFLA_080420	6-phosphogluconolactonase, putative	121.382	135.33	104.985	113.191	95.7638	146.795	97.195	173.226	232.229
XLOC_000355	AFLA_080430	hypothetical protein	4.39308	3.40787	1.86962	8.52905	7.46923	18.9276	17.7682	24.4717	38.5841
XLOC_000356	AFLA_080440	MYND domain protein, putative	4.31072	4.4973	5.35332	4.90265	5.74022	4.61987	5.58025	3.49065	3.17537
XLOC_000357	AFLA_080460,AFLA_080470	dolichol phosphate-mannose biosynthesis regulatory protein Dpm2	61.0117	62.6083	58.3515	63.0427	59.0395	57.8841	66.364	70.7709	79.6146
XLOC_000358	AFLA_080510	conserved hypothetical protein	1.31129	1.06934	1.12539	1.30483	1.92965	1.2152	1.19606	1.34368	0.942134
XLOC_000359	AFLA_080520	ADP-ribosylglycohydrolase family protein	20.8432	18.9061	21.5647	21.3275	18.3904	18.7032	18.5291	18.2359	15.565
XLOC_000360	AFLA_080540,AFLA_080550,AFLA_080560	DEAD box helicase Mph1, putative	71.8083	87.7133	70.8429	79.5804	87.4641	58.1261	55.9556	55.1608	52.554
XLOC_000361	AFLA_080590	transcription initiation factor TFIID subunit, putative	27.956	29.589	29.3824	27.8144	31.3415	30.7129	40.7195	32.7305	28.5348
XLOC_000362	AFLA_080610	mitochondrial integral membrane protein	97.3113	101.071	57.5223	49.134	45.2529	83.3105	66.5468	90.9378	276.912
XLOC_000363	AFLA_080650	class V chitinase, putative	13.8273	14.102	12.0727	14.6285	12.9891	10.7981	11.3148	17.2652	16.5183
XLOC_000364	AFLA_080710	conserved hypothetical protein	46.801	40.984	42.1122	45.0587	41.5356	48.2428	45.4926	50.4213	48.5252
XLOC_000365	AFLA_080730	zinc metallopeptidase, putative	19.1975	16.2295	18.921	16.0343	15.9225	19.8987	11.4662	13.6488	13.9078
XLOC_000366	AFLA_080750	ARP2/3 complex 34 kDa subunit , putative	78.6632	92.3599	84.0776	96.2278	96.9661	91.431	83.2098	78.3028	77.4603
XLOC_000367	AFLA_080780,AFLA_080790,AFLA_080800,AFLA_080810,AFLA_080820,AFLA_080830,AFLA_080850,AFLA_080860	hypothetical protein	217.759	172.396	221.994	201.922	212.791	204.041	222.887	193.665	189.392
XLOC_000368	AFLA_080870	RNA polymerase I specific transcription initiation factor RRN3	13.9472	13.988	20.2064	16.3358	19.8614	16.5838	15.8399	13.2007	9.73403
XLOC_000369	AFLA_080880	2-heptaprenyl-1,4-naphthoquinone methyltransferase, putative	2.93644	2.17644	1.54154	1.19713	0.641406	1.70864	0.962452	1.81586	2.67248
XLOC_000370	AFLA_080900	aspartyl-tRNA synthetase, cytoplasmic	33.2002	26.0562	21.6336	16.5753	18.1271	26.5011	21.002	28.706	364.663
XLOC_000371	AFLA_080920,AFLA_080930	tubulin alpha-1 subunit	229.255	245.907	239.77	262.06	302.831	263.533	274.409	232.872	254.785
XLOC_000372	AFLA_080950	conserved hypothetical protein	39.5641	36.8765	41.3644	34.8805	35.6921	45.5472	36.9369	33.5857	60.9346
XLOC_000373	-	N/A	2.64329	2.58978	2.05168	1.88346	1.92222	2.65871	1.10869	1.86115	1.07351
XLOC_000374	AFLA_080990,AFLA_081000	MFS sugar transporter, putative	14.9292	15.4372	18.7153	15.1924	17.236	18.2748	15.4902	12.3997	9.83292
XLOC_000375	AFLA_081010	indole-diterpene biosynthesis protein PaxU, putative	0.806955	1.81487	0.613418	0.746476	0.66814	0.360788	1.12474	1.81825	1.1408
XLOC_000376	AFLA_081030	conserved hypothetical protein	30.301	29.9951	30.4646	27.154	23.5162	31.8841	23.912	30.4233	41.1504
XLOC_000377	AFLA_081050	paramyosin, putative	10.7369	11.4492	11.8299	11.948	12.0997	12.472	11.4925	13.359	10.7226
XLOC_000378	AFLA_081090	fumarylacetoacetate hydrolase family protein	6.91222	6.61071	6.89668	6.94948	7.89368	7.59278	10.3241	10.2206	6.77636
XLOC_000379	AFLA_081100	conserved hypothetical protein	0.0874193	0.423017	0.140803	0	0.0913922	0.219949	0.153828	0.311623	0
XLOC_000380	AFLA_081130	C2H2 type zinc finger domain protein	34.5271	36.0928	29.7051	29.8956	30.2853	29.7079	36.5547	25.2395	24.6293
XLOC_000381	AFLA_081150	conserved hypothetical protein	14.7374	17.5937	13.1725	16.8798	14.9699	14.9514	8.21971	8.78164	9.08809
XLOC_000382	AFLA_081170	conserved hypothetical protein	0	0.185204	0	0	0.0672182	0.0989942	0.107515	0.235107	0.0622437
XLOC_000383	AFLA_081190	conserved hypothetical protein	410.903	367.125	380.026	459.033	423.054	443.408	367.671	468.238	416.578
XLOC_000384	AFLA_081210	ARS binding protein Abp2, putative	15.2497	17.1174	15.6562	14.6712	16.5094	17.7965	16.8073	17.4771	15.5438
XLOC_000385	AFLA_081250,AFLA_081260,AFLA_081270	ketohexokinase, putative	80.0074	70.5032	93.962	91.853	90.9369	90.3462	73.0716	60.7924	51.1468
XLOC_000386	AFLA_081290,AFLA_081300	hypothetical protein	21.9422	21.7344	18.4498	20.1854	18.9978	18.0417	17.5035	18.8645	12.76
XLOC_000387	AFLA_081330,AFLA_081340,AFLA_081350	glycerol 3-phosphate dehydrogenase (GfdA), putative	92.0425	98.5778	91.8793	86.6342	95.8958	98.6521	86.5275	80.7243	195.539
XLOC_000388	AFLA_081370	conserved hypothetical protein	42.8314	42.0958	48.143	54.1478	48.6581	47.1332	44.1136	47.281	31.9328
XLOC_000389	AFLA_081410,AFLA_081420	secretion pathway protein Sls2/Rcy1, putative	20.6809	21.8569	20.7937	17.7717	17.4848	18.3143	14.2947	19.9446	49.2597
XLOC_000390	AFLA_081440,AFLA_081450	SWIB/MDM2 domain protein	37.4976	36.7313	35.4778	36.9368	41.1207	39.0991	41.0661	38.9649	31.1518
XLOC_000391	AFLA_081470	ribosome biogenesis protein Rsa4, putative	25.144	23.3049	34.3509	25.3821	31.6262	31.8462	25.4701	19.4518	12.9856
XLOC_000392	AFLA_081500,AFLA_081520,AFLA_081530	conserved hypothetical protein	18.5867	20.2108	12.1541	11.4833	9.37319	7.4898	16.5482	12.3828	21.2615
XLOC_000393	AFLA_081550	enoyl-CoA hydratase/isomerase family protein	2.81385	3.24965	2.50354	3.30683	3.90226	3.50337	3.66527	5.07316	3.45017
XLOC_000394	AFLA_081590,AFLA_081600	hypothetical protein	25.9968	23.1595	22.5399	27.1371	25.0887	19.7271	23.4937	25.1483	30.3862
XLOC_000395	AFLA_081610	conserved hypothetical protein	0.0283865	0.055161	0.0191609	0.0618303	0.0292025	0.0406052	0.0256127	0.0250606	0.0966468
XLOC_000396	AFLA_081620	conserved hypothetical protein	31.21	31.4961	31.9678	36.3432	26.6305	35.3065	27.8848	33.3518	51.2172
XLOC_000397	AFLA_081640	short chain type dehydrogenase, putative	74.379	78.0055	53.4668	119.747	83.211	74.1409	36.3033	62.9882	97.106
XLOC_000398	AFLA_081670	acid phosphatase, putative	3.69725	3.42105	3.41298	3.99038	3.43854	3.38912	4.02979	4.66661	3.42401
XLOC_000399	AFLA_081680	conserved hypothetical protein	0	0.0633064	0.0422223	0.135533	0.0611234	0	0	0	0
XLOC_000400	AFLA_081690	hypothetical protein	23.6723	25.8288	19.926	20.0685	18.1234	19.4672	17.0479	22.0998	20.7185
XLOC_000401	AFLA_081720,AFLA_081730	conserved hypothetical protein	106.541	120.774	114.992	105.264	115.333	119.914	119.405	121.351	118.298
XLOC_000402	AFLA_081750,AFLA_081760	t-complex protein 1, beta subunit, putative	74.5781	78.4768	93.751	90.0411	95.8028	92.8191	74.4843	66.6833	56.7589
XLOC_000403	AFLA_081770	conserved hypothetical protein	54.3617	55.5512	64.9618	65.0285	48.5679	63.0292	53.4069	78.4415	44.2265
XLOC_000404	-	N/A	10.0292	8.74335	10.5589	6.97339	7.22539	10.3876	9.87213	13.356	7.2006
XLOC_000405	AFLA_081780	hypothetical protein	0	0	0	0	0	0	0	0.37752	0
XLOC_000406	AFLA_081820	glycosyl hydrolase, putative	16.9895	15.9721	17.8363	27.6483	25.63	19.3289	19.0045	10.0031	16.2342
XLOC_000407	AFLA_081830	conserved hypothetical protein	0	0	0	0	0	0	0	0	0
XLOC_000408	AFLA_081840	esterase, putative	3.39909	3.4412	3.01373	3.55826	2.81464	3.05685	1.85636	1.84023	1.26872
XLOC_000409	AFLA_081850	PKS-like enzyme, putative	8.46928	9.32534	8.70455	10.5057	9.41217	9.72632	6.90921	6.76834	5.42644
XLOC_000410	AFLA_081860	protein kinase and ribonuclease Ire1, putative	66.3828	72.5338	72.3422	69.7603	75.3565	70.573	65.393	63.28	80.5467
XLOC_000411	AFLA_081890	conserved hypothetical protein	27.8869	28.0508	10.5297	14.3412	10.5473	7.81834	7.68992	20.8107	10.4874
XLOC_000412	AFLA_081910	major allergen Asp F2	9.20755	8.33374	15.0522	5.74052	7.77264	24.1425	1.49225	4.0887	11.0961
XLOC_000413	AFLA_081920	ZIP Zinc transporter, putative	0.930324	0.902388	1.29577	0.775827	1.61206	1.89931	1.03632	1.45278	7.20891
XLOC_000414	AFLA_081930	conserved hypothetical protein	76.1695	66.5971	76.7382	70.1083	59.1197	66.518	51.7002	53.7043	46.8414
XLOC_000415	AFLA_081940	acetyltransferase, GNAT family	33.0404	18.6324	11.9436	10.0066	13.757	12.8666	28.3749	47.9402	45.4428
XLOC_000416	AFLA_081970	conserved hypothetical protein	0	0.0199642	0	0	0	0	0	0.0191247	0
XLOC_000417	AFLA_081980,AFLA_081990	ferulic acid esterase (FaeA), putative	17.1435	10.7867	14.4306	14.9983	12.8704	13.9472	27.1398	14.2052	12.98
XLOC_000418	AFLA_082010,AFLA_082020,AFLA_082030,AFLA_082040	hypothetical protein	3.34688	3.83859	4.72	2.02308	2.7005	2.7478	3.13406	4.74358	3.75281
XLOC_000419	AFLA_082080	alpha/beta hydrolase, putative	0	0.0536448	0	0	0	0	0.117732	0.0395128	0
XLOC_000420	AFLA_082100	conserved hypothetical protein	0.0883713	0.119237	0.0997954	0.107794	0.0838173	0.11588	0.0455174	0.115302	0.130067
XLOC_000421	AFLA_082110,AFLA_082120	wd40 protein, putative	9.5258	11.1849	10.841	11.0607	10.3465	9.8001	8.68417	9.02123	8.84072
XLOC_000422	AFLA_082140	hypothetical protein	11.6426	20.2649	3.99891	3.5842	2.49179	0.817856	0.0959986	18.9972	9.36981e-05
XLOC_000423	AFLA_082150	polyketide synthase, putative	51.0854	102.276	11.1923	11.1682	10.7337	2.35479	0.18196	89.1298	0.144858
XLOC_000424	AFLA_082170	efflux pump antibiotic resistance protein, putative	3.80699	3.24359	1.65999	2.59883	1.3667	2.13034	1.3527	0.669478	2.77662
XLOC_000425	AFLA_082170	efflux pump antibiotic resistance protein, putative	0.673023	0.677476	0.574399	0.797768	0.712705	0.686235	0.446361	0.430533	0.57584
XLOC_000426	AFLA_082220	short-chain dehydrogenase, putative	0.237035	0.384089	0.186842	0.299001	0.198503	0.108726	0.856422	0.898996	0.789952
XLOC_000427	AFLA_082240	conserved hypothetical protein	2.07872	1.65902	3.42645	2.42797	2.46787	3.67037	17.6268	40.7696	47.0619
XLOC_000428	AFLA_082270	UDP-glucose dehydrogenase	1.62321	2.56836	1.09556	0.984737	0.794347	0.850831	0.948886	3.04648	0.374951
XLOC_000429	AFLA_082280,AFLA_082290	glutathione S-transferase, putative	68.3689	56.0521	58.4831	71.7066	66.1739	61.951	59.4674	83.4231	56.0523
XLOC_000430	AFLA_082300	mRNA splicing factor (Prp18), putative	39.8525	35.1956	42.1862	32.5898	33.6739	36.7863	37.4387	36.9162	30.999
XLOC_000431	AFLA_082320	ADP-ribosylation factor family protein	45.1399	45.5381	37.6165	46.0014	36.6637	32.7732	32.5702	35.7355	30.1884
XLOC_000432	AFLA_082340	DEAD/DEAH box helicase, putative	6.06411	6.27856	7.35899	6.27173	7.44341	6.80945	7.42668	5.3604	4.47128
XLOC_000433	AFLA_082350	hypothetical protein	0	0	0	0	0	0	0.521761	0.540565	0
XLOC_000434	AFLA_082370	conserved hypothetical protein	0	0	0	0	0	0	0	0	0
XLOC_000435	AFLA_082380	alcohol dehydrogenase, putative	0.0932702	0.145823	0.0831037	0	0	0.0310191	0.0275174	0.0338885	0.0965654
XLOC_000436	-	N/A	1.0359	0.678202	0.82889	1.09916	0.964707	1.29011	0.531485	0.515998	0.495265
XLOC_000437	AFLA_082390	beta-xylosidase XylA	1.64171	1.7302	1.99378	2.2913	2.89427	2.35475	1.90967	1.86022	2.01042
XLOC_000438	AFLA_082420	hypothetical protein	0	0	0	0	0	0	0	0	0
XLOC_000439	AFLA_082430,AFLA_082440	conserved hypothetical protein	4.19157	3.87018	3.04216	1.85365	2.62356	2.48135	3.94983	5.05715	7.52484
XLOC_000440	AFLA_082460	conserved hypothetical protein	37.3359	31.2691	49.6899	45.0227	41.2894	44.8734	13.6236	12.5167	15.404
XLOC_000441	AFLA_082480	NRPS-like enzyme, putative	0.151938	0.25145	0.210174	0.118645	0.129059	0.120201	0.0452065	0.111287	0.0528507
XLOC_000442	AFLA_082490	conserved hypothetical protein	1.82222	1.14008	2.26963	1.6748	2.01212	2.38487	2.02922	1.58879	4.15009
XLOC_000443	AFLA_082510	TCTP family protein	1142.64	882.719	1471.51	1236.93	1466.62	1252.49	773.8	915.598	694.195
XLOC_000444	AFLA_082540	aminotransferase, class III	11.7958	13.7364	14.114	16.2415	15.6836	19.9583	23.868	20.8009	19.8331
XLOC_000445	AFLA_082560,AFLA_082570,AFLA_082580	conserved hypothetical protein	89.4454	95.5959	90.089	86.2535	90.2681	91.4657	88.3043	73.4783	89.5351
XLOC_000446	AFLA_082610	conserved hypothetical protein	0.354355	0.24857	0.319184	0.393332	0.319234	0.603103	0.390793	0.569517	0.329849
XLOC_000447	AFLA_082620	conserved hypothetical protein	15.331	14.0314	15.9588	17.6832	13.9382	16.304	12.3908	13.1395	22.0765
XLOC_000448	AFLA_082630	hypothetical protein	0	0	0	0	0	0	0	0	0
XLOC_000449	AFLA_082660	conserved hypothetical protein	0	0	0	0	0	0	0	0	0
XLOC_000450	AFLA_082690	pseudouridine synthase TruD/Pus7, putative	16.3249	16.6114	22.325	16.1583	20.657	21.4527	18.2621	15.1664	11.2443
XLOC_000451	AFLA_082710,AFLA_082720	conserved hypothetical protein	30.2314	32.8505	32.664	30.8522	38.0279	37.1545	34.5256	34.332	29.0421
XLOC_000452	AFLA_082740	AMP dependent ligase, putative	0.619138	0.959572	0.61146	0.702148	0.898789	0.830125	0.50558	0.637611	0.474004
XLOC_000453	AFLA_082770	conserved hypothetical protein	0	0.148425	0	0	0	0	0	0.140115	0
XLOC_000454	-	N/A	0.86519	0.794604	0.698593	0.836345	0.774066	0.684861	1.06739	0.937397	1.00738
XLOC_000455	AFLA_082790,AFLA_082800,AFLA_082810,AFLA_082820	conserved hypothetical protein	71.3144	78.3686	67.1636	75.7002	80.0012	76.3241	72.1861	66.8389	58.3559
XLOC_000456	AFLA_082840	hypothetical protein	0	0	0	0	0	0	0	0	0
XLOC_000457	AFLA_082850,AFLA_082860	C2H2 type conidiation transcription factor BrlA	58.1577	60.5496	65.4304	72.5077	85.3905	56.6474	71.5617	39.9153	65.7851
XLOC_000458	AFLA_082890	ribonuclease T2, putative	108.831	128.455	163.254	148.698	128.086	199.294	119.129	152.148	81.1311
XLOC_000459	AFLA_082910	C6 transcription factor, putative	9.14975	8.57394	8.68067	7.37053	7.99508	7.83121	7.77615	8.16635	6.72135
XLOC_000460	AFLA_082920	conserved hypothetical protein	8.55461	10.7758	9.7938	10.3573	10.1835	10.5207	10.8919	11.0361	9.7586
XLOC_000461	AFLA_082930	short chain dehydrogenase family protein	3.28153	3.82415	4.65051	5.02241	4.39951	5.44985	4.53472	4.68162	3.49614
XLOC_000462	AFLA_082940	conserved hypothetical protein	0.153858	0.279811	0.582655	0.708476	0.325945	0.238238	0.240787	0.411075	0.275343
XLOC_000463	AFLA_082950	DSBA family oxidoreductase, putative	12.0489	10.4952	8.96027	10.4394	8.69094	10.0674	8.58608	11.5933	9.76279
XLOC_000464	AFLA_082980	dihydroorotase, homodimeric type	27.3168	30.556	39.096	35.2403	39.9962	39.8311	30.2921	29.3178	19.9378
XLOC_000465	AFLA_083000,AFLA_083010,AFLA_083020	MIF domain protein	30.2366	29.016	23.5326	28.9113	24.2336	26.823	26.5329	26.2038	30.4055
XLOC_000466	AFLA_083040	WD40 domain protein	5.15938	4.65641	4.64037	4.19717	5.21903	6.00101	4.63113	4.97819	3.25594
XLOC_000467	AFLA_083050	40S ribosomal protein S25, putative	1423.23	1253.24	1544.93	1613.01	1919.64	1882.17	1389.77	1704.53	1764.9
XLOC_000468	AFLA_083080	histidine acid phosphatase, putative	15.7655	17.6925	12.97	13.4885	14.2981	17.5258	17.5337	18.3117	39.4022
XLOC_000469	AFLA_083130	ABC ATPase, putative	12.0321	12.8542	12.7851	14.5241	13.0964	14.3816	9.50275	10.8433	9.552
XLOC_000470	AFLA_083160,AFLA_083170	molybdopterin cofactor biosynthetic protein	84.5282	86.4051	78.4729	84.6751	84.8465	80.4395	70.9659	72.6482	54.6906
XLOC_000471	AFLA_083190	vacuolar protein sorting-associated protein Vps28, putative	91.6382	80.3141	77.6662	94.3489	77.7861	85.3106	56.6513	84.9811	75.149
XLOC_000472	AFLA_083200	glucose-inducible SAM-dependent methyltransferase Rrg1, putative	12.3722	11.4462	12.7999	10.313	9.49129	14.8481	9.20552	13.2807	20.5605
XLOC_000473	AFLA_083210	conserved hypothetical protein	17.6389	14.1783	11.5475	9.71317	10.0465	12.2367	12.4417	19.3412	40.1617
XLOC_000474	AFLA_083240	xylitol dehydrogenase LadA/XdhB	32.2109	40.3868	30.4736	32.0286	29.1562	24.8917	24.7545	32.216	38.0124
XLOC_000475	AFLA_083250	dimethylallyl tryptophan synthase, putative	0.47034	0.196149	0.181837	0.273326	0.246481	0.564331	0.162693	0.336492	0.0502224
XLOC_000476	AFLA_083280	hypothetical protein	0.622715	0.452431	0.698508	0.501335	0.601038	0.759626	0.782049	1.06228	0.606707
XLOC_000477	AFLA_083300	alpha-glucosidase, putative	32.6277	47.7538	20.7068	38.4973	33.0436	23.1438	34.1912	53.1852	33.5018
XLOC_000478	AFLA_083320	MFS quinate transporter, putative	1.975	2.95442	1.95249	1.98425	2.42949	2.31374	1.96949	2.39839	18.5306
XLOC_000479	AFLA_083350	conserved hypothetical protein	35.3698	40.1174	33.6121	33.3428	32.9926	35.4154	31.2534	31.9197	31.3261
XLOC_000480	AFLA_083360	extracellular cell wall glucanase Crf1/allergen Asp F9	29.7683	22.559	30.1097	25.4772	22.7594	31.8924	23.7092	26.2638	22.3058
XLOC_000481	AFLA_083400	Auxin Efflux Carrier superfamily	36.8141	34.279	29.3926	20.1288	24.419	41.4853	34.8092	38.2639	69.3762
XLOC_000482	AFLA_083420,AFLA_083430	non-hemolytic phospholipase C precursor, putative	81.5046	77.6701	76.0286	68.2521	70.018	68.4909	74.1396	70.6694	64.275
XLOC_000483	AFLA_083450	integral membrane protein, putative	0.39907	0.450212	0.244879	0.340713	0.357653	0.255856	0.243549	0.245493	0.254663
XLOC_000484	AFLA_083460,AFLA_083470	C6 transcription factor RosA-like, putative	7.09772	5.17116	6.15162	7.97995	8.87427	7.4831	6.93805	7.43022	6.79158
XLOC_000485	AFLA_083490	sterol delta 5,6-desaturase, putative	27.7313	10.1656	29.3271	8.29857	13.2772	25.6547	43.9234	57.728	69.1363
XLOC_000486	AFLA_083500	diaminopropionate ammonia-lyase, putative	1.79117	1.92399	1.51836	1.88208	1.39197	1.74283	2.4659	2.17231	1.23209
XLOC_000487	AFLA_083510	homeobox and C2H2 transcription factor, putative	7.21345	7.13922	6.24952	6.89916	6.4494	7.32144	6.43148	7.34781	7.49305
XLOC_000488	AFLA_083550,AFLA_083560	Coatomer subunit delta, putative	69.8274	80.011	83.1114	75.3119	83.0493	78.1541	67.6989	66.6837	52.1179
XLOC_000489	AFLA_083590,AFLA_083600	fatty acid hydroxylase, putative	218.285	152.688	229.181	141.311	160.327	210.197	186.914	199.716	237.284
XLOC_000490	AFLA_083630,AFLA_083640	CDP-diacylglycerol-inositol 3-phosphatidyltransferase PIS	65.9103	73.5429	85.8215	85.1897	98.8502	92.5479	73.8238	86.4216	74.7476
XLOC_000491	AFLA_083670,AFLA_083680	hypothetical protein	26.5922	29	32.9165	29.1339	33.3676	29.9082	27.4386	24.9611	19.5109
XLOC_000492	AFLA_083810	DEAD/DEAH box helicase, putative	5.20161	5.7725	4.78656	5.75293	5.10558	4.50774	3.85506	4.59252	4.11086
XLOC_000493	AFLA_083830	hypothetical protein	0.938178	1.57597	2.02901	0.491767	1.48677	1.38788	1.57832	2.21362	1.04754
XLOC_000494	AFLA_083860,AFLA_083870	conserved hypothetical protein	82.8841	91.1468	86.9948	95.8129	88.4283	101.762	83.3099	88.3792	188.805
XLOC_000495	AFLA_083900	DEAD box RNA helicase HelA, putative	45.0589	42.8463	57.3224	42.7029	47.4322	52.511	48.639	37.0053	33.0741
XLOC_000496	AFLA_083960,AFLA_083970	hypothetical protein	3.44031	2.92234	2.38261	2.04903	2.02316	2.98839	2.54298	3.23916	1.94252
XLOC_000497	AFLA_083980	GTP-binding protein Obg	13.4118	12.4235	11.1267	11.2109	10.8814	13.4942	12.029	11.9186	17.9581
XLOC_000498	AFLA_083990	JmjC domain protein, putative	3.90107	3.31838	4.14222	4.5018	4.28197	4.91326	3.31203	3.086	3.59451
XLOC_000499	AFLA_084010,AFLA_084020,AFLA_084030,AFLA_084040,AFLA_084050,AFLA_084060	lactam utilization protein LamB	142.389	150.853	143.916	152.708	149.423	157.236	166.061	212.671	110.889
XLOC_000500	AFLA_084080,AFLA_084090	dimethylallyl tryptophan synthase, putative	4.16078	3.84004	2.75377	3.13023	2.42742	2.69678	2.36804	3.23143	2.24028
XLOC_000501	AFLA_084150	peroxisome biosynthesis protein (Peroxine-7), putative	21.5096	26.8141	21.9754	26.0046	27.5264	23.7515	21.3442	19.566	21.1127
XLOC_000502	AFLA_084230,AFLA_084240	homoserine acetyltransferase family protein	112.55	105.457	98.1441	104.015	104.339	87.2935	102.996	132.569	89.3095
XLOC_000503	AFLA_084280	cytochrome P450 monooxygenase, putative	12.8184	13.9165	11.1954	13.3206	11.8691	10.7314	5.46945	7.74796	5.69199
XLOC_000504	AFLA_084290	conserved hypothetical protein	0.108179	0.357593	0.105704	0	0.137981	0	0	0.225517	0.108712
XLOC_000505	-	N/A	1.63653	1.74701	1.92655	1.47108	1.2869	1.54992	1.51669	1.47251	1.05913
XLOC_000506	AFLA_084340	alpha-amylase, putative	2.81916	4.02014	2.46839	2.79002	2.54282	2.23028	1.98223	3.27821	7.59852
XLOC_000507	AFLA_084350,AFLA_084360	conserved hypothetical protein	29.5983	26.8506	26.2675	22.0966	24.1793	24.7436	26.3154	26.5421	33.1436
XLOC_000508	AFLA_084370	conserved hypothetical protein	0.324478	0.409095	0.441607	0.287496	0.356923	0.495631	0.573552	1.00692	0.591567
XLOC_000509	AFLA_084400	conserved hypothetical protein	60.1539	56.2552	45.3478	61.5257	53.5457	56.3764	46.0783	66.6528	67.984
XLOC_000510	AFLA_084410	C6 transcription factor, putative	20.7716	17.7684	19.2648	15.6874	22.0497	18.5212	20.6449	14.9789	11.3375
XLOC_000511	AFLA_084430	hypothetical protein	5.53504	3.30761	4.1489	11.3537	6.42081	9.45408	16.6246	9.06401	20.1871
XLOC_000512	AFLA_084440	autophagy protein Atg27, putative	92.1762	91.8884	69.4546	95.936	78.7574	73.8251	78.9805	84.1758	141.427
XLOC_000513	AFLA_084460	heat shock protein Hsp98/Hsp104/ClpA, putative	151.965	217.568	254.193	152.656	200.876	356.823	163.037	612.719	1004.37
XLOC_000514	AFLA_084500,AFLA_084510,AFLA_084690	choline transport protein, putative	42.5261	51.0301	67.4149	54.2119	77.9007	50.2695	36.7535	38.4911	16.541
XLOC_000515	AFLA_084540	conserved hypothetical protein	26.5363	30.0938	28.3801	28.8818	31.0605	32.065	27.8177	26.9994	19.8406
XLOC_000516	AFLA_084580	mtDNA inheritance protein Dml1, putative	10.09	8.08651	12.1768	9.90729	12.776	13.7014	12.4178	12.5491	9.38353
XLOC_000517	AFLA_084590	Hsp70 family chaperone Lhs1/Orp150, putative	32.6785	35.6538	41.1686	39.2765	44.5289	36.3921	37.9142	31.7196	23.9993
XLOC_000518	AFLA_084630,AFLA_084640	AMP binding domain protein, putative	51.1829	55.5137	46.9211	47.2834	48.1879	48.9296	56.4725	55.3746	54.5036
XLOC_000519	AFLA_084680	conserved hypothetical protein	1.01536	0.908817	0.458937	1.30218	1.01803	1.10686	0.449841	0.643177	0.175962
XLOC_000520	AFLA_084700,AFLA_084710,AFLA_084720	gelsolin repeat protein, putative	95.9364	118.067	80.0574	87.08	82.5677	82.776	54.9159	80.2385	79.9149
XLOC_000521	-	N/A	2.19817	1.50849	1.43836	0.825725	1.28752	1.83543	1.41299	1.14348	2.05479
XLOC_000522	AFLA_084760,AFLA_084770	endosomal SPRY domain protein, putative	137.595	134.685	138.585	122.383	126.867	135.851	112.478	106.23	108.751
XLOC_000523	AFLA_084800,AFLA_084810	hypothetical protein	36.9797	39.0609	32.0581	23.6961	34.5397	25.592	25.2361	30.1224	17.5734
XLOC_000524	AFLA_084830	hypothetical protein	0.638278	1.69384	1.19721	0	1.08007	1.40784	0	1.06359	1.41821
XLOC_000525	AFLA_084840	conserved hypothetical protein	70.2034	79.238	59.8094	59.4763	57.2098	65.704	51.501	62.417	160.876
XLOC_000526	-	N/A	0.159262	0.261639	0.114853	1.54464e-06	0	0.0400434	0.0738208	0.19507	0.0251701
XLOC_000527	AFLA_084850	serine/threonine protein kinase (Kin4), putative	29.4184	34.2385	39.1649	35.1483	38.4218	37.1444	32.6741	28.018	27.7485
XLOC_000528	AFLA_084870,AFLA_084880,AFLA_084890	hypothetical protein	25.39	26.54	33.0671	25.9404	24.7851	36.5663	27.3688	28.5853	27.0504
XLOC_000529	-	N/A	0.363515	0.568896	0.34877	0.311792	0.198216	0.142592	0.263713	0.345029	0.263105
XLOC_000530	AFLA_084910	exosome complex exonuclease Rrp6, putative	16.8452	15.5191	20.2567	16.0906	14.3234	20.4141	18.6092	21.8346	24.0838
XLOC_000531	AFLA_084980	hypothetical protein	8.56642	11.3382	13.5113	5.12566	13.9444	14.2273	4.56417	4.90039	6.78759
XLOC_000532	AFLA_084990	conserved hypothetical protein	1.63378	1.4415	1.10143	1.93843	1.15798	1.65299	0.970037	1.71357	2.97385
XLOC_000533	AFLA_085040	conserved hypothetical protein	71.3946	58.5987	64.6037	86.5508	74.7103	75.6626	73.2496	96.131	49.801
XLOC_000534	AFLA_085060	peptidyl-tRNA hydrolase domain protein	25.6728	25.4673	28.958	34.6117	26.8866	26.0883	20.3103	19.7358	17.1433
XLOC_000535	AFLA_085080,AFLA_085090,AFLA_085100,AFLA_085110	fgf receptor activating protein, putative	78.4531	83.3299	88.9613	81.2724	95.6305	88.4229	94.6467	86.7317	73.9295
XLOC_000536	AFLA_085130,AFLA_085140	Sec23/Sec24 family protein	82.0431	166.243	66.3194	62.1071	69.0327	60.8072	46.0588	64.9912	43.5944
XLOC_000537	AFLA_085180,AFLA_085190	hypothetical protein	25.2943	27.8157	18.9821	24.8481	22.3363	23.1181	18.2349	20.8999	17.8238
XLOC_000538	AFLA_085210	hypothetical protein	0.589398	0.730265	0.592237	0.556804	0.521264	0.552252	0.579022	0.909854	0.470237
XLOC_000539	-	N/A	3.86364e-10	1.49362e-16	0.0748973	6.20517e-18	1.1056e-19	5.52071e-13	3.33606e-21	0.0974563	0.0761133
XLOC_000540	AFLA_085230	conserved hypothetical protein	4.04947	3.53471	3.23951	4.7117	3.73486	1.65113	2.64572	5.67148	2.07683
XLOC_000541	AFLA_085260	histone acetyltransferase (MysT1), putative	23.4398	22.5944	17.9585	18.6408	17.4838	15.5569	18.967	17.6401	14.2626
XLOC_000542	AFLA_085280	pre-rRNA processing nucleolar protein Sik1, putative	129.44	108.48	159.6	132.176	147.109	153.519	126.261	100.142	76.5236
XLOC_000543	AFLA_085290	conserved hypothetical protein	24.6618	23.8162	23.1932	25.5975	25.5243	27.6762	21.692	24.1169	19.4265
XLOC_000544	AFLA_085310,AFLA_085320,AFLA_085330,AFLA_085340	DNA polymerase epsilon, catalytic subunit A/POL2, putative	57.7359	63.5914	68.3031	59.2921	67.4792	68.6341	51.7057	49.8761	41.08
XLOC_000545	AFLA_085370	spindle-pole body protein (Pcp1), putative	7.08656	7.90111	7.48247	7.20325	8.47216	7.78064	8.85952	6.88523	6.37854
XLOC_000546	AFLA_085390	prefoldin subunit 6, putative	69.1773	57.4967	75.9401	73.2758	67.7232	82.3896	48.0452	80.1972	63.6675
XLOC_000547	AFLA_085410	conserved hypothetical protein	22.8796	18.2056	22.5972	17.3644	22.1204	24.1466	20.8333	18.1494	24.6114
XLOC_000548	AFLA_085420	serine hydroxymethyltransferase, putative	129.237	156.393	167.289	208.945	237.106	185.049	170.246	137.816	106.721
XLOC_000549	AFLA_085440	PDCD2_C domain protein, putative	16.0767	15.0059	20.5477	22.2577	23.6581	20.439	17.216	13.0266	10.4385
XLOC_000550	AFLA_085460,AFLA_085470	conserved hypothetical protein	11.8973	10.4833	6.9552	18.7187	9.97269	12.1042	11.1807	16.1396	31.1817
XLOC_000551	AFLA_085480,AFLA_085490	cell wall glucanase, putative	10.8109	11.7728	6.93209	15.2222	10.2708	9.98357	15.8287	21.7964	13.5566
XLOC_000552	AFLA_085520	glycan biosynthesis protein (PigL), putative	46.9453	44.205	45.4972	61.2915	43.1773	38.5283	29.7734	34.4356	21.517
XLOC_000553	AFLA_085530	monooxygenase, putative	1.49376	3.06803	7.61682	1.40467	5.7867	6.63913	1.10868	2.77418	4.07016
XLOC_000554	AFLA_085540	conserved hypothetical protein	51.4989	30.504	54.4794	68.3105	61.4213	43.5355	21.3314	25.1688	4.17572
XLOC_000555	AFLA_085550	hypothetical protein	25.8467	27.7229	22.4914	50.7827	38.3232	28.8646	27.2022	17.8552	35.2186
XLOC_000556	AFLA_085560	conserved hypothetical protein	0	0.25296	0.209269	0.667211	0.88775	0.712892	0.234854	0.237883	0
XLOC_000557	AFLA_085570	lipase/esterase, putative	10.3152	12.0156	14.0072	15.1828	12.9499	16.6065	12.9901	13.3196	6.45743
XLOC_000558	AFLA_085580	oxidoreductase, short chain dehydrogenase/reductase family protein, putative	19.4139	21.7043	19.5888	29.936	21.9632	23.8091	16.863	34.2746	26.2404
XLOC_000559	AFLA_085590	endo-arabinanase, putative	3.13761	2.07344	1.65185	1.42896	1.26163	2.60416	0.832631	2.04755	2.31417
XLOC_000560	AFLA_085600	conserved hypothetical protein	21.754	26.1932	23.7184	38.5236	30.4394	37.736	26.9529	47.8292	29.4227
XLOC_000561	AFLA_085630	hypothetical protein	0	0	0	0	0	0	0.44774	0	0
XLOC_000562	AFLA_085650,AFLA_085660	conserved hypothetical protein	1.93245	2.10926	1.47154	1.93371	1.64509	1.88463	2.93813	3.90122	2.31668
XLOC_000563	-	N/A	1.40857	1.423	0.447927	0.646914	0.21977	0.321364	0.242696	0.735931	0.168549
XLOC_000564	AFLA_085700	arsenate reductase (Arc2), putative	2.66542	3.1305	2.10332	2.47679	2.43749	1.95866	1.59598	3.27776	1.85757
XLOC_000565	AFLA_085710	arsenite efflux transporter (ArsB), putative	1.79547	1.66471	1.70386	1.95246	2.26301	1.51378	2.59905	1.5962	0.951847
XLOC_000566	AFLA_085760	conserved hypothetical protein	7.47414	6.07628	4.08782	5.66793	4.54791	4.73709	4.96802	5.21292	11.3819
XLOC_000567	AFLA_085770	DNA replication regulator sld2	2.89746	2.74299	2.63712	3.07014	2.59536	2.5932	3.68583	3.64171	9.94807
XLOC_000568	AFLA_085790,AFLA_085800,AFLA_085810	conserved hypothetical protein	45.3909	42.0707	46.1697	42.838	41.3894	46.2024	41.6394	38.7804	33.3893
XLOC_000569	AFLA_085830,AFLA_085840	conserved hypothetical protein	105.334	117.053	95.873	90.4583	92.4694	114.057	93.5051	110.574	125.32
XLOC_000570	AFLA_085910	Coatomer subunit alpha, putative	43.2994	48.4718	46.082	48.9313	56.6035	42.5207	48.6939	39.6695	37.2837
XLOC_000571	AFLA_085930	transcriptional regulator, putative	20.4939	19.7277	23.9612	22.6542	22.2844	23.6304	20.7581	21.5096	16.1004
XLOC_000572	AFLA_085940	AP-1 adaptor complex subunit beta, putative	38.6261	45.453	44.6624	43.6704	50.333	45.4657	44.7099	36.5412	39.2037
XLOC_000573	AFLA_085950	alcohol dehydrogenase, putative	0.0973414	0.0994231	0.0512399	0.0757827	0.213261	0.0777003	0.0312038	0.0305666	0.169699
XLOC_000574	AFLA_085960	cell surface protein, putative	10.9225	8.47957	4.7135	13.685	11.9808	5.60681	13.6168	9.98776	9.55793
XLOC_000575	AFLA_085970	DNA primase subunit Pri1, putative	20.698	20.2666	18.5236	23.9607	20.3151	20.865	25.8539	17.6052	16.3715
XLOC_000576	AFLA_086000	exonuclease, putative	6.67712	6.42193	5.73433	8.31637	7.88243	6.66485	8.84906	6.38708	5.43262
XLOC_000577	AFLA_086010	conserved hypothetical protein	16.2764	18.5285	9.75915	12.9565	9.03028	12.2807	19.8856	30.6815	32.2248
XLOC_000578	AFLA_086040	hypothetical protein	0.0914804	0.62704	0.116234	0.124464	0.227137	0.174412	0.431697	0.348292	0.298235
XLOC_000579	AFLA_086060	conserved hypothetical protein	0	0	0	0	0	0	0	0.40509	0
XLOC_000580	AFLA_086070,AFLA_086080	chitin synthase, putative	0.261957	0.308431	0.192028	0.448869	0.227477	0.0924565	0.437256	0.466763	0.239812
XLOC_000581	AFLA_086090	conserved hypothetical protein	0.108179	0	0	0	0	0	0	0	0
XLOC_000582	AFLA_086100,AFLA_086110	hypothetical protein	8.59611	11.7772	11.8052	7.6244	8.81218	10.8828	16.5804	9.50931	11.5507
XLOC_000583	AFLA_086150,AFLA_086160,AFLA_086170,AFLA_086210,AFLA_086220	conserved hypothetical protein	328.982	330.949	315.564	380.19	327.4	368.749	280.253	299.556	296.604
XLOC_000584	AFLA_086240	RecQ-mediated genome instability protein, putative	7.47917	7.24559	10.2841	7.06012	8.24502	9.44606	7.37284	7.35272	6.32541
XLOC_000585	AFLA_086260,AFLA_086270,AFLA_086290,AFLA_086300	glycosyl hydrolase, putative	58.6229	56.2533	58.3087	52.4193	55.3335	66.9178	57.9355	65.3687	339.528
XLOC_000586	AFLA_086330	conserved hypothetical protein	5.18393	5.45608	5.717	4.76082	5.17006	5.80774	5.51635	4.78355	6.28377
XLOC_000587	AFLA_086360	extracellular exo-polygalacturonase, putative	1.82304	1.38214	1.51603	1.63501	1.78687	1.53965	1.10499	1.07255	1.23781
XLOC_000588	AFLA_086370	conserved hypothetical protein	0.0366805	0.0338021	0.0791381	0.160479	0.0756456	0.141352	0.05921	0.0684706	0.2258
XLOC_000589	AFLA_086380	conserved hypothetical protein	3.68782	5.18217	2.88988	4.00327	4.09907	1.48636	7.5741	9.05822	6.38676
XLOC_000590	AFLA_086420,AFLA_086440,AFLA_086450,AFLA_086460,AFLA_086470	eukaryotic translation initiation factor 3 subunit 2i, putative	327.129	343.219	353.411	381.557	388.18	367.735	341.84	332.118	247.654
XLOC_000591	AFLA_086490	conserved hypothetical protein	80.3784	66.842	72.2125	74.3106	71.5197	76.5341	62.7323	67.9863	72.1105
XLOC_000592	AFLA_086510	conserved hypothetical protein	2.92078	2.24182	2.5451	2.1184	2.59847	2.56271	2.70891	3.71636	3.26004
XLOC_000593	AFLA_086540	glycine-rich RNA-binding protein, putative	4.06689	2.86545	3.33014	3.4662	2.60871	3.54354	7.60149	10.6262	12.1558
XLOC_000594	AFLA_086540	glycine-rich RNA-binding protein, putative	1427.59	1342.04	1609.32	2010.25	1706.52	1750.41	1328.49	1420.7	1333
XLOC_000595	AFLA_086560,AFLA_086570,AFLA_086580	short-chain dehydrogenase/reductase family protein, putative	79.3731	78.1689	77.7554	79.1803	87.2501	71.7992	80.3317	60.4464	58.6957
XLOC_000596	AFLA_086600	morphogenesis protein (Msb1), putative	23.9157	27.9232	30.2538	25.9723	30.5272	33.0635	24.788	25.0315	27.1391
XLOC_000597	AFLA_086630,AFLA_086640	60S ribosomal protein L35Ae	959.747	806.501	994.638	1240.46	1293.15	1259.75	1001.17	1131.22	1156.08
XLOC_000598	AFLA_086670,AFLA_086690	cystathionine beta-synthase (beta-thionase), putative	99.1947	102.01	95.6834	107.935	103.759	115.443	87.7444	98.2406	120.232
XLOC_000599	AFLA_086710	inorganic diphosphatase, putative	151.554	173.209	172.869	223.497	229.995	198.098	187.394	183.433	171.26
XLOC_000600	AFLA_086730	DNA replication factor C subunit Rfc2, putative	17.6802	16.4774	14.7314	19.7925	15.3603	15.9948	19.1632	16.0021	17.0128
XLOC_000601	AFLA_086740	4-nitrophenylphosphatase	11.0636	12.3888	9.32723	13.8361	11.2316	8.96668	11.6219	13.2756	32.077
XLOC_000602	AFLA_086760	ATP-dependent Clp protease, proteolytic subunit ClpP	23.3659	24.7869	25.8864	28.1188	25.7014	37.6153	23.2658	35.918	23.511
XLOC_000603	AFLA_086790	cell cycle regulatory protein (Srw1), putative	22.9339	23.6299	23.4034	23.401	25.1241	24.5768	23.7225	20.2583	19.6546
XLOC_000604	AFLA_086810	aldo/keto reductase, putative	47.3077	38.5618	37.7668	36.8129	30.6167	44.052	32.8893	35.9766	40.9005
XLOC_000605	AFLA_086830,AFLA_086840,AFLA_086850	conserved hypothetical protein	103.323	113.076	97.2099	105.096	109.11	122.356	119.69	95.5269	236.082
XLOC_000606	AFLA_086890,AFLA_086900,AFLA_086920	conserved hypothetical protein	304.177	299.195	230.385	323.363	263.178	241.377	218.995	245.247	240.334
XLOC_000607	AFLA_086940,AFLA_086950	eukaryotic translation initiation factor 4, putative	574.457	465.459	796.763	511.63	686.573	689.567	569.72	411.631	365.729
XLOC_000608	AFLA_086970,AFLA_086980	conserved hypothetical protein	70.0338	62.521	70.6614	58.0034	67.7362	80.1284	61.5333	69.8787	64.4287
XLOC_000609	AFLA_087000	checkpoint protein kinase, putative	10.7334	11.6917	9.47618	10.7887	11.1974	10.4318	12.175	12.5906	10.3408
XLOC_000610	AFLA_087050	aconitate hydratase, putative	43.97	41.216	46.2686	48.9331	53.3636	56.1349	44.7003	43.0176	43.8048
XLOC_000611	AFLA_087080	conserved hypothetical protein	11.3509	10.6633	10.8736	8.83568	8.92622	9.08155	11.0178	9.65226	8.26348
XLOC_000612	AFLA_087100	benzoate 4-monooxygenase cytochrome P450, putative	3.42371	3.07974	3.68287	2.52234	2.52346	3.60413	2.48111	4.10953	4.84455
XLOC_000613	AFLA_087150,AFLA_087160	conserved hypothetical protein	37.7664	35.2322	36.4097	40.5513	46.1828	37.9035	48.8936	40.6128	38.0374
XLOC_000614	AFLA_087170,AFLA_087180	extracellular serine-rich protein, putative	727.492	794.82	819.565	820.706	974.141	869.704	695.2	703.346	622.336
XLOC_000615	AFLA_087220,AFLA_087230	UDP-glucose 4-epimerase, putative	72.4695	74.4299	83.9969	68.3673	87.0098	121.69	88.1426	94.8097	127.828
XLOC_000616	AFLA_087250,AFLA_087260	phosphoinositide-specific phospholipase C, putative	540.359	415.202	271.564	316.234	228.687	237.451	283.726	318.069	473.532
XLOC_000617	AFLA_087280	alpha-ketoglutarate-dependent taurine dioxygenase	0.88906	0.919051	0.994138	1.03727	0.752529	1.01584	0.70596	1.0954	1.09819
XLOC_000618	AFLA_087340,AFLA_087350	conserved hypothetical protein	208.912	237.225	210.772	208.966	222.829	186.559	213.31	179.661	196.944
XLOC_000619	AFLA_087380,AFLA_087390,AFLA_087400	isochorismatase family hydrolase, putative	106.631	111.553	98.1689	101.677	94.0914	105.006	82.4183	89.7601	238.245
XLOC_000620	AFLA_087420,AFLA_087430	carboxyphosphonoenolpyruvate phosphonomutase, putative	159.444	221.344	168.53	222.998	226.536	229.51	251.891	299.134	262.482
XLOC_000621	AFLA_087440	mitochondrial import receptor subunit (Tom37), putative	23.8345	14.0663	40.3058	8.22783	10.8326	46.1001	16.0115	38.8485	206.826
XLOC_000622	AFLA_087460	hypothetical protein	0	0	0	0	0	0	0	0	0
XLOC_000623	AFLA_087470,AFLA_087480	plasma membrane low affinity zinc ion transporter, putative	109.142	108.406	137.717	181.797	157.529	131.968	132.628	133.429	93.0035
XLOC_000624	AFLA_087500	ATP-dependent DNA helicase, putative	133.967	111.001	157.348	113.964	119.722	157.987	103.475	117.042	318.703
XLOC_000625	AFLA_087510	conserved hypothetical protein	13.8616	7.67229	20.678	8.16661	9.83096	18.8097	15.8778	13.3134	20.6555
XLOC_000626	-	N/A	6.51524	6.58505	5.67628	6.00392	5.51304	7.06814	3.05718	3.83425	3.12765
XLOC_000627	AFLA_087530,AFLA_087540	small nucleolar ribonucleoprotein complex subunit, putative	28.8691	25.6338	36.2436	28.1005	34.7368	31.1319	32.6206	22.2025	16.4814
XLOC_000628	AFLA_087580	DUF52 domain protein	93.5941	105.983	82.6106	105.065	94.8995	108.037	72.6754	83.4285	78.8647
XLOC_000629	AFLA_087590,AFLA_087600	alpha-1,3-glucanase/mutanase, putative	247.295	274.825	70.5023	117.409	91.9373	64.8316	122.167	409.534	60.7678
XLOC_000630	AFLA_087620	NmrA family transcriptional regulator, putative	77.7273	89.1627	68.9202	123.892	97.4475	64.1639	56.1842	87.666	82.9131
XLOC_000631	AFLA_087640	alpha,alpha-trehalose phosphate synthase subunit, putative	31.3211	37.7023	33.336	40.3346	38.8126	35.8019	26.7178	28.3516	39.7503
XLOC_000632	AFLA_087670	triadin, putative	6.65534	6.5438	6.31785	6.21257	6.12861	6.13702	7.34641	6.17551	5.66143
XLOC_000633	AFLA_087680	NADH:flavin oxidoreductase/NADH oxidase family protein	0.677418	0.864308	0.873945	1.1023	0.847386	1.13108	0.94826	2.05592	0.865032
XLOC_000634	AFLA_087690	hypothetical protein	7.2144	5.19282	6.33111	2.92261	7.00481	7.48463	1.68658	4.40304	5.00848
XLOC_000635	AFLA_087700	hypothetical protein	0.863576	0.331936	1.39871	2.89162	1.26538	1.20204	0.252481	1.03374	0
XLOC_000636	AFLA_087710	GPR/FUN34 family protein	412.774	463.406	581.24	485.671	623.882	585.371	747.556	725.018	483.943
XLOC_000637	AFLA_087750	conserved hypothetical protein	2.10726	2.1366	2.97149	3.89069	2.84819	2.51806	2.88255	2.68691	2.19716
XLOC_000638	AFLA_087840,AFLA_087850,AFLA_087860,AFLA_087870,AFLA_087880	WD repeat protein	95.0035	121.43	82.2575	72.9683	74.3253	66.8447	117.006	96.8892	317.91
XLOC_000639	AFLA_087770	chromosome segregation protein Spc105, putative	13.2887	14.9457	13.876	15.3848	16.0611	15.132	16.8974	13.7613	16.4003
XLOC_000640	AFLA_087800	hypothetical protein	3.58854	0.792244	3.11487	1.90434	1.23454	2.53245	3.17189	1.65599	2.47197
XLOC_000641	AFLA_087810	bZIP transcription factor, putative	34.0276	34.6326	46.4321	38.7396	33.8564	83.0344	54.0682	62.9872	64.6979
XLOC_000642	AFLA_087900	pyruvate kinase	15.0344	13.018	13.9387	12.8317	13.8291	13.8742	15.9261	13.9845	28.3619
XLOC_000643	AFLA_087910	conserved hypothetical protein	252.344	210.578	265.149	295.171	269.089	295.382	233.081	243.335	267.731
XLOC_000644	AFLA_087930,AFLA_087940	conserved hypothetical protein	9.51665	8.10215	5.96453	6.64714	6.88665	9.93642	10.2635	15.3017	208.856
XLOC_000645	AFLA_087960,AFLA_087970	hypothetical protein	29.4942	33.7006	32.3769	31.9455	36.6813	30.8539	34.5855	32.4776	31.4823
XLOC_000646	AFLA_087990,AFLA_088000	40S ribosomal protein S8	63.9457	59.2222	68.2891	71.2956	65.5205	72.8062	66.2343	61.8324	63.0788
XLOC_000647	AFLA_088020,AFLA_088030,AFLA_088040	methionine aminopeptidase, putative	41.5679	37.9249	51.4376	41.4064	48.9015	45.801	43.0996	37.0645	28.9059
XLOC_000648	AFLA_088080,AFLA_088090	aspartate aminotransferase, putative	48.2442	49.1816	40.2185	62.2976	50.848	48.9331	43.7437	48.0634	38.7516
XLOC_000649	AFLA_088110	conserved hypothetical protein	21.6552	21.2449	21.5192	25.3265	25.0088	25.5887	22.241	26.1863	22.5685
XLOC_000650	AFLA_088130,AFLA_088140	C6 transcription factor, putative	36.8498	35.3704	39.4298	41.0149	37.2241	38.6827	34.2409	28.9966	31.3911
XLOC_000651	AFLA_088160	conserved hypothetical protein	1.09461	1.29382	1.0498	1.1331	1.08803	0.942363	1.40847	1.68107	1.45451
XLOC_000652	AFLA_088190	IZH family channel protein (Izh3), putative	33.8886	34.6676	40.1753	37.09	36.5831	38.8058	35.0173	30.0016	25.6882
XLOC_000653	AFLA_088210	hypothetical protein	15.524	16.2599	15.1942	15.2202	14.5461	17.6275	13.0619	15.8777	10.0482
XLOC_000654	AFLA_088230	pentatricopeptide repeat protein	7.79454	9.26507	9.46337	7.7329	8.81952	9.21246	7.65401	8.17404	6.24178
XLOC_000655	AFLA_088250	transcription initiation factor TFIID subunit 13, putative	60.5893	60.7521	63.5956	60.2597	60.5255	59.3443	51.7147	59.1884	58.7089
XLOC_000656	AFLA_088270,AFLA_088280	nucleolus protein required for cell viability, putative	45.2609	42.4553	48.7117	45.8393	47.4625	47.956	40.1641	39.5221	31.8454
XLOC_000657	AFLA_088290	conserved hypothetical protein	8.12064	10.0879	11.7521	8.72404	10.2974	13.5664	7.32447	13.2528	66.3816
XLOC_000658	AFLA_088320	protein phosphatase 2C, putative	4.23329	4.98668	6.63005	6.60303	6.40542	5.30786	5.36204	4.20538	3.20083
XLOC_000659	AFLA_088350	hydrolase, alpha/beta fold family protein	12.6115	12.8451	13.5209	12.5281	15.232	13.9253	15.2313	11.9192	11.5246
XLOC_000660	AFLA_088360,AFLA_088370,AFLA_088380	Glutaredoxin domain protein	563.286	501.482	617.057	646.806	733.887	636.512	486.939	629.066	623.813
XLOC_000661	AFLA_088410	rhomboid family protein, putative	1.72373	0.930237	1.29558	0.929458	1.3015	1.69505	1.87463	2.4583	0.584675
XLOC_000662	AFLA_088420	conserved hypothetical protein	15.0927	16.6986	13.9213	18.7295	13.6692	14.2995	15.428	18.7857	15.4965
XLOC_000663	AFLA_088440	RNA polymerase-associated protein LEO1, putative	35.6873	36.4259	40.3626	39.2789	38.6118	40.784	39.3707	35.7992	27.6738
XLOC_000664	AFLA_088460	ribosome biogenesis protein Erb1, putative	30.9531	28.3647	39.3189	32.2875	38.1215	36.8202	29.8238	22.2966	23.7974
XLOC_000665	AFLA_088480	SNF7 family protein	123.945	107.41	93.1312	93.4452	79.9884	95.063	77.4352	109.135	133.232
XLOC_000666	AFLA_088520,AFLA_088530,AFLA_088540	CUE domain protein, putative	138.193	133.083	139.256	138.532	128.57	145.67	113.168	122.417	115.285
XLOC_000667	AFLA_088560	intermediate filament protein (Mdm1), putative	18.3176	18.1045	17.2658	18.4579	17.6548	17.8677	17.43	17.0446	20.653
XLOC_000668	AFLA_088580,AFLA_088590,AFLA_088600	conserved hypothetical protein	76.5477	76.5336	75.9849	79.2903	79.624	82.3395	71.424	63.5169	61.7155
XLOC_000669	AFLA_088610	lactonohydrolase, putative	5.25506	5.35081	4.74092	5.37977	5.89837	5.75386	4.18899	5.38766	5.09443
XLOC_000670	AFLA_088630	conserved hypothetical protein	45.359	43.6346	45.353	41.7999	44.9757	47.7452	43.2748	34.1274	32.0691
XLOC_000671	AFLA_088660	DUF431 domain protein	48.0953	38.5376	50.4804	43.46	40.0065	54.0272	35.2515	52.7996	52.6301
XLOC_000672	AFLA_088670	pheromone processing carboxypeptidase Kex1	61.1997	57.4192	59.0595	66.4903	65.3363	57.5846	57.7402	55.6579	44.0032
XLOC_000673	AFLA_088710	conserved hypothetical protein	29.4601	31.6561	33.956	30.3412	31.9276	37.1504	30.4497	34.0453	25.2386
XLOC_000674	AFLA_088740	conserved hypothetical protein	53.6282	46.3594	47.494	55.7445	43.8856	51.4049	41.2693	53.2402	43.5166
XLOC_000675	AFLA_088760	septin	163.854	196.646	171.898	203.271	200.21	176.006	169.512	158.194	143.377
XLOC_000676	AFLA_088800	conserved hypothetical protein	12.2904	7.74198	9.23484	8.79232	8.49048	12.9152	10.7675	9.83594	12.3367
XLOC_000677	AFLA_088820	cytochrome P450 phenylacetate hydroxylase, putative	13.5106	12.9004	13.2468	14.3277	12.6142	13.3841	12.6797	14.4587	17.864
XLOC_000678	AFLA_088830	shugoshin, putative	14.5697	15.2842	14.0127	12.3307	13.2846	14.0801	14.3842	14.5938	14.0144
XLOC_000679	AFLA_088860	acetyltransferase, putative	27.8761	31.3506	29.9576	27.3363	28.933	27.6509	27.0357	25.4426	20.0013
XLOC_000680	AFLA_071780	Dyp-type peroxidase family protein	30.6678	36.8135	23.8527	37.3214	34.341	22	25.2876	16.4678	14.3488
XLOC_000681	AFLA_071800	branched-chain amino acid aminotransferase, putative	5.65603	6.12224	1.18099	7.46635	4.50423	2.19283	3.05946	3.80488	1.96395
XLOC_000682	AFLA_071910	MFS tranporter, putative	7.90257	10.2688	4.8283	9.87117	9.00133	4.39439	3.37512	3.37951	1.69828
XLOC_000683	AFLA_071920	class III aminotransferase, putative	59.2943	76.9746	29.6993	81.7496	67.3223	19.9847	28.809	57.7182	15.3128
XLOC_000684	AFLA_072140	cysteine-rich secretory protein, putative	2.59088	2.01378	1.05613	1.28419	1.17085	0.943591	4.30457	2.99876	1.31617
XLOC_000685	AFLA_072170	ADP-ribosylglycohydrolase, putative	13.6496	11.7662	12.7751	19.2608	13.373	8.91398	9.61629	10.4609	7.98118
XLOC_000686	AFLA_072300	hypothetical protein	0	0	0	0	0	0	0	0	0
XLOC_000687	AFLA_072310	conserved hypothetical protein	0	0	0	0	0	0	0	0	0
XLOC_000688	AFLA_072330	disulfide oxidoreductase, putative	3.46245	2.58914	3.56559	3.44138	3.61096	3.72402	3.06458	3.56001	3.20662
XLOC_000689	AFLA_072350	conserved hypothetical protein	0.280011	0.328841	0.145462	0.149932	0.0782529	0.23798	0.49427	0.58988	0.583477
XLOC_000690	AFLA_072380	conserved hypothetical protein	204.419	149.988	96.4851	115.339	103.502	168.322	234.316	278.042	437.592
XLOC_000691	AFLA_072390	srpk, putative	2.68036	2.70844	3.53059	4.5385	3.13089	3.70292	3.43345	4.32419	3.20372
XLOC_000692	AFLA_072400	conserved hypothetical protein	1.19068	1.3504	1.41898	1.45078	0.843187	1.22501	1.22022	1.31573	2.34036
XLOC_000693	AFLA_072410,AFLA_072420	conserved hypothetical protein	1.34573	0.638746	0.949609	0.48561	0.780156	1.14975	1.00663	0.596111	1.67037
XLOC_000694	AFLA_072440	hypothetical protein	0	0	0	0	0	0	0	0	0
XLOC_000695	AFLA_072460	conserved hypothetical protein	0.294038	0.35293	0.267497	0.378126	0.307761	0.521083	0.326721	0.406344	0.403872
XLOC_000696	AFLA_072470	conserved hypothetical protein	0.0331186	0	0	0	0	0.0260613	0	0.03605	0
XLOC_000697	AFLA_072490	hypothetical protein	1.41303	0.762921	1.19484	1.84143	1.59764	2.446	2.41685	1.28815	0.329038
XLOC_000698	AFLA_072500	conserved hypothetical protein	1.28095	1.27407	0.838525	1.64494	1.34878	1.15639	1.25175	1.07189	1.03961
XLOC_000699	AFLA_072550	dimethylaniline monooxygenase, putative	0.181461	0.236006	0.0659649	0.0852619	0.0593139	0.109205	0.0675209	0.435088	0.113236
XLOC_000700	AFLA_072570	conserved hypothetical protein	33.4424	42.8125	20.3747	33.2072	28.6924	20.6438	39.829	32.4441	29.0172
XLOC_000701	AFLA_072590	conserved hypothetical protein	0.0206533	0.0735301	0.0755756	0	0.0263817	0.0732747	0.207853	0.161517	0.188957
XLOC_000702	AFLA_072610	conserved hypothetical protein	3.02641	3.14575	2.58654	2.93708	2.99927	2.89843	2.46032	3.60269	2.73134
XLOC_000703	AFLA_072650,AFLA_072660	salicylate hydroxylase, putative	64.7775	69.7361	69.8943	72.5741	71.4161	68.4802	58.1391	56.8955	42.1735
XLOC_000704	AFLA_072710,AFLA_072720,AFLA_072730	hypothetical protein	35.1148	27.4603	19.3063	27.5501	26.3918	18.9084	29.1353	24.5399	32.999
XLOC_000705	AFLA_072760	conserved hypothetical protein	2.92709	2.94998	2.56504	2.43618	1.69696	1.45094	1.77471	3.32653	2.90317
XLOC_000706	AFLA_072790,AFLA_072800	conserved hypothetical protein	30.2072	32.9916	31.2541	35.1225	35.5059	25.8047	31.6426	35.274	30.1619
XLOC_000707	AFLA_072820	metallophosphoesterase domain-containing protein, putative	0	0.0383468	0.0283585	0	0	0	0	0	0
XLOC_000708	AFLA_072830	sugar transporter, putative	1.16636	1.34107	1.25526	1.53283	1.19389	1.20462	2.46465	3.52068	1.94039
XLOC_000709	AFLA_072840	aconitase, putative	1.93658	1.91543	1.69462	1.60876	1.75846	1.82935	2.08575	1.71876	2.01429
XLOC_000710	AFLA_072850	aconitase, mitochondrial, putative	1.7706	1.14422	1.52139	1.27134	1.24293	1.96259	1.86724	1.45315	2.28799
XLOC_000711	AFLA_072870,AFLA_072880	conserved hypothetical protein	2.22391	2.12803	1.91904	1.21686	1.75659	2.18393	2.16676	2.37223	2.59237
XLOC_000712	AFLA_072890	mitochondrial solute carrier, putative	0.156189	0.214574	0.171672	0.100111	0.0909026	0.124126	0.14666	0.0400406	0.156459
XLOC_000713	AFLA_072920	amino acid transporter, putative	0.397527	0.305227	0.344504	0.329041	0.508049	0.397423	0.968391	0.547104	0.815087
XLOC_000714	AFLA_072930	monooxygenase, putative	4.59646	3.74987	3.45734	4.17597	4.40229	5.38725	3.4774	4.18039	4.14996
XLOC_000715	AFLA_072940	conserved hypothetical protein	0	0	0	0	0	0	0	0	0.14698
XLOC_000716	AFLA_072950	hypothetical protein	0	0	0	0	0	0	0	0	0
XLOC_000717	AFLA_072960	glutamate carboxypeptidase, putative	0.0286279	0.0440193	0.0486328	0.0343739	0.0158038	0.0225121	0	0.0140672	0.127288
XLOC_000718	AFLA_072980	bicyclomycin resistance protein, putative	1.33123	1.15174	1.59464	1.3277	1.35784	1.3059	1.45688	2.61857	2.38138
XLOC_000719	AFLA_073000	conserved hypothetical protein	0.0600339	0	0	0	0.0766213	0	0	0	0
XLOC_000720	-	N/A	0.991143	0.786808	0.710229	1.63828	1.35299	0.883237	0.910616	0.903286	1.04278
XLOC_000721	AFLA_073010	conserved hypothetical protein	0.337583	0.439595	0.21673	0.58592	0.475802	0.314341	2.84866	3.51804	3.95209
XLOC_000722	AFLA_073020	conserved hypothetical protein	0.277552	0	0.477661	0	0.152387	0.366848	0.106933	0.400577	0.271234
XLOC_000723	AFLA_073030,AFLA_073040	amino acid transporter, putative	36.4466	50.9402	49.297	54.2759	54.3012	44.0537	51.1538	37.5988	20.7746
XLOC_000724	AFLA_073070	arabinan-endo 1,5-alpha-L-arabinase, putative	3.81851	3.87199	1.99919	3.06775	1.82845	1.55623	6.07228	4.82543	2.62992
XLOC_000725	AFLA_073080	arabinosidase, putative	0.268857	0.144727	0.0824672	0	0.0577407	0.239718	0.424488	0.803799	2.91403
XLOC_000726	AFLA_073090,AFLA_073100	conserved hypothetical protein	0.664165	0.650818	0.649577	0.255221	0.647613	0.556498	1.41156	2.07499	2.55276
XLOC_000727	AFLA_073130	cytochrome P450 oxidoreductase OrdA-like, putative	0.314096	0.370476	0.274842	0.318979	0.175875	0.303589	0.536253	0.313284	0.517238
XLOC_000728	-	N/A	0	0.20373	0.0526119	0	0.130955	0	0.570651	0.470502	0.272758
XLOC_000729	AFLA_073140	cytochrome P450, putative	3.11616	3.68985	2.15352	3.51719	3.31716	1.19127	3.77311	3.89506	1.72568
XLOC_000730	AFLA_073210,AFLA_073220,AFLA_073230	oxalate decarboxylase, putative	32.5739	50.67	23.7775	24.4667	19.0346	13.0809	40.9282	67.8827	45.1791
XLOC_000731	AFLA_073240	conserved hypothetical protein	100.154	86.6431	71.0851	96.4754	79.0058	42.7946	42.6002	46.208	22.9569
XLOC_000732	AFLA_073260	hexokinase, putative	1.49324	1.38837	1.66457	1.61381	1.49681	1.36656	1.27502	1.04523	1.12894
XLOC_000733	AFLA_073270	conserved hypothetical protein	48.204	54.0306	46.4431	61.5685	63.4288	34.1468	73.0934	46.7002	21.4375
XLOC_000734	AFLA_073290	phospho-2-dehydro-3-deoxyheptonate aldolase	103.573	151.136	117.453	129.011	147.198	118.501	84.3042	115.975	71.8075
XLOC_000735	AFLA_073300	hypothetical protein	5.38448	5.37873	3.37774	7.4132	3.18429	1.11153	1.09295	0	4.20186
XLOC_000736	AFLA_073310	conserved hypothetical protein	1.64846e-16	6.09581e-24	7.62308e-22	3.10418e-18	0.863439	7.65598e-20	0.00426322	0.703606	1.15605e-14
XLOC_000737	AFLA_073340	conserved hypothetical protein	93.7595	75.7289	80.5045	68.1063	65.2029	79.9618	67.5619	58.1961	45.4621
XLOC_000738	AFLA_073380	conserved hypothetical protein	4.39548	5.9626	1.67352	2.96512	2.95213	1.97405	1.99433	2.1448	0.951423
XLOC_000739	AFLA_073390	3-oxoacyl-[acyl-carrier-protein] reductase, putative	0.592432	0.56199	0.538592	3.11994	2.69371	2.47841	1.27229	1.68743	0.91121
XLOC_000740	AFLA_073400	topoisomerase family protein TRF4, putative	3572.7	3140.96	2561.19	3854.29	2583.46	2562.53	3002.7	3114.88	3314.83
XLOC_000741	AFLA_073410	L-galactose dehydrogenase (L-GalDH), putative	23.0868	22.3226	26.4542	20.076	24.2356	28.4329	22.9113	19.2228	16.7273
XLOC_000742	AFLA_073420	cochaperone Pam16	44.1647	44.3772	58.1544	49.8909	43.9467	55.4143	45.9025	39.8779	52.8346
XLOC_000743	AFLA_073440	C6 transcription factor, putative	18.2804	19.4161	18.8604	17.1642	18.2764	19.3351	18.0479	18.2764	17.3375
XLOC_000744	AFLA_073460,AFLA_073470,AFLA_073490	cyclopropane-fatty-acyl-phospholipid synthase, putative	108.388	113.21	121.653	118.749	142.272	122.355	126.369	109.39	91.5226
XLOC_000745	AFLA_073520	protein-ER retention protein (Erd1), putative	55.2771	58.3152	72.0393	58.9646	68.0634	76.1917	62.4536	55.9061	34.1704
XLOC_000746	AFLA_073540	3-5 exonuclease, putative	10.5233	8.92838	10.9083	11.7251	10.4418	11.3526	8.7576	9.51515	7.09343
XLOC_000747	AFLA_073580	cell division control protein Cdc6, putative	11.8029	12.9082	11.169	12.7452	11.5663	11.9206	13.1896	9.55364	8.64793
XLOC_000748	-	N/A	1.42344	1.41126	1.49041	1.43193	1.21068	1.47816	0.747549	0.893438	0.607154
XLOC_000749	AFLA_073600	cytochrome P450, putative	16.1688	17.6014	19.2943	27.0956	21.7546	28.484	6.71625	6.68618	9.70663
XLOC_000750	AFLA_073620	conserved hypothetical protein	511.303	1067	54.8891	77.6219	56.1951	14.2102	0	277.197	0
XLOC_000751	AFLA_073640	C6 transcription factor, putative	8.22543	11.0986	8.70913	11.9892	12.4125	9.66519	9.87715	9.23918	6.49828
XLOC_000752	AFLA_073670	conserved hypothetical protein	26.5036	28.4966	20.3653	40.1343	30.6022	27.2113	20.2013	32.7751	27.042
XLOC_000753	AFLA_073690,AFLA_073700,AFLA_073710	conserved hypothetical protein	64.0843	65.8645	65.3256	67.2251	71.5306	69.3243	71.5398	63.4996	55.8926
XLOC_000754	AFLA_073730	Rho GTPase activator (Bem2), putative	6.45951	7.72487	7.98121	9.33981	8.39472	8.98685	8.63678	8.73168	6.6724
XLOC_000755	AFLA_073770,AFLA_073780	conserved hypothetical protein	640.089	425.691	168.359	78.5838	89.5156	136.453	268.875	188.479	1452.89
XLOC_000756	AFLA_073810,AFLA_073820	serine/threonine protein kinase, putative	100.422	114.665	63.9266	104.366	76.5559	36.6005	102.034	54.2583	65.1035
XLOC_000757	AFLA_073850,AFLA_073860	TBC domain protein, putative	186.114	173.668	190.027	154.626	178.799	175.836	184.059	130.153	221.875
XLOC_000758	AFLA_073880	short chain dehydrogenase, putative	0.142483	0	0	0	0.112566	0.12357	0.0871921	0.0979155	0.0499726
XLOC_000759	AFLA_073920	short chain dehydrogenase, putative	22.7709	24.1719	17.0603	33.967	29.0502	28.775	22.6515	29.5848	23.2349
XLOC_000760	AFLA_073940,AFLA_073950	Ulp1 protease family protein	72.9207	68.8442	66.3661	61.1128	62.9933	65.0246	57.2859	58.8666	96.8391
XLOC_000761	AFLA_073970	conserved hypothetical protein	22.0891	17.4259	15.0125	29.7036	25.9315	15.1103	23.2132	11.5348	18.4291
XLOC_000762	AFLA_073980,AFLA_073990	cyclin-dependent protein kinase complex component, putative	289.896	291.177	299.537	317.293	283.062	327.301	273.734	294.871	235.854
XLOC_000763	AFLA_074010	F1F0 ATP synthase assembly protein Atp11, putative	12.6695	13.5287	14.4264	14.2096	15.4882	17.5697	16.4405	11.5557	14.2419
XLOC_000764	AFLA_074020	conserved hypothetical protein	0.421806	0.380722	0.325368	0.311425	0.27861	0.496632	0.183299	0.227121	0.271165
XLOC_000765	AFLA_074070	siderochrome-iron transporter, putative	1.39171	0.983989	1.97558	1.16131	0.930218	1.51779	0.619115	0.918265	0.702674
XLOC_000766	AFLA_074140	hypothetical protein	8.81747	2.12906	1.9299	2.27521	10.5309	16.1879	18.3549	1.24327	1.62462
XLOC_000767	AFLA_074160	hypothetical protein	5.66141	5.19627	5.14765	5.32313	4.44959	5.96907	5.71895	4.79895	4.37737
XLOC_000768	AFLA_074210	conserved hypothetical protein	0.0869307	0.395383	0.0267593	0.315328	0.18703	0.169813	0.0769044	2.15588	0.271361
XLOC_000769	AFLA_074220	ubiquitin conjugating enzyme, putative	4.94207	5.35041	4.76756	5.52848	5.9381	4.90785	5.26279	5.17099	3.54111
XLOC_000770	AFLA_074240	conserved hypothetical protein	29.2592	21.5643	16.6799	28.4385	24.5078	15.4118	32.6632	12.9637	118.753
XLOC_000771	AFLA_074260,AFLA_074270,AFLA_074280,AFLA_074290	conserved hypothetical protein	71.4041	76.3457	131.582	84.0264	110.345	115.583	102.452	98.8507	139.801
XLOC_000772	AFLA_074300	hypothetical protein	240.989	566.305	51.1006	66.9339	45.6692	9.00959	0.0532323	273.619	0.089043
XLOC_000773	AFLA_074310,AFLA_074320	hypothetical protein	8.32215	7.54192	3.5835	4.26359	3.76987	1.73083	7.20008	10.8692	8.34053
XLOC_000774	AFLA_074360	streptomycin 3''-adenylyltransferase, putative	3.52441	4.22481	3.94451	4.32181	3.70274	4.21136	4.05146	4.26682	3.07787
XLOC_000775	AFLA_074380,AFLA_074390	salicylate hydroxylase, putative	11.0481	10.5188	11.2633	16.3651	11.4982	12.0377	13.338	13.022	10.6278
XLOC_000776	AFLA_074400	conserved hypothetical protein	2.84622	3.43277	2.36158	3.78961	3.13473	3.3006	3.11369	4.17907	2.13969
XLOC_000777	AFLA_074420	conserved hypothetical protein	2.44706	2.456	2.6057	3.79199	2.53285	2.99609	1.5529	2.07147	2.53807
XLOC_000778	AFLA_074460	hypothetical protein	1.28213	0.973156	0.85754	1.41671	1.84893	1.212	0.823983	0.465947	0.711679
XLOC_000779	AFLA_074470	nuclear division Rft1 protein, putative	0.0434145	0.0399755	0	0	0.0433081	0.0351368	0	0.038181	0.0347396
XLOC_000780	AFLA_074480	conserved hypothetical protein	0	0	0.081659	0	0.106203	0.219283	0.160371	0	0
XLOC_000781	AFLA_074500	short chain type dehydrogenase, putative	0.0227374	0.0209881	0.0334409	0	0.0226383	0	0	0.040205	0
XLOC_000782	AFLA_074520	alpha-galactosidase, putative	232.361	236.782	223.282	294.307	281.936	121.534	180.76	228.223	57.1028
XLOC_000783	AFLA_074530	conserved hypothetical protein	8.92392	9.65317	9.81244	9.90616	8.55305	12.1618	10.3753	14.1997	11.7461
XLOC_000784	AFLA_074560	cytochrome P450, putative	0.119054	0.103632	0.138623	0.143283	0.222469	0.187929	0.0754877	0.178743	0.296399
XLOC_000785	AFLA_074590	conserved hypothetical protein	1.14939	1.08194	0.324598	0.317824	0.391386	0.388533	1.0497	1.21054	1.60613
XLOC_000786	AFLA_074610	MFS transporter, putative	0.244589	0.219297	0.440005	0.589684	0.522818	0.319383	0.121807	0.269029	0.30161
XLOC_000787	AFLA_074620	sodium/phosphate symporter, putative	87.114	70.3419	82.5766	50.9134	91.8079	75.979	103.752	59.0657	23.7954
XLOC_000788	AFLA_074640	conserved hypothetical protein	0.364728	0.128538	0.381407	0.553578	0.128056	0.289582	0	0	0
XLOC_000789	AFLA_074650	conserved hypothetical protein	2.61058	2.74064	2.21941	3.89662	3.53532	2.60253	3.05627	2.30502	1.65206
XLOC_000790	AFLA_074660	conserved hypothetical protein	0.537795	0.642911	0.607596	0.632058	0.687831	0.607593	0.649183	0.318252	0.551238
XLOC_000791	AFLA_074670	conserved hypothetical protein	0.391966	0.447923	0.318855	0.338629	0.148087	0.128288	0.126989	0.25825	0.403619
XLOC_000792	AFLA_074680	hypothetical protein	0	0	0	0.495172	0	0	0	0.1855	0.586837
XLOC_000793	AFLA_074700,AFLA_074710,AFLA_074730	conserved hypothetical protein	7.80087	6.55133	6.73068	5.10589	6.49538	7.1263	6.65576	8.50518	6.74374
XLOC_000794	AFLA_074760,AFLA_074770	alkyl/aryl-sulfatase BDS1, putative	13.3642	13.8239	19.7238	9.84864	7.24656	17.8777	10.702	19.2796	9.20517
XLOC_000795	AFLA_074790	conserved hypothetical protein	0.47877	0	0.176817	0	0	0.549265	0.705066	0.203297	0.462603
XLOC_000796	AFLA_074820,AFLA_074830	conserved hypothetical protein	38.5649	40.4106	28.3621	43.8524	35.6562	12.4539	15.2821	14.233	19.5123
XLOC_000797	AFLA_074840	amino acid transporter, putative	27.8827	25.2166	22.4149	29.0552	22.0564	17.7781	19.5337	22.9501	12.9703
XLOC_000798	AFLA_074870	hypothetical protein	28.9845	32.7715	24.2082	28.9461	25.2236	21.7232	25.3649	24.767	14.471
XLOC_000799	AFLA_074890	thiamin pyrophosphokinase, putative	7.60105	6.49893	6.76774	6.47357	5.90065	7.15267	6.25446	6.63244	4.26933
XLOC_000800	AFLA_074930	conserved hypothetical protein	13.0458	11.4739	11.1938	13.4677	9.03004	11.1511	13.2151	19.9998	14.1218
XLOC_000801	AFLA_074950	hypothetical protein	3.16755	7.39159	14.7332	33.4426	13.9573	46.5205	8.76619	18.5223	2.75852
XLOC_000802	-	N/A	0.512571	1.52023	0.272184	0	0.109879	0.059749	0.0851298	0.688761	0
XLOC_000803	AFLA_074980	splicing factor u2af large subunit	127.239	127.147	149.466	117.921	132.849	141.613	116.241	102.11	90.7281
XLOC_000804	AFLA_075000	conserved hypothetical protein	6.87913	8.70297	4.42948	8.41402	8.35593	5.55167	6.86254	10.0663	5.32543
XLOC_000805	AFLA_075010,AFLA_075040	hypothetical protein	7.53998	7.12927	7.66537	7.45618	7.03405	8.16077	7.76947	6.66295	6.4571
XLOC_000806	AFLA_075060,AFLA_075070	transformer-SR ribonucleoprotein, putative	172.559	184.401	195.851	175.708	191.39	203.723	198.992	152.56	137.719
XLOC_000807	AFLA_075090	O-sialoglycoprotein endopeptidase, putative	4.67225	4.79069	5.59244	5.17533	4.61081	6.47819	6.67505	5.70195	6.8064
XLOC_000808	AFLA_075100	conserved hypothetical protein	546.182	451.935	275.965	628.837	524.842	408.921	422.076	591.789	399.013
XLOC_000809	AFLA_075130	conserved hypothetical protein	36.1102	36.6319	40.643	45.2004	36.9915	44.5704	37.2162	39.773	31.0744
XLOC_000810	AFLA_075160	conserved hypothetical protein	49.1092	49.8767	43.5263	56.65	34.8612	48.6906	54.5208	106.233	96.2295
XLOC_000811	AFLA_075170	alkaline phosphatase, putative	0.901087	1.04086	0.906957	0.83379	0.810617	0.494728	0.753053	0.740311	0.524965
XLOC_000812	AFLA_075180,AFLA_075190	MFS transporter, putative	757.867	920.532	836.182	967.5	1035.6	897.017	958.085	1145.23	1599.47
XLOC_000813	AFLA_075210	conserved hypothetical protein	0.028466	0.0290583	0	0	0	0.0179682	0	0	0.025866
XLOC_000814	AFLA_075220	hypothetical protein	1.32177	1.62313	0.793003	3.03169	1.92624	1.00185	1.17699	1.42463	1.61325
XLOC_000815	-	N/A	0	0	0	0	0	0	0	0	0
XLOC_000816	AFLA_075260	sugar transporter, putative	0	0	0	0	0	0.0315341	0	0	0.0452585
XLOC_000817	AFLA_075270	fumarylacetoacetate hydrolase family protein	0.479903	0.517435	0.391135	0.29229	0.0847038	0.491084	0.356441	0.510741	0.695613
XLOC_000818	AFLA_075290	aldehyde dehydrogenase, putative	0	0	0	0	0.0240961	0	0	0	0
XLOC_000819	AFLA_075300	salicylate hydroxylase, putative	1.8079	1.81555	1.01373	1.15051	1.31101	0.884678	0.809838	1.40308	0.626248
XLOC_000820	AFLA_075350	hypothetical protein	0	0	0	0	0.274227	0.178282	0	0	0
XLOC_000821	AFLA_075390,AFLA_075400	3-methyl-2-oxobutanoate hydroxymethyltransferase, putative	0.619495	0.354099	0.243932	0.312894	0.237609	0.283734	0.181067	0.142196	0.28735
XLOC_000822	AFLA_075410	monocarboxylate permease homolog, mch4, putative	4.59331	4.49053	4.23271	3.9344	4.83698	4.90307	6.10899	7.06363	5.59235
XLOC_000823	AFLA_075430	DEAD box ATP-dependent RNA helicase, putative	1.69375	1.6238	3.92764	2.73851	3.7004	2.98542	2.36513	2.15335	1.06208
XLOC_000824	AFLA_075440	conserved hypothetical protein	9.48244	8.33881	11.3238	10.3563	9.97827	17.2827	9.27712	17.1021	17.707
XLOC_000825	AFLA_075460	conserved hypothetical protein	0.0569479	0	0.0282151	0.154243	0	0.0283602	0.0634734	0	0.120541
XLOC_000826	AFLA_075470	conserved hypothetical protein	3.84292	2.22198	2.44799	0.324618	0.808634	2.132	2.7556	1.45288	2.49466
XLOC_000827	AFLA_075480	conserved hypothetical protein	0.145085	0.0914428	0.0710976	0	0.0763659	0.12011	0.0617931	0.103203	0
XLOC_000828	AFLA_075490	conserved hypothetical protein	0.342531	0.338862	0.39779	0.204448	0.299982	0.392366	0.837854	0.593259	0.619508
XLOC_000829	AFLA_075500	conserved hypothetical protein	29.2095	24.1518	38.275	33.8072	40.7807	38.7646	29.0669	27.5269	21.3816
XLOC_000830	AFLA_075520	conserved hypothetical protein	0.919832	0.910076	1.06335	1.75188	1.18164	1.22511	1.06168	1.1589	0.87846
XLOC_000831	AFLA_075540	MFS monosaccharide transporter, putative	2.25881	2.67903	1.81226	4.09326	2.62018	1.67171	1.6779	1.84037	1.51479
XLOC_000832	AFLA_075550	conserved hypothetical protein	1.73458	1.88549	1.97745	3.10451	2.62686	1.38717	1.25808	1.96662	1.32102
XLOC_000833	-	N/A	0.90386	2.07672	0.615255	1.93343	1.32689	0.895864	2.00667	1.11991	1.00697
XLOC_000834	AFLA_075590	conserved hypothetical protein	17.4803	14.8495	16.466	21.631	17.1634	21.9503	13.022	25.7341	26.9525
XLOC_000835	AFLA_075630	conserved hypothetical protein	66.051	69.4437	40.6477	67.1552	60.6786	35.0744	84.1138	69.2888	55.9565
XLOC_000836	AFLA_075640	pigment biosynthesis protein Ayg1	45.1192	55.8592	22.0996	34.9632	34.1622	17.8593	22.7437	39.0898	14.9491
XLOC_000837	AFLA_075660	conserved hypothetical protein	0.530467	0.428028	0.514205	0.707585	0.827328	0.609073	0.256465	0.327185	0.324474
XLOC_000838	AFLA_075680	conserved hypothetical protein	0.128406	0.186419	0.151037	0.0534963	0.220547	0.311814	0.0751395	0.133178	0.183911
XLOC_000839	AFLA_075690	periplasmic beta-glucosidase precursor, putative	13.6889	14.5989	12.6532	19.182	15.7591	16.1174	13.3975	15.3836	11.2089
XLOC_000840	AFLA_075700	conserved hypothetical protein	0	0	0	0	0	0	0	0	0
XLOC_000841	AFLA_075710	D-aminoacylase, putative	0	0	0	0	0	0	0	0	0
XLOC_000842	AFLA_075720	short chain type dehydrogenase, putative	3.26139	4.17514	1.71531	5.12858	3.3315	2.76806	2.84174	2.78869	1.21639
XLOC_000843	AFLA_075730	short chain dehydrogenase/reductase, putative	24.153	26.8341	18.7862	29.9393	23.1055	21.1311	13.4609	19.1338	9.70604
XLOC_000844	AFLA_075760	conserved hypothetical protein	2.3443	2.90659	2.15666	2.69281	3.26528	2.04673	3.1582	2.34241	1.64808
XLOC_000845	AFLA_075780	conserved hypothetical protein	2.85238	2.71782	1.34877	2.006	2.43274	1.55025	3.027	1.44483	1.12093
XLOC_000846	AFLA_075790	integral membrane protein	1.27998	3.08549	0.584635	0.344864	0.405557	0.303715	0.0285078	16.1803	0.0471159
XLOC_000847	AFLA_075810	efflux pump antibiotic resistance protein, putative	0.269804	0.142971	0.14617	0.665286	0.182439	0.253396	0.0285114	0.292176	0.0639228
XLOC_000848	AFLA_075830	dimethyladenosine transferase	65.7418	50.4459	89.6673	67.9431	76.2292	76.7592	64.1886	45.5228	30.4363
XLOC_000849	AFLA_075840	hyaluronan synthase, putative	1.77024	2.05265	0.591903	1.43822	1.34634	0.840774	3.94382	4.96465	1.91878
XLOC_000850	AFLA_075850	conserved hypothetical protein	3.35246	3.91891	4.88592	4.50788	3.84205	4.82692	3.89441	3.82521	5.85896
XLOC_000851	AFLA_075860	conserved hypothetical protein	1.31887	1.99705	1.23404	1.52826	0.820343	1.31362	1.89581	1.29858	2.15168
XLOC_000852	AFLA_075890	conserved hypothetical protein	15.2317	15.9128	10.6604	11.0479	9.11342	8.85629	23.6924	27.2214	19.2006
XLOC_000853	AFLA_075910	methionine permease, putative	0.064833	0.137853	0.079187	0.155816	0.0721244	0.0225513	0.0651913	0.087081	0.123854
XLOC_000854	-	N/A	0.332063	0.188298	0	0	0.200899	0.0809108	0.776513	1.11768	2.09072
XLOC_000855	AFLA_075920	aldehyde reductase II	0.642825	1.05917	0.596712	1.0355	0.662199	1.14049	1.56726	1.98237	2.08325
XLOC_000856	AFLA_075940	conserved hypothetical protein	81.0129	68.3896	67.5567	69.838	65.3403	77.2412	100.16	114.637	119.744
XLOC_000857	AFLA_075960,AFLA_075970	conserved hypothetical protein	7.30736	6.24568	7.04753	6.52296	6.50104	7.95084	15.3986	15.3057	14.3525
XLOC_000858	-	N/A	0.144938	0.0520081	0.161578	0.125487	0.0764781	0.132386	0.181497	0.208705	0.364406
XLOC_000859	AFLA_076010	zinc finger protein, putative	3.61435	3.86858	3.67798	4.63948	3.74001	2.1642	2.34817	2.66157	2.26674
XLOC_000860	AFLA_076030,AFLA_076040,AFLA_076050	hypothetical protein	74.9016	81.9216	91.3776	79.8619	92.9747	91.3527	87.7683	82.0309	74.2176
XLOC_000861	AFLA_076110	conserved hypothetical protein	0.0770018	0.0337684	0.0390983	0	0.0187541	0.0549381	0.976036	1.0138	1.44319
XLOC_000862	AFLA_076130,AFLA_076140	beta-lactamase, putative	0.594577	0.642227	0.724942	0.425701	0.505178	0.342201	0.696042	0.754142	0.354942
XLOC_000863	AFLA_076150	hypothetical protein	13.7891	15.0519	17.3648	21.3208	21.7301	20.1876	3.6884	3.38546	3.76494
XLOC_000864	AFLA_076170	conserved hypothetical protein	4274.64	4266.26	5500.46	7689.73	6647.27	7674.67	7536.34	5217.83	5769.04
XLOC_000865	AFLA_076200	HAD superfamily hydrolase, putative	0.851002	1.47533	1.29336	1.55851	1.16149	1.62722	1.21492	1.69215	1.49066
XLOC_000866	AFLA_076210	hypothetical protein	0.74121	0.260315	1.15492	0.866063	0.54424	2.12312	0.0975837	0.0982372	0.27835
XLOC_000867	AFLA_076220	hypothetical protein	1.12633	1.94429	1.18094	0.739881	1.03064	1.15794	1.54933	1.22875	0.496398
XLOC_000868	AFLA_076260	conserved hypothetical protein	11.8864	11.5143	6.93239	10.9001	9.87857	6.25997	8.38199	10.7481	5.78201
XLOC_000869	AFLA_076270,AFLA_076280	conserved hypothetical protein	0.115034	0.107611	0.0716099	0.20527	0.29539	0.168216	0.208374	0.270971	0.236462
XLOC_000870	AFLA_076300	conserved hypothetical protein	0.220648	0	0	0	0.183715	0.0753745	0.26989	0.0817813	0
XLOC_000871	AFLA_076320,AFLA_076330	C6 transcription factor, putative	4.01711	4.19393	4.21415	5.45769	4.64181	5.80946	5.42717	5.18926	6.58823
XLOC_000872	-	N/A	699.042	607.305	600.184	997.138	621.902	689.367	349.849	712.272	629.115
XLOC_000873	AFLA_076350	conserved hypothetical protein	3.84885	3.62571	4.01146	3.69323	4.27927	4.49443	6.43916	9.43933	5.38099
XLOC_000874	AFLA_076400	nonsense-mediated mRNA decay factor (Upf2), putative	31.124	32.9014	31.986	28.4595	28.7431	31.4318	30.2212	28.4063	28.4538
XLOC_000875	AFLA_076420	hypothetical protein	7.94236	9.3512	7.70523	8.45592	9.48556	9.57143	11.7238	9.45958	8.10511
XLOC_000876	AFLA_076430	SUN domain protein (Uth1), putative	107.29	110.803	74.1598	100.865	95.5052	76.7839	151.913	196.491	160.07
XLOC_000877	AFLA_076470	conserved hypothetical protein	11.4032	9.29851	12.5904	13.2304	7.80069	19.5417	21.9888	18.3948	130.858
XLOC_000878	AFLA_076500	conserved hypothetical protein	6.35669	6.22261	7.26125	6.05934	6.85471	7.00978	5.9547	4.39172	3.82411
XLOC_000879	AFLA_076520,AFLA_076530,AFLA_076540	GPI maturation protein (Bst1), putative	58.0104	74.2688	47.0161	92.4857	72.5308	43.7459	64.2128	40.6475	34.9857
XLOC_000880	AFLA_076560	APSES transcription factor (MbpA), putative	11.7098	11.4984	10.969	11.189	10.5383	10.8197	12.5584	10.5163	8.43896
XLOC_000881	AFLA_076580	trans-aconitate 2-methyltransferase, putative	14.1157	15.0365	11.8	15.6626	10.9707	10.8834	15.1546	19.0377	15.3113
XLOC_000882	AFLA_076620	siroheme synthase Met8, putative	93.732	88.3893	91.0945	114.779	100.674	118.689	67.4715	99.3738	89.0465
XLOC_000883	-	N/A	2.01628	1.87287	1.49873	1.78272	1.57868	1.11666	1.25781	1.48221	1.59695
XLOC_000884	AFLA_076640	phospholipase PldA, putative	149.93	154.719	121.338	107.337	105.384	125.596	105.045	125.868	185.266
XLOC_000885	AFLA_076670	guanyl-nucleotide exchange factor (Sec7), putative	29.6742	32.7238	34.8751	35.5212	39.9528	32.2644	32.928	26.8077	20.4581
XLOC_000886	AFLA_076720	AAA family ATPase, putative	132.354	153.8	169.398	131.124	129.955	145.29	172.081	153.493	98.6432
XLOC_000887	AFLA_076730,AFLA_076740,AFLA_076760,AFLA_076770,AFLA_076780	conserved hypothetical protein	54.3941	58.9235	66.7157	58.1467	69.6562	66.6343	60.684	58.6086	59.7918
XLOC_000888	AFLA_076790	MFS sugar transporter, putative	9.42984	11.046	7.5433	7.25628	7.52413	6.65458	10.6081	12.1718	9.08407
XLOC_000889	AFLA_076810	conserved hypothetical protein	6.62473	6.14241	6.52434	6.7627	6.11736	7.27968	5.66606	5.48232	3.99393
XLOC_000890	-	N/A	0.0802386	0.0522477	0.0914006	0	0.0364483	0.0374938	0.0898671	0.0735067	0.0293758
XLOC_000891	AFLA_076830	RING finger domain protein	54.4948	53.1243	52.5818	56.0927	47.7726	53.5495	46.2852	43.1088	31.6765
XLOC_000892	AFLA_076850	conserved hypothetical protein	13.2082	12.6404	14.2803	14.2041	12.5693	12.4678	12.4931	11.462	7.87147
XLOC_000893	AFLA_076870	purine permease, putative	8.59243	7.5565	8.81082	8.12727	8.4542	8.40232	7.14367	5.37872	4.20815
XLOC_000894	-	N/A	45.6438	38.0536	51.8458	61.3712	54.9625	47.2641	57.5931	41.5182	31.0801
XLOC_000895	AFLA_076910,AFLA_076920,AFLA_076930,AFLA_076950,AFLA_076970	cytokinesis EF-hand protein Cdc4, putative	245.631	248.355	223.633	279.292	266.987	245.503	239.379	241.643	218.176
XLOC_000896	AFLA_076990,AFLA_077020	alpha-ketoglutarate-dependent taurine dioxygenase	98.533	113.537	123.964	143.61	145.87	131.072	86.1972	80.4703	73.5186
XLOC_000897	AFLA_077060	aldo/keto reductase, putative	16.7484	17.2095	13.7218	17.4442	16.3848	14.6609	11.6064	12.8587	12.8725
XLOC_000898	AFLA_077070,AFLA_077080,AFLA_077090,AFLA_077100,AFLA_077110	hypothetical protein	10.5263	11.8478	10.2857	13.5726	10.6958	8.82632	9.90752	10.7007	13.301
XLOC_000899	AFLA_077120,AFLA_077130	hypothetical protein	3.85916	3.00978	3.21237	3.27675	3.67028	2.68588	4.34118	3.27727	3.28798
XLOC_000900	AFLA_077150	amino acid transporter, putative	2.2541	3.60962	1.26387	2.00906	1.47447	1.36844	1.36709	1.13649	1.25499
XLOC_000901	AFLA_077180	hypothetical protein	0.449553	0.235474	0.313139	0.589713	0.136226	0	0.44767	0.445562	0
XLOC_000902	AFLA_077190	conserved hypothetical protein	5.09246	4.47077	3.15238	3.84891	3.85527	2.99244	2.7208	3.54617	2.32056
XLOC_000903	AFLA_077210,AFLA_077220	NADPH fad oxidoreductase, putative	5.67052	7.04155	3.05873	4.19703	3.61849	2.49489	3.06582	4.04945	2.29942
XLOC_000904	AFLA_077260	aldo-keto reductase (YakC), putative	0.673369	0.264201	0.506431	0.256764	0.237859	1.1364	0.601687	1.44706	1.18145
XLOC_000905	AFLA_077270	NADH-dependent flavin oxidoreductase, putative	2.20012	2.27886	2.12877	1.95176	1.67358	2.73727	1.97972	4.6366	6.39386
XLOC_000906	AFLA_077310	conserved hypothetical protein	0.263474	0.144045	0	0	0	0	0	0.136018	0
XLOC_000907	AFLA_077330,AFLA_077340	thioesterase family protein	1.91558	2.02037	0.846632	2.51595	1.78383	1.10743	1.40917	3.3706	2.15445
XLOC_000908	AFLA_077370	conserved hypothetical protein	0	0	0.140238	0	0.174121	0	0	0.148278	0
XLOC_000909	AFLA_077380	sugar transporter, putative	0.174381	0.252757	0.143847	0.151646	0.0952403	0.0858556	0.148853	0.198444	0.228433
XLOC_000910	AFLA_077410	acyl-CoA dehydrogenase, putative	1.92158	1.80068	1.82991	2.69171	2.36706	2.01348	1.57137	2.4907	2.94795
XLOC_000911	AFLA_077430	hypothetical protein	0.657632	0.65486	0.633395	0.535145	0.53324	0.53542	0.616292	0.579039	0.7285
XLOC_000912	AFLA_077450	cinnamoyl-CoA reductase, putative	1.59501	1.51969	0.919496	0.732951	1.20565	1.14101	5.42954	6.88064	15.0156
XLOC_000913	AFLA_077470	thimet oligopeptidase, putative	3.76661	4.39147	3.1972	4.10214	3.53684	2.46057	3.28282	3.6996	2.74765
XLOC_000914	AFLA_077480	conserved hypothetical protein	0.723847	0.498319	0.491168	0.938031	0.791141	0.530194	0.215929	0.607533	0.1943
XLOC_000915	AFLA_077510	O-methyltransferase, putative	9.64365	8.04904	12.4688	6.14204	7.64812	8.81209	11.4074	5.93007	7.23048
XLOC_000916	AFLA_077530	conserved hypothetical protein	1.05526	0.331195	0	0.891023	0.400412	0.264578	0.258462	0.310958	0.955988
XLOC_000917	AFLA_077540,AFLA_077550	hypothetical protein	18.446	17.2781	14.1374	20.1748	18.4291	11.0835	30.5662	25.1235	13.6754
XLOC_000918	AFLA_077590	conserved hypothetical protein	2.29272	3.58982	2.30946	2.33467	2.2755	3.13473	3.03491	3.30747	5.88386
XLOC_000919	AFLA_077600	conserved hypothetical protein	0.756352	0.689741	1.2174	1.11102	0.329379	0.524933	0.718367	0.756067	1.75911
XLOC_000920	AFLA_077610,AFLA_077620	MFS drug efflux transporter, putative	7.90822	8.68573	6.41508	12.292	12.2821	8.31267	13.9516	9.49112	13.8753
XLOC_000921	AFLA_077630	hypothetical protein	2.01169	1.66863	1.2811	2.15814	2.42523	0.742056	0.478976	0.304209	0.234812
XLOC_000922	AFLA_077640	hypothetical protein	0.100388	0.239462	0.184988	0.276789	0.500133	0.185272	0.469141	0.323919	0.532142
XLOC_000923	AFLA_077650	conserved hypothetical protein	0.21876	0.295678	0.178479	0.285589	0.400937	0.261137	0.434888	0.497884	0.395634
XLOC_000924	AFLA_077660,AFLA_077670	hypothetical protein	3.20749	3.46619	7.52085	5.05894	2.64969	6.38083	32.4313	24.3611	26.3398
XLOC_000925	-	N/A	0.229599	0.256127	0.160676	0.0999582	0.280477	0.152954	0.325376	0.326752	0.671788
XLOC_000926	AFLA_077730	carnitinyl-CoA dehydratase, putative	0.0772655	0	0.0326159	0.104923	0	0.0304678	0.0340507	0	0
XLOC_000927	AFLA_077740	acyl-CoA dehydrogenase	0.0726843	0.0284144	0.175993	0.0606282	0.110937	0.039811	0.110077	0.0752605	0.0473842
XLOC_000928	AFLA_077780	hypothetical protein	1.32605	0.938303	0.995285	2.25751	1.56472	1.4057	0.677563	0.306591	0.489971
XLOC_000929	AFLA_077790,AFLA_077800,AFLA_077810	conserved hypothetical protein	27.9197	25.9781	24.6216	20.2269	18.2455	21.0482	23.4005	23.2597	20.7965
XLOC_000930	AFLA_077830	choline dehydrogenase, putative	10.3063	8.14221	8.08981	9.23048	7.40491	7.96713	9.68972	6.27064	9.03992
XLOC_000931	AFLA_077840	endoglucanase, putative	4.14826	6.39584	3.58504	8.51284	8.03221	4.91907	18.3389	12.6842	6.84915
XLOC_000932	AFLA_077850	phenylalanine ammonia-lyase, putative	13.1152	11.7898	20.4984	22.8388	25.746	22.2359	21.9836	19.7671	13.3031
XLOC_000933	AFLA_077880,AFLA_077890	K+ homeostasis protein Kha1, putative	28.2144	32.4925	22.4505	35.3798	31.826	23.2341	32.0248	26.4066	18.0159
XLOC_000934	AFLA_077900	conserved hypothetical protein	0.785602	1.02113	0.737361	1.17419	1.3789	0.445266	0.693557	1.12514	0.873286
XLOC_000935	AFLA_077910,AFLA_077920	alpha-1,3-glucanase, putative	21.4179	23.1363	14.0642	23.0327	19.2178	14.1604	16.2138	21.5114	18.7529
XLOC_000936	AFLA_077930	conserved hypothetical protein	11.9622	9.82259	7.45819	11.9241	7.4892	6.82873	8.12628	16.0872	6.88136
XLOC_000937	AFLA_077980,AFLA_077990	conserved hypothetical protein	11.8898	19.2377	14.4067	11.5004	17.7502	10.9507	19.1464	21.0436	11.0841
XLOC_000938	AFLA_078040	(S)-2-haloacid dehalogenase IVA, putative	48.8552	38.5603	28.6085	41.3946	29.7671	21.8175	13.2036	28.6344	15.8783
XLOC_000939	-	N/A	0	0.0185113	0.0134566	0.0434801	0	0.0159133	0.0143753	0.0931626	0.0498253
XLOC_000940	AFLA_078070	conserved hypothetical protein	0	0	0	0	0	0	0	0	0
XLOC_000941	AFLA_078080	conserved hypothetical protein	23.4371	22.8809	11.5679	20.6433	16.9141	8.26642	5.85039	23.0352	4.31854
XLOC_000942	AFLA_078090,AFLA_078100	alcohol dehydrogenase, putative	16.5447	17.0415	18.6601	17.994	17.0822	16.7441	15.3357	17.0335	14.5728
XLOC_000943	AFLA_078120	cell wall glucanase/allergen F16-like protein	0.180327	0.240063	0.194907	0.162874	0.414542	0.548556	0.741304	0.300881	0.250288
XLOC_000944	AFLA_078140	acetyltransferase, GNAT family	10.3847	11.4352	4.81557	6.87219	5.66713	4.9488	4.47622	7.15438	6.67142
XLOC_000945	AFLA_078190	zinc finger protein DHHC domain containing protein, putative	17.2187	17.7996	18.3432	20.3588	18.8499	19.9469	15.9668	16.476	13.8286
XLOC_000946	AFLA_078220	dehydrogenase, putative	4.23911	5.29223	4.18301	7.31046	4.21071	4.287	1.08541	2.4296	2.52362
XLOC_000947	AFLA_078230,AFLA_078240,AFLA_078250	acetyltransferase, GNAT family	20.1581	19.0801	15.4426	19.7293	15.4402	17.3131	47.1801	55.4778	59.1755
XLOC_000948	AFLA_078270	myosin I MyoA/Myo5	245.623	268.892	314.168	313.08	274.657	351.652	248.23	248.587	183.085
XLOC_000949	AFLA_078280,AFLA_078290	WD repeat protein	63.8649	68.1571	56.1421	65.3276	63.5538	51.7303	56.5154	54.5926	52.0402
XLOC_000950	AFLA_078320,AFLA_078330	cell wall glucanase (Scw11), putative	1109.12	166.217	882.941	120.514	218.471	713.485	946.807	1061.35	1935.02
XLOC_000951	AFLA_078340	conserved hypothetical protein	0.70447	0.438758	0.578624	1.74547	0.410779	0.911535	2.13016	2.61771	2.17571
XLOC_000952	AFLA_078370,AFLA_078380,AFLA_078390,AFLA_078400	oxidoreductase, short chain dehydrogenase/reductase family	97.9711	104.38	96.5983	101.178	108.663	105.621	98.9016	104.345	193.628
XLOC_000953	AFLA_078420,AFLA_078430	fumarate reductase Osm1, putative	237.557	278.716	227.29	209.832	192.339	211.986	187.802	220.233	285.764
XLOC_000954	AFLA_078450	COP9 signalosome subunit CsnD	59.8411	62.6733	66.9155	60.451	63.3182	64.093	50.9216	50.4202	40.9792
XLOC_000955	AFLA_078490	hypothetical protein	1.77351	1.08292	1.4222	1.38152	1.49322	1.25412	1.44952	1.26219	1.70669
XLOC_000956	AFLA_078510	conserved hypothetical protein	27.9685	30.4433	30.5056	30.9213	33.1071	32.6724	31.454	26.9982	32.2145
XLOC_000957	AFLA_078520	mitochondrial ATPase subunit ATP4, putative	216.279	237.327	237.371	256.06	269.575	255.201	244.664	265.276	218.599
XLOC_000958	AFLA_078540,AFLA_078550,AFLA_078560,AFLA_078570,AFLA_078580	conserved hypothetical protein	69.4452	70.2492	72.7019	71.1583	68.3141	74.2624	67.5478	69.2727	72.1154
XLOC_000959	AFLA_078600	DNA repair/transcription protein, putative	14.5056	16.1857	14.8738	16.0314	17.8183	16.1158	15.8131	13.5553	12.3951
XLOC_000960	AFLA_078620	DUF850 domain protein	101.892	99.9272	107.613	119.434	110.506	123.816	87.4456	98.5502	62.9492
XLOC_000961	AFLA_078640,AFLA_078650,AFLA_078660	methylenetetrahydrofolate dehydrogenase	698.957	683.461	762.567	699.75	795.753	770.595	772.53	715.436	673.236
XLOC_000962	AFLA_078690	RNA interference and gene silencing protein (Qde2), putative	40.4194	43.2129	31.5553	45.5849	46.0386	33.6264	39.6866	27.2781	47.3787
XLOC_000963	AFLA_078730,AFLA_078740	hypothetical protein	1.09931	1.00767	1.10202	1.38144	1.14679	0.974505	0.990811	1.12135	0.632746
XLOC_000964	AFLA_078750	conserved hypothetical protein	9.61782	8.04895	12.1674	9.49205	10.8612	11.649	10.284	9.4549	8.51332
XLOC_000965	AFLA_078770	Myb-like DNA-binding domain protein	11.6972	10.6842	11.5163	8.97496	9.66727	13.254	9.80938	9.42394	10.8825
XLOC_000966	AFLA_078780,AFLA_078790,AFLA_078800,AFLA_078810	autophagy protein Apg6, putative	223.641	209.289	240.002	182.578	195.582	214.297	202.392	156.23	175.509
XLOC_000967	AFLA_078820	conserved hypothetical protein	45.398	70.6353	32.2653	28.4326	27.2058	25.3532	28.1832	57.6283	162.382
XLOC_000968	AFLA_078840	MFS transporter, putative	66.2893	68.6125	68.5843	75.6016	76.6176	57.7718	63.2066	46.1291	29.233
XLOC_000969	AFLA_078880	conserved hypothetical protein	11.9532	13.7226	10.9512	11.2685	12.7866	11.5899	12.9792	10.6309	7.60749
XLOC_000970	-	N/A	1.48476	1.55114	0.996616	1.21231	1.11683	0.74512	1.35856	1.90794	0.676845
XLOC_000971	AFLA_078910	hypothetical protein	1.87525	1.65866	1.54958	1.28592	1.05034	1.33256	1.1474	1.44091	1.14973
XLOC_000972	AFLA_078930,AFLA_078950	conserved hypothetical protein	12.7054	12.6838	13.4188	11.2901	11.1405	12.6028	10.6769	10.7827	9.83799
XLOC_000973	AFLA_078970	transcription initiation factor TFIID subunit TSM1/127kD, putative	26.2661	26.6261	27.7983	25.5823	26.541	26.7261	25.4278	24.981	24.4235
XLOC_000974	AFLA_079000	conserved hypothetical protein	80.7735	71.649	80.4624	66.4493	69.9066	86.649	86.0556	93.9682	91.355
XLOC_000975	AFLA_079010	hypothetical protein	8.9636	4.07783	16.8884	6.7684	8.46049	17.8152	12.4142	11.7436	25.2859
XLOC_000976	AFLA_079050	MFS transporter, putative	37.5276	42.2281	38.3216	41.2643	40.4505	49.8406	39.916	44.088	38.6575
XLOC_000977	-	N/A	0.46602	2.13969e-12	2.60844e-14	5.35735e-09	0.0857497	0.120417	0.0302606	0.0408742	5.17912e-10
XLOC_000978	AFLA_079080,AFLA_079090	conserved hypothetical protein	2.75356	2.17469	2.21918	2.26214	1.36947	2.03551	12.7803	11.956	11.391
XLOC_000979	-	N/A	0.263816	0.0524258	0.562926	0.126086	0.116129	0.293317	0	0	0.0525425
XLOC_000980	AFLA_079130	ribonuclease P complex subunit Pop2, putative	26.8711	25.2079	30.0175	28.5187	28.7106	31.6838	28.1018	22.2872	16.7753
XLOC_000981	AFLA_079180,AFLA_079190	ankyrin, putative	3.2792	4.16952	3.41164	2.95112	3.96935	3.96276	6.91645	11.7114	8.2578
XLOC_000982	AFLA_079220,AFLA_079230	glucose dehydrogenase, putative	0	0	0	0	0	0	0.451887	0.229454	0.285413
XLOC_000983	AFLA_079270	conserved hypothetical protein	0	0	0	0	0.0249285	0.0157671	0	0.0234902	0
XLOC_000984	AFLA_079280,AFLA_079290	L-PSP endoribonuclease family protein, putative	0.190015	0.232617	0.134755	0.203986	0.211832	0.0773026	0.270727	0.267611	0.214992
XLOC_000985	AFLA_079300	2-amino-3-carboxymuconate-6-semialdehyde decarboxylase, putative	0.238051	0.168797	0.263267	0.126162	0.0884211	0.454549	0.187393	0.185146	0.0722873
XLOC_000986	AFLA_079320	conserved hypothetical protein	2.01856	2.07502	1.17647	2.08814	1.77874	1.69081	2.56417	2.72913	1.53142
XLOC_000987	AFLA_079330	amino acid transporter, putative	0.155661	0.0693002	0.0905559	0.10886	0.102112	0.238449	0.0538068	0.0912172	0.102039
XLOC_000988	AFLA_079350,AFLA_079360	conserved hypothetical protein	7.82295	5.56369	4.66918	2.54607	3.53261	6.09806	4.31841	5.06841	7.50109
XLOC_000989	AFLA_079420	conserved hypothetical protein	4.54264	9.82687	1.1649	2.44138	2.09648	0.350237	3.86059	16.8077	5.71135
XLOC_000990	AFLA_079430	amidase, putative	7.1448	8.55109	5.09296	9.35227	6.69466	4.28708	6.30542	9.18782	5.19623
XLOC_000991	AFLA_079460	DNA mismatch repair protein Msh1, putative	3.83497	3.56725	3.91469	3.46202	4.10493	4.04121	4.31341	3.73771	3.08735
XLOC_000992	AFLA_079510	MFS transporter, putative	11.6767	12.1049	10.7132	11.233	12.7961	9.65509	10.5069	11.5958	8.45987
XLOC_000993	AFLA_079540	conserved hypothetical protein	2.22159	2.45901	2.58384	3.16371	3.53384	2.94844	2.7008	2.83629	2.72563
XLOC_000994	AFLA_079570,AFLA_079580,AFLA_079590,AFLA_079600	seryl-tRNA synthetase	55.583	57.1052	42.2651	70.077	57.4341	62.9306	53.8394	68.7148	49.2115
XLOC_000995	AFLA_079610	conserved hypothetical protein	25.2935	51.4447	4.32434	10.2949	6.00796	0.707875	0.392288	21.5647	0.0761605
XLOC_000996	AFLA_079640	sensor histidine kinase/response regulator, putative	20.0504	18.5879	20.4199	21.1341	22.904	19.9939	20.9543	18.2228	18.0114
XLOC_000997	AFLA_079650	sensor histidine kinase/response regulator, putative	2.74146	2.1458	3.08176	1.5153	2.52408	1.9162	3.36392	2.95599	3.65119
XLOC_000998	AFLA_079670,AFLA_079680	conserved hypothetical protein	62.1132	68.4728	77.7026	64.8773	70.8716	70.5319	60.7673	54.5607	44.345
XLOC_000999	AFLA_079700	protein arginine methyltransferase RmtB	32.6863	33.7068	44.9432	39.0108	49.3206	47.4721	29.2681	24.8047	18.6962
XLOC_001000	AFLA_079730	conserved hypothetical protein	5.86013	6.31624	5.70498	6.37995	7.71092	5.63398	7.3971	6.23636	3.25257
XLOC_001001	AFLA_079740,AFLA_079750,AFLA_079770	DIL and Ankyrin domain protein	96.0611	113.609	85.6604	91.9695	99.6613	105.145	86.7687	94.7251	96.0487
XLOC_001002	AFLA_079810,AFLA_079820	vacuolar ATP synthase 16 kDa proteolipid subunit, putative	242.369	245.424	248.764	285.507	268.528	259.655	257.813	239.988	250.241
XLOC_001003	AFLA_079860	lipase/serine esterase, putative	12.8124	12.1517	11.639	12.2675	10.6321	11.2839	13.0059	17.1145	24.4048
XLOC_001004	AFLA_079880	60S ribosomal protein L22, putative	624.593	574.913	734.914	682.406	863.599	761.849	515.552	604.811	659.11
XLOC_001005	AFLA_079910	glutathione peroxidase Hyr1, putative	381.976	357.026	355.912	215.121	216.845	382.305	180.33	324.17	651.654
XLOC_001006	AFLA_079930	beta-mannosidase, putative	1.82007	1.83923	7.44932	2.50478	4.13915	8.21234	1.41072	4.24104	1.10021
XLOC_001007	AFLA_079950	cytochrome B2, putative	4.37123	4.45949	14.2142	4.09952	7.91939	15.1762	4.07802	8.1426	2.6086
XLOC_001008	AFLA_079970	conserved hypothetical protein	9.35612	9.82436	8.21901	9.5249	9.03792	10.1271	11.9194	12.1233	14.1669
XLOC_001009	AFLA_079980	hypothetical protein	0	0	0	0	0	0	0	0	0
XLOC_001010	AFLA_080000,AFLA_080010,AFLA_080020	DnaJ domain protein	248.861	260.674	273.783	256.636	291.996	274.982	296.599	274.296	262.811
XLOC_001011	AFLA_080040,AFLA_080050,AFLA_080060,AFLA_080070	epimerase/dehydratase family protein, putative	40.235	48.8892	38.3165	35.0567	41.6476	44.2853	39.3848	43.8967	42.6662
XLOC_001012	AFLA_080080	calpain-like protease PalBory	20.528	20.6892	20.2793	19.9729	19.3124	22.0596	17.0907	17.2794	13.7991
XLOC_001013	AFLA_080110	adenylate kinase 2	15.2528	16.4735	16.4959	18.7788	19.1891	19.2621	18.0902	16.327	14.9861
XLOC_001014	-	N/A	12.2668	14.2068	8.5881	7.43585	5.76261	6.75798	6.81088	13.1692	11.7164
XLOC_001015	-	N/A	2.59163	2.36215	2.26456	2.11147	1.69085	1.59991	1.03623	1.55335	0.867519
XLOC_001016	AFLA_080170	MYB family conidiophore development protein FlbD, putative	58.6594	52.1076	52.1134	38.2547	37.7926	33.7097	33.1418	38.5183	22.004
XLOC_001017	AFLA_080200	glycosyl hydrolase, putative	18.5847	22.0978	15.2664	21.018	18.3415	18.6368	8.77106	11.8108	8.3709
XLOC_001018	AFLA_080230	60S ribosomal protein L29, putative	451.664	342.167	426.184	541.863	486.994	460.393	334.624	504.898	530.242
XLOC_001019	AFLA_080250	conserved hypothetical protein	11.3521	12.5805	10.9081	11.794	12.3683	11.4955	11.8085	10.0969	8.69326
XLOC_001020	-	N/A	6.25824	6.95016	6.32412	6.87582	7.47062	5.21531	6.02911	4.76748	3.28473
XLOC_001021	AFLA_080280	Phosphotransferase enzyme family domain protein	49.2423	53.9569	49.8314	64.7827	57.9816	59.1631	47.4953	50.5218	37.0933
XLOC_001022	AFLA_080300	pyridoxal kinase, putative	24.1992	26.11	29.2237	25.6208	28.6307	27.416	28.7116	25.5564	18.9595
XLOC_001023	AFLA_080330	conserved hypothetical protein	7.54528	8.99336	7.93046	8.67299	9.89258	8.7701	8.79415	8.19608	5.11138
XLOC_001024	AFLA_080360,AFLA_080370	RNA binding protein	23.8062	32.101	24.4144	27.8169	29.1984	29.3643	33.1	34.4549	34.5747
XLOC_001025	AFLA_080380	conserved hypothetical protein	16.1758	18.2815	21.8482	19.2069	18.4137	28.1736	19.4016	28.9827	62.2514
XLOC_001026	AFLA_080450	cell cycle control protein (Cwf22), putative	18.8466	18.392	18.5475	17.2752	18.4145	17.9745	21.2526	16.7599	15.6178
XLOC_001027	AFLA_080480,AFLA_080490,AFLA_080500	HD superfamily hydrolase, putative	15.0036	15.4312	16.8527	17.9447	17.1855	16.9175	16.5026	19.5379	12.5344
XLOC_001028	AFLA_080530	conserved hypothetical protein	1710.87	1876.24	1335.49	1884.47	1863.23	1481.1	1701.79	1673.27	1628.01
XLOC_001029	AFLA_080580	conserved hypothetical protein	22.1214	18.4692	18.2147	19.7904	20.5358	25.3262	47.1101	57.3	38.2442
XLOC_001030	AFLA_080600	ribosomal protein/carboxylic ester hydrolase (Ppe1), putative	14.1274	13.0967	12.526	10.1883	9.66028	14.3177	11.0607	14.8094	125.34
XLOC_001031	AFLA_080620,AFLA_080630,AFLA_080640	endoplasmic reticulum and nuclear membrane proteinc Npl4, putative	104.247	107.528	101.389	106.788	97.3718	114.356	118.06	154.336	162.104
XLOC_001032	AFLA_080660,AFLA_080670,AFLA_080690,AFLA_080700	L-asparaginase	488.083	527.719	420.107	477.135	452.823	345.913	358.026	217.112	156.586
XLOC_001033	AFLA_080720	conserved hypothetical protein	50.1985	45.7065	52.8642	40.0702	42.3791	55.4412	44.9334	41.9313	62.687
XLOC_001034	AFLA_080740	small nucleolar ribonucleoprotein complex subunit Dip2, putative	17.697	17.9756	24.6423	21.383	23.2491	23.5258	18.9068	12.4645	9.632
XLOC_001035	AFLA_080760	TPR domain protein	12.7097	22.8007	10.3321	9.60256	12.1791	7.45292	5.61721	13.5802	5.34965
XLOC_001036	AFLA_080770	2-nitropropane dioxygenase precursor, putative	4.2065	7.12923	5.88402	3.75489	6.4112	5.93589	1.63651	3.97964	5.26107
XLOC_001037	AFLA_080790,AFLA_080800	TPR domain protein	0.656254	0.475655	0.620997	0.734	0.657099	0.632504	0.335561	0.308313	0.444317
XLOC_001038	AFLA_080810	conserved hypothetical protein	12.5622	3.73623	12.3041	1.15477	1.23362	13.9756	5.80784	5.05337	25.5039
XLOC_001039	AFLA_080840	conserved hypothetical protein	103.648	72.4887	81.2868	90.9972	83.2229	85.6746	86.2285	98.3559	89.0585
XLOC_001040	AFLA_080850	rRNA processing protein Pwp1, putative	5.92257	5.16621	2.9222	3.28612	3.07329	2.44144	4.96129	7.83561	3.15544
XLOC_001041	-	N/A	0.894365	0.583193	0.585218	0.25916	0.262652	0.63799	0.24052	0.302906	0.472643
XLOC_001042	AFLA_080890	lipase, putative	23.7317	24.0573	27.6554	23.5343	25.1587	32.8134	20.785	25.404	96.1135
XLOC_001043	AFLA_080910	conserved hypothetical protein	12.3866	12.603	10.8335	10.7149	14.2438	13.8784	14.8286	18.5594	26.5852
XLOC_001044	AFLA_080940	P-type ATPase, putative	0.0720994	0.0578487	0.0913244	0.0250896	0.0700166	0.0546056	0.0733929	0.0638176	0.0510293
XLOC_001045	AFLA_080960,AFLA_080970,AFLA_080980	origin recognition complex subunit Orc5, putative	67.9552	76.7515	68.5563	64.3421	70.6129	70.0768	73.4616	59.9485	72.7198
XLOC_001046	AFLA_081010,AFLA_081020	indole-diterpene biosynthesis protein PaxU, putative	84.3092	87.9656	69.4073	73.1128	68.972	89.787	72.2628	76.9547	104.112
XLOC_001047	AFLA_081040	AAA family ATPase Rvb2/Reptin, putative	79.4394	78.3746	82.1962	90.0472	79.2569	86.4299	77.4598	72.1914	70.0882
XLOC_001048	AFLA_081060	alpha/beta hydrolase, putative	7.0255	6.11119	6.86497	8.36889	6.77867	6.85902	6.81691	8.59445	8.82274
XLOC_001049	AFLA_081070	conserved hypothetical protein	9.40582	8.99515	8.16758	10.9833	7.12593	13.3872	15.1424	15.04	9.09473
XLOC_001050	AFLA_081080	hypothetical protein	2.82561	1.89152	2.77899	2.41583	3.94793	3.12439	2.50724	2.85893	3.6331
XLOC_001051	AFLA_081110,AFLA_081120	MFS transporter, putative	14.0534	11.6081	12.9062	9.87945	19.3876	13.3278	12.2808	11.4496	12.9276
XLOC_001052	AFLA_081140	conserved hypothetical protein	36.1246	43.2119	50.2991	41.8192	44.4269	50.5589	36.9429	30.1385	38.1731
XLOC_001053	AFLA_081160	conserved hypothetical protein	0.137479	0	0	0	0.114856	0	0.0502879	0.148371	0.0454686
XLOC_001054	AFLA_081180	conserved hypothetical protein	0.780914	0.681339	0.382079	0.350884	0.960311	0.435424	0	0.346103	0.146178
XLOC_001055	AFLA_081200	hypothetical protein	15.8372	15.7424	19.7171	11.7495	16.3996	19.9514	16.02	15.0599	19.2508
XLOC_001056	AFLA_081220	conserved hypothetical protein	0.0905402	0.100421	0.088715	0.249116	0	0	0	0	0.181511
XLOC_001057	AFLA_081230	conserved hypothetical protein	0	0	0	0	0	0	0	0	0
XLOC_001058	AFLA_081240	conserved hypothetical protein	0	0	0	0	0.0612659	0.113974	0.0525639	0.0545432	0.0476469
XLOC_001059	AFLA_081280	Ras GTPase Rab11, putative	327.452	350.712	372.425	368.805	362.504	358.182	306.79	269.731	276.124
XLOC_001060	AFLA_081310,AFLA_081320	ATP-dependent Clp protease, putative	43.3848	37.2288	39.904	34.5125	36.8124	37.7339	31.9455	34.8029	34.1441
XLOC_001061	AFLA_081360	Phe-inhibited DAHP synthase AroG	80.5693	63.3291	87.0867	71.4088	86.0689	78.9641	72.2941	49.0192	53.9823
XLOC_001062	-	N/A	0.380632	0.256778	0.219371	0.35425	0.159189	0.299132	0.18874	0.171667	0.355414
XLOC_001063	AFLA_081380,AFLA_081390	cytochrome C1/Cyt1, putative	92.0314	93.579	104.186	93.6135	120.306	109.674	132.228	121.847	108.779
XLOC_001064	AFLA_081430	eukaryotic translation initiation factor 3 subunit EifCb, putative	89.7419	91.6161	106.502	96.2267	119.808	102.197	104.331	83.3788	71.3665
XLOC_001065	AFLA_081460	DNA mismatch repair protein Msh4, putative	1.15632	1.22285	1.45575	1.24201	1.33213	1.35282	1.64925	1.54226	1.83498
XLOC_001066	AFLA_081480,AFLA_081490	IgE-binding protein	409.92	531.511	232.466	316.729	342.021	205.384	335.218	470.022	792.337
XLOC_001067	-	N/A	5.21674	4.58969	3.92061	3.02471	2.5867	1.96705	1.13991	1.5369	5.39194
XLOC_001068	AFLA_081500	conserved hypothetical protein	0.682427	0.728971	0.51788	0.568431	0.627628	0.400099	0.635981	0.857609	1.28972
XLOC_001069	AFLA_081510	conserved hypothetical protein	74.7972	62.4939	72.5725	58.9982	55.4356	63.5706	54.9075	44.6642	65.0492
XLOC_001070	AFLA_081540	integral membrane protein	6.51609	9.28942	7.15552	10.6099	10.1361	7.78141	13.8544	5.36474	4.54193
XLOC_001071	AFLA_081560,AFLA_081570,AFLA_081580	presequence translocase-associated motor subunit Pam17, putative	94.7729	103.926	92.3826	89.9256	90.7453	113.708	107.083	119.129	150.289
XLOC_001072	AFLA_081630	carboxyl ester lipase, zebrafish, putative	0.894758	1.00959	0.999486	1.16389	0.984083	0.83201	1.33684	1.52127	1.3156
XLOC_001073	AFLA_081650,AFLA_081660	conserved hypothetical protein	47.3531	43.0136	41.8224	60.992	40.157	49.9033	40.7483	51.1358	58.1682
XLOC_001074	AFLA_081700	RTA1 domain protein, putative	0.374167	0.340134	0.0537735	0.346427	0.199857	0.100507	0.155775	0.141253	0.144455
XLOC_001075	AFLA_081710	hypothetical protein	0.255138	0.254121	0.213167	0	0.427739	0.214599	0.219002	0.120121	0.116281
XLOC_001076	AFLA_081740	peptidyl-prolyl cis-trans isomerase, putative	10.8382	11.7008	12.4642	13.7556	15.0972	16.1391	15.0303	12.3583	7.66213
XLOC_001077	AFLA_081770	conserved hypothetical protein	0.955921	0.898745	1.06645	1.20057	0.509655	0.933485	0.716534	1.41831	1.44264
XLOC_001078	AFLA_081790	phenol 2-monooxygenase, putative	1.99604	1.69719	1.93125	2.02087	1.89656	1.78648	1.86152	2.34888	1.52703
XLOC_001079	AFLA_081800	conserved hypothetical protein	0.131737	0	0	0	0	0	0	0.136018	0.151207
XLOC_001080	AFLA_081810	muramidase, putative	3.4986	4.26301	3.98442	3.77748	3.59942	3.84333	3.7766	3.40525	2.62955
XLOC_001081	AFLA_081840	esterase, putative	0.767804	0.995695	0.654078	0.750864	0.767392	0.73434	0.515628	0.708697	0.372915
XLOC_001082	AFLA_081850	PKS-like enzyme, putative	0.0578392	1.0024e-88	1.26335e-80	8.17527e-177	1.9769e-74	1.94698e-68	7.43673e-126	4.41581e-20	0.041317
XLOC_001083	AFLA_081870,AFLA_081880	conserved serine-rich protein	260.452	298.825	149.087	168.133	168.999	173.546	151.948	249.041	221.85
XLOC_001084	AFLA_081900	hypothetical protein	2087.08	1632.36	2185.49	1336.09	1363.8	3328.54	614.771	1476.9	5517.93
XLOC_001085	AFLA_081910	major allergen Asp F2	5.31273	5.48349	5.7885	3.38268	3.70529	8.56021	1.04454	2.57608	15.5253
XLOC_001086	AFLA_081950	monooxygenase, putative	0.0986368	0.0827344	0.104616	0	0.0891118	0.0413116	0.0260434	0.0270432	0
XLOC_001087	AFLA_081960	hypothetical protein	0	0	0	0	0	0	0	0	0
XLOC_001088	AFLA_082000	hypothetical protein	7.84109	6.17798	4.70625	5.61275	4.14409	2.82236	5.40531	10.062	4.85727
XLOC_001089	AFLA_082050,AFLA_082060	epimerase/dehydratase family protein, putative	0.0467786	0.0436756	0.0826545	0.108413	0.0674479	0.121111	0.285965	0.0833464	0.210891
XLOC_001090	AFLA_082070	pantothenate transporter, putative	0.0227884	0	0	0	0	0	0.0987833	0.0201473	0
XLOC_001091	AFLA_082090	conserved hypothetical protein	0.0277073	0.031881	0	0	0	0	0	0.0152794	0.013616
XLOC_001092	AFLA_082110	wd40 protein, putative	159.536	201.336	53.4393	44.4702	35.8595	53.0231	126.411	125.215	188.072
XLOC_001093	AFLA_082130	hypothetical protein	5.40146	10.9204	2.46938	1.59708	1.99689	0.266482	0.0155079	8.56006	0.0341991
XLOC_001094	AFLA_082140	hypothetical protein	26.1477	37.5234	8.25311	9.09325	2.70324	1.9347	0.563292	34.7998	0.239613
XLOC_001095	-	N/A	1.88373	2.40663	0.207256	0.414637	0.1544	0.0199645	0.0098335	2.66692	0
XLOC_001096	AFLA_082160	MFS glucose transporter, putative	301.506	409.188	162.687	402.399	283.639	108.15	224.246	162.626	165.987
XLOC_001097	AFLA_082170	efflux pump antibiotic resistance protein, putative	1.05751	1.04568	0.81239	1.37192	1.64882	0.623956	0.720709	1.1934	1.15386
XLOC_001098	AFLA_082180	hypothetical protein	3.98335	2.36392	1.23423	1.90434	2.44616	3.18667	0.970778	1.32808	2.7015
XLOC_001099	AFLA_082190	conserved hypothetical protein	1.21583	1.5814	0.82418	1.72862	1.14626	1.04364	0.736689	0.805027	1.04695
XLOC_001100	AFLA_082200	AAA family ATPase, putative	9.32614	10.7749	4.08152	7.34013	6.0954	2.49937	1.9657	2.7096	2.39571
XLOC_001101	AFLA_082210	conserved hypothetical protein	0.721692	0.709197	0.339866	0.307399	0.321373	0.258698	0.624584	0.375532	0.560447
XLOC_001102	AFLA_082230,AFLA_082240,AFLA_082250	pantothenate transporter, putative	141.274	128.07	148.294	152.778	139.639	186.985	210.924	268.593	224.268
XLOC_001103	AFLA_082260	glycosyl transferase, putative	0.232204	0.549778	0.111737	0.0534963	0.150166	0.0857015	0.119621	0.547705	0
XLOC_001104	AFLA_082280,AFLA_082290	glutathione S-transferase, putative	38.3087	44.6105	37.5051	40.9205	37.3112	39.8339	29.7763	32.1974	27.4722
XLOC_001105	AFLA_082310	conserved hypothetical protein	27.0519	27.954	28.0591	25.62	27.9898	33.5656	22.7391	25.9915	27.6614
XLOC_001106	AFLA_082330	phosphatidylinositol:UDP-GlcNAc transferase subunit PIG-A	15.0431	14.1613	12.6744	14.4416	13.9101	15.5061	12.6838	14.9709	14.0571
XLOC_001107	AFLA_082350	hypothetical protein	0.0717416	0.0202325	0.045095	0.0431364	0.0402132	0.0157868	0.200427	0.196921	0.262873
XLOC_001108	-	N/A	27.1221	26.4715	17.8505	35.1485	28.4402	20.254	32.6688	24.6945	30.3647
XLOC_001109	AFLA_082360	conserved hypothetical protein	0.912303	1.05342	0.616984	0.838761	0.646391	0.530626	1.86724	1.4145	1.14624
XLOC_001110	AFLA_082400,AFLA_082410	ABC multidrug transporter, putative	137.9	126.457	63.1949	72.5394	57.0373	35.4936	68.4346	130.926	58.7409
XLOC_001111	AFLA_082450	bicyclomycin resistance protein, putative	0.321366	0.244444	0.303021	0.369508	0.2187	0.308825	0.0202717	0.10444	0.144433
XLOC_001112	AFLA_082470	AMP dependent CoA ligase, putative	0.676534	0.586085	0.240338	0.381662	0.277207	0.129866	0.0774621	0.149188	0.0485674
XLOC_001113	AFLA_082500,AFLA_082520,AFLA_082530	sphinganine hydroxylase Sur2, putative	124.853	97.8269	149.47	93.553	114.432	156.729	103.165	109.173	131.804
XLOC_001114	AFLA_082550	cleavage and polyadenylation specifity factor, 73 kDa subunit	17.2104	18.3309	21.4531	20.8031	21.7977	22.8159	19.5727	19.516	19.975
XLOC_001115	AFLA_082560	conserved hypothetical protein	2.52776	2.04668	1.22136	1.87234	1.00802	1.11152	2.98997	3.52311	8.68009
XLOC_001116	AFLA_082590,AFLA_082600	mitochondrial cation transporter, putative	31.5307	30.4824	33.8568	36.4717	38.539	31.8015	45.488	32.4803	27.8057
XLOC_001117	AFLA_082620	conserved hypothetical protein	0.909826	0.901161	0.776395	0.899127	0.734678	0.762435	0.447058	0.511038	1.35208
XLOC_001118	AFLA_082640	hypothetical protein	0	0	0	0	0	0	0	0	0
XLOC_001119	AFLA_082650	conserved hypothetical protein	0	0	0	0	0.116352	0	0	0.0491879	0
XLOC_001120	AFLA_082670	conserved hypothetical protein	0.140775	0	0.13841	0	0.0898215	0.128205	0.075664	0	0
XLOC_001121	AFLA_082680	conserved hypothetical protein	24.9105	24.1497	29.2537	25.1991	26.4368	26.3334	23.0232	20.6293	15.7243
XLOC_001122	AFLA_082700	conserved hypothetical protein	14.3748	14.8059	13.0047	12.5714	13.8178	10.4231	24.609	21.5757	15.3867
XLOC_001123	AFLA_082730	conserved hypothetical protein	4.28133	4.61773	2.8944	5.81218	4.06488	3.44354	1.98648	1.95932	1.1723
XLOC_001124	AFLA_082750,AFLA_082760	hypothetical protein	37.6021	36.2327	70.9443	26.6757	69.5526	63.5317	33.7082	44.3933	49.6719
XLOC_001125	AFLA_082780	4,5-DOPA dioxygenase extRadiol, putative	6.56467	5.24636	5.4097	8.2808	9.17387	5.754	8.12809	6.13281	4.59123
XLOC_001126	AFLA_082790	conserved hypothetical protein	2.04316	3.31004	0.0215715	0.243671	3.72264e-46	0.138026	1.76047e-46	2.12622e-21	0.573842
XLOC_001127	AFLA_082830	hypothetical protein	1.48898	2.0553	1.75409	2.08964	1.64344	1.53198	2.76111	1.84334	1.69953
XLOC_001128	AFLA_082870,AFLA_082880,AFLA_082900	GNAT family N-acetyltransferase, putative	42.3535	36.9028	46.0927	42.6809	38.8657	43.5382	36.9289	34.8842	29.2713
XLOC_001129	AFLA_082960	conserved hypothetical protein	28.1603	26.6664	10.6187	23.9669	19.7229	15.1452	16.9815	23.818	17.0837
XLOC_001130	AFLA_082970	monocarboxylate permease homolog, mch4, putative	8.76841	7.73618	12.6824	9.54514	8.69145	8.57068	6.27355	11.4685	4.66086
XLOC_001131	AFLA_082990	MIND kinetochore complex component Mtw1, putative	21.2657	22.2904	23.1566	20.2262	23.2289	22.981	17.7018	15.8316	11.3255
XLOC_001132	AFLA_083030	dihydrouridine synthase family protein, putative	7.3054	7.92348	10.7522	7.71096	9.12297	9.43997	8.46392	6.05424	4.52694
XLOC_001133	AFLA_083060,AFLA_083070	heme/steroid binding domain protein, putative	105.031	94.1819	106.685	119.843	111.611	119.081	88.1895	81.2244	83.7355
XLOC_001134	AFLA_083090	tRNA processing endoribonuclease Trz1, putative	24.6951	21.8156	25.8413	19.9856	23.808	21.641	24.043	17.6966	16.0729
XLOC_001135	AFLA_083100	bZIP transcription factor (LziP), putative	72.1798	75.9144	62.0555	62.9893	70.9083	64.0195	70.1582	70.2963	103.355
XLOC_001136	AFLA_083110	conidiation-specific protein (Con-10), putative	698.852	646.94	314.326	633.806	431.745	293.598	481.019	946.392	319.868
XLOC_001137	AFLA_083120	thioredoxin, putative	961.953	810.461	1380.99	1515.56	1262.68	1410.78	804.984	1459.51	686.883
XLOC_001138	AFLA_083140,AFLA_083150	conserved hypothetical protein	3.9178	3.80374	3.17989	3.77505	3.85683	3.28698	2.79373	3.48838	2.43378
XLOC_001139	AFLA_083180	ribosome assembly protein Noc2, putative	27.5537	22.5971	35.1659	28.5202	32.2781	30.7212	26.8249	16.3533	13.6339
XLOC_001140	AFLA_083220	ATP dependent RNA helicase (Rok1), putative	11.7972	10.5322	17.5467	14.573	15.2192	16.5176	14.5883	11.581	7.06111
XLOC_001141	AFLA_083230	mitochondrial F1F0-ATP synthase g subunit, putative	117.312	106.342	144.869	121.628	147.434	149.837	134.577	123.682	115.605
XLOC_001142	AFLA_083250	dimethylallyl tryptophan synthase, putative	0.809033	0.428109	0.706212	0.543997	0.419199	0.307573	1.13329	1.13034	0.412876
XLOC_001143	AFLA_083260	hypothetical protein	17.2245	15.1199	15.3195	20.9445	17.5251	20.3836	20.2988	20.4195	18.8378
XLOC_001144	AFLA_083270,AFLA_083280,AFLA_083290	GABA permease, putative	122.074	84.3712	104.478	67.7458	97.4472	113.906	109.006	98.791	86.7271
XLOC_001145	AFLA_083310	TIM barrel metal-dependent hydrolase, putative	13.1971	12.8934	6.77833	11.6738	10.9234	7.04982	12.009	11.3043	16.2053
XLOC_001146	AFLA_083330,AFLA_083340	C6 transcription factor, putative	49.3691	50.3866	51.0413	43.0696	48.0338	52.5814	42.8803	40.9605	34.4298
XLOC_001147	AFLA_083360	extracellular cell wall glucanase Crf1/allergen Asp F9	59.3228	70.6012	35.2863	44.4352	42.7561	27.921	56.2798	66.2285	38.6466
XLOC_001148	AFLA_083370,AFLA_083380	glutathione oxidoreductase Glr1, putative	64.6818	59.803	57.1888	56.7774	60.7347	64.6177	59.8628	66.7597	79.1597
XLOC_001149	AFLA_083390	conserved hypothetical protein	0.17044	0.403997	0	0.475726	0.20509	0	0	0.178918	0
XLOC_001150	AFLA_083410	laccase, putative	5.06321	5.55233	5.71198	5.30938	6.27233	5.5448	10.5199	8.33967	6.28575
XLOC_001151	AFLA_083440,AFLA_083450	26S proteasome-associated ubiquitin C-terminal hydrolase, putative	71.6825	68.0347	68.8418	68.1038	67.778	75.0376	65.0247	66.7294	103.46
XLOC_001152	AFLA_083460	C6 transcription factor RosA-like, putative	19.2928	22.6191	16.0192	17.2463	18.8916	14.1344	24.6303	33.0716	23.3101
XLOC_001153	AFLA_083470	Ribosomal protein S28e	1166.42	956.415	1201.22	1521.01	1666.29	1422.67	1151.22	1493.55	1267.45
XLOC_001154	AFLA_083480	importin beta-2 subunit, putative	23.3185	23.6407	27.1929	23.326	29.873	28.1434	26.6731	20.6262	17.8918
XLOC_001155	AFLA_083520,AFLA_083530,AFLA_083540	SacI domain protein	90.6744	95.9216	98.0737	75.7923	80.2487	96.9295	79.364	80.3319	88.3165
XLOC_001156	-	N/A	2.36314	3.27905	3.6657	1.53398	1.90372	2.43489	1.96908	2.47293	2.46057
XLOC_001157	AFLA_083570,AFLA_083580	conserved hypothetical protein	35.5544	38.4676	43.1531	41.4376	45.9441	46.8701	42.7819	36.711	27.7829
XLOC_001158	AFLA_083610,AFLA_083620	glutathione S-transferase, putative	17.1789	17.3716	18.6282	18.8467	19.1249	17.2977	23.2565	18.1458	29.8801
XLOC_001159	AFLA_083650	anaphase promoting complex subunit 10 (APC10), putative	11.2224	11.3588	10.9977	11.1569	12.3042	12.4748	15.1348	13.5314	11.4783
XLOC_001160	AFLA_083660	phosphatidylserine decarboxylase, putative	31.7843	32.7413	34.4799	35.1836	32.1882	36.195	30.0154	31.3561	44.9697
XLOC_001161	AFLA_083690,AFLA_083700	phosphoglycerate mutase family protein	16.8242	18.6003	16.8294	20.9542	19.0411	20.795	16.666	19.3714	14.7359
XLOC_001162	AFLA_083710	hypothetical protein	0.835302	0.357339	0.730914	0.570059	0.641713	0.831528	0.983621	0.925699	1.12565
XLOC_001163	AFLA_083720,AFLA_083730,AFLA_083740	conserved hypothetical protein	973.188	860.054	1411.96	1281.82	1488.58	1435.58	1187.98	1078.71	1168.18
XLOC_001164	AFLA_083750,AFLA_083760	importin beta-1 subunit	51.7396	56.9941	56.4865	56.2808	62.7235	52.546	59.1519	50.5112	48.9169
XLOC_001165	AFLA_083770,AFLA_083780,AFLA_083790,AFLA_083800	conserved hypothetical protein	19.5367	19.0218	17.691	17.6427	16.32	19.5926	14.8162	19.1248	19.4518
XLOC_001166	AFLA_083820	C6 finger domain protein, putative	20.3647	23.3729	20.9886	29.1754	24.009	23.4671	19.0476	25.5955	13.7212
XLOC_001167	AFLA_083840,AFLA_083850	conserved hypothetical protein	32.9913	27.1271	25.753	23.9765	22.0016	34.7884	26.3957	43.6305	115.947
XLOC_001168	AFLA_083860	conserved hypothetical protein	142.602	167.458	172.386	135.07	124.652	191.123	108.748	136.208	584.219
XLOC_001169	AFLA_083880	succinate dehydrogenase subunit CybS, putative	267.934	240.998	247.008	225.438	266.031	271.626	323.873	300.566	299.217
XLOC_001170	AFLA_083890	oxidoreductase, zinc-binding dehydrogenase family, putative	79.0009	76.8628	95.4426	52.5898	61.2853	116.031	63.2468	96.8156	126.742
XLOC_001171	AFLA_083910,AFLA_083920,AFLA_083930,AFLA_083940	pirin domain protein, putative	115.267	116.634	134.429	133.113	147.19	134.873	120.446	112.872	125.537
XLOC_001172	AFLA_083950	MFS multidrug transporter, putative	18.7834	19.4288	19.1632	17.4262	15.8493	28.637	21.3473	23.4092	58.524
XLOC_001173	AFLA_083960,AFLA_083970	hypothetical protein	4.5107	3.34525	3.28973	3.36869	2.5615	3.38303	3.12998	5.65076	2.87755
XLOC_001174	-	N/A	0.333175	0.395746	0.147079	0.217112	0.0616465	0.185966	0.0687522	0.109637	0.269215
XLOC_001175	AFLA_083980	GTP-binding protein Obg	1.23533	1.2621	1.1189	1.35799	1.33876	1.29759	1.42899	1.51134	1.83366
XLOC_001176	AFLA_084000	urea amidolyase, putative	28.8058	32.7274	31.6916	26.4547	33.4217	31.3055	26.5272	44.6008	15.5251
XLOC_001177	AFLA_084040	conserved hypothetical protein	0.330129	0.331951	0.309934	0.64053	0.385985	0.475404	0.338008	0.135119	0.240108
XLOC_001178	AFLA_084070	CUE domain protein, putative	6.56921	5.47343	5.84011	4.8628	3.94627	5.68715	5.97241	5.76165	4.13308
XLOC_001179	AFLA_084100,AFLA_084110,AFLA_084120,AFLA_084130,AFLA_084140	2-oxoglutarate dehydrogenase, putative	16.3768	15.5775	12.924	10.7136	11.0654	16.6157	15.7929	20.7681	27.3782
XLOC_001180	AFLA_084160	DUF1014 domain protein	154.356	153.152	190.649	186.227	169.244	179.587	109.218	140.619	137.713
XLOC_001181	AFLA_084170,AFLA_084180,AFLA_084190,AFLA_084200,AFLA_084210,AFLA_084220	L-ascorbate oxidase, putative	105.037	102.467	91.3878	89.1775	94.186	87.0364	94.399	105.309	76.1182
XLOC_001182	AFLA_084250	conserved hypothetical protein	10.7645	15.8088	9.99405	18.4562	15.9639	11.4407	13.0773	15.2309	9.70218
XLOC_001183	AFLA_084260	DNA replication initiation factor Cdc45	9.15506	10.0732	9.341	11.6686	9.84492	10.3424	11.0187	7.10833	6.23731
XLOC_001184	AFLA_084270	GPI anchor transamidase, putative	50.642	54.3907	54.5607	62.5675	62.133	60.0755	49.0671	41.9213	39.3303
XLOC_001185	AFLA_084280	cytochrome P450 monooxygenase, putative	1.95056	2.10399	1.43018	1.94843	1.69936	1.94163	1.10643	1.40237	0.673211
XLOC_001186	AFLA_084310	hypothetical protein	1.64063	1.32716	1.01868	0.808276	0.425982	0.719711	0.569923	0.467117	0.499248
XLOC_001187	AFLA_084320,AFLA_084330	hypothetical protein	190.005	155.333	243.488	175.079	221.458	225.113	253.6	204.81	185.51
XLOC_001188	AFLA_084370,AFLA_084380,AFLA_084390	conserved hypothetical protein	393.875	333.808	216.622	254.645	239.252	283.536	186.149	241.672	237.661
XLOC_001189	AFLA_084420	prefoldin subunit 4, putative	52.7756	45.7704	44.7991	56.3564	52.3015	50.2627	46.0194	70.4124	35.4106
XLOC_001190	AFLA_084430	hypothetical protein	0	0	0	0	0	0	0	0	0
XLOC_001191	AFLA_084450	conserved hypothetical protein	306.79	294.575	277.922	206.844	220.124	348.822	238.378	217.444	324.781
XLOC_001192	AFLA_084470,AFLA_084480,AFLA_084490	polysaccharide deacetylase family protein	8.44838	9.45076	9.97474	10.0675	12.4194	9.1207	8.95543	14.3208	8.84837
XLOC_001193	AFLA_084520	conserved hypothetical protein	23.8594	38.6106	13.039	14.2279	13.5175	8.75335	13.5421	27.2418	21.4474
XLOC_001194	AFLA_084530	EBP domain protein, putative	5.41545	4.53676	5.75724	6.80819	6.75631	5.94128	5.83504	5.98368	4.76832
XLOC_001195	AFLA_084550	hypothetical protein	0	0	0	0	0	0	0	0	0
XLOC_001196	AFLA_084560	pyridoxal reductase, putative	2.13125	1.69146	2.31819	2.58669	1.91401	2.60267	2.10542	1.79457	1.85264
XLOC_001197	AFLA_084570	conserved hypothetical protein	4.57011	5.01628	3.97777	5.62487	5.27335	4.30398	5.93247	5.48055	7.73899
XLOC_001198	AFLA_084600,AFLA_084610,AFLA_084620	conserved hypothetical protein	595.723	543.566	685.311	758.97	837.504	786.693	658.638	732.035	726.951
XLOC_001199	AFLA_084650	palmitoyltransferase with autoacylation activity Pfa4, putative	88.9053	101.408	82.8043	130.215	110.601	126.324	80.8999	129.769	146.003
XLOC_001200	AFLA_084660,AFLA_084670,AFLA_084680	2-isopropylmalate synthase	99.8923	79.4498	118.412	78.8431	106.015	112.908	114.123	103.727	101.788
XLOC_001201	AFLA_084720	C6 transcription factor, putative	16.3946	18.6673	15.0875	15.3628	12.7437	13.9591	14.1902	16.5171	10.4817
XLOC_001202	AFLA_084730,AFLA_084740,AFLA_084750	protein translocation complex component (Npl1), putative	220.573	158.069	230.549	168.418	188.641	216.336	166.291	152.833	232.219
XLOC_001203	AFLA_084780,AFLA_084790	N-acylethanolamine amidohydrolase, putative	51.6141	54.4067	45.4046	43.8691	45.2824	46.0276	44.4991	39.3609	35.3436
XLOC_001204	AFLA_084820	acyl-CoA dehydrogenase, putative	149.958	130.372	184.721	130.436	153.48	151.516	149.476	149.311	147.606
XLOC_001205	-	N/A	0.0977147	0.670644	0	0.133054	0	0.0386898	0.0535049	0.263861	0.0485182
XLOC_001206	AFLA_084850	serine/threonine protein kinase (Kin4), putative	9.30284e-10	4.92648e-08	8.06916e-38	1.0017e-41	3.99538	3.59291e-19	3.72566	1.93584	5.57467e-30
XLOC_001207	AFLA_084860	conserved hypothetical protein	963.999	785.966	1606.02	1142.57	1207.74	1781.5	1372.44	1436.64	1257.18
XLOC_001208	AFLA_084900	GTPase activating protein Sar1, putative	16.516	18.7165	16.325	20.0822	21.5045	17.361	22.355	18.0943	11.4644
XLOC_001209	-	N/A	0.206143	0.122723	0.0483054	0.178815	0.198169	0.155497	0.244624	0.173767	0.158702
XLOC_001210	AFLA_084910,AFLA_084920	exosome complex exonuclease Rrp6, putative	23.6653	25.1673	25.4229	25.9637	30.5977	27.1035	25.9887	20.4252	15.6987
XLOC_001211	AFLA_084930,AFLA_084940	DNA mismatch repair protein Msh2, putative	16.9778	17.3707	13.6891	19.7341	17.3984	16.7525	20.9601	15.7941	12.8173
XLOC_001212	AFLA_084950,AFLA_084960,AFLA_084970,AFLA_084990,AFLA_085000	conserved hypothetical protein	1518.25	1330.9	625.326	349.763	399.738	499.498	716.422	1095.38	3113.39
XLOC_001213	AFLA_085010,AFLA_085020,AFLA_085030,AFLA_085050,AFLA_085070	conserved hypothetical protein	227.203	219.731	215.494	264.416	241.252	201.825	205.13	189.577	126.44
XLOC_001214	AFLA_085120	amino acid permease	2.25426	2.34387	2.84894	3.07235	3.08753	3.40811	2.57162	1.75457	2.25778
XLOC_001215	AFLA_085150	ATP-binding cassette transporter, putative	21.752	23.0756	18.8887	26.1413	26.5565	19.689	30.858	21.0302	9.8481
XLOC_001216	AFLA_085160	ABC efflux transporter, putative	25.5451	28.3388	23.2608	28.9265	30.7028	19.5689	26.4408	20.8015	12.4209
XLOC_001217	AFLA_085170	C6 transcription factor OefC	150.697	184.453	158.133	176.306	172.376	158.608	126.878	130.375	104.652
XLOC_001218	AFLA_085180	hypothetical protein	1.8322	1.63444	1.49459	1.13384	0.965106	1.29274	0.792469	1.75331	1.22574
XLOC_001219	AFLA_085200	camp independent regulatory protein	70.1046	71.6527	72.2206	70.093	75.0334	59.1044	73.963	61.4215	31.5723
XLOC_001220	AFLA_085210	hypothetical protein	0.187825	0.0874401	0.189058	0.125801	0.148926	0.150121	0.158279	0.268673	0.126508
XLOC_001221	AFLA_085220	asparaginyl-tRNA synthetase Slm5, putative	16.5333	16.452	19.1407	17.0944	16.6441	20.1286	18.4694	15.5686	15.6175
XLOC_001222	AFLA_085240	hypothetical protein	28.0654	31.4457	19.6069	24.3693	20.937	12.549	10.3446	17.4321	9.79368
XLOC_001223	AFLA_085250	RNA binding protein, putative	134.031	129.408	109.086	119.198	121.853	101.628	121.516	94.4189	88.2299
XLOC_001224	AFLA_085270	t-complex protein 1, zeta subunit, putative	93.1438	94.1662	100.831	108.174	105.141	105.766	85.7215	76.9234	68.6256
XLOC_001225	AFLA_085300	conserved hypothetical protein	72.401	55.9329	94.981	69.0658	63.0973	83.7501	49.1271	55.659	58.8993
XLOC_001226	AFLA_085350	AMMECR1 family protein	44.0348	46.7384	28.7111	56.0853	41.3632	35.6205	37.8332	47.2147	71.5847
XLOC_001227	AFLA_085360	regulatory factor Sgt1, putative	17.5633	14.5038	16.6643	14.1187	15.4026	19.0549	12.6079	13.0393	22.2105
XLOC_001228	AFLA_085370	spindle-pole body protein (Pcp1), putative	4.69732	5.33421	5.79201	3.99173	5.00153	5.16374	7.10192	5.43414	4.15896
XLOC_001229	AFLA_085380,AFLA_085400	vacuolar sorting ATPase Vps4, putative	167.684	159.849	165.233	136.08	139.306	150.15	122.714	132.176	231.117
XLOC_001230	AFLA_085430	prenylcysteine lyase, putative	33.0073	34.3572	28.6001	33.095	31.557	33.0507	30.214	29.5881	32.9811
XLOC_001231	AFLA_085450	eukaryotic translation initiation factor 3 subunit EifCk, putative	67.8458	74.1438	78.8151	84.7171	92.2703	83.4317	76.108	62.3825	62.7643
XLOC_001232	AFLA_085460,AFLA_085470	conserved hypothetical protein	0.971315	0.669817	0.432553	0.298236	0.312652	1.67239	0.577369	2.15451	3.32444
XLOC_001233	AFLA_085500	extracellular proline-glycine rich protein	5.49377	5.09828	5.27788	4.72292	4.5748	5.77345	5.83904	7.96718	12.7413
XLOC_001234	AFLA_085510	trytophan synthase alpha subunit, putative	21.3324	22.5897	26.0421	23.4286	26.0479	25.5951	22.4177	20.4294	17.4131
XLOC_001235	AFLA_085520	glycan biosynthesis protein (PigL), putative	3.32615	4.04853	2.04824	1.71174	1.41097	0.62494	0.817475	2.6403	0.628673
XLOC_001236	AFLA_085590	endo-arabinanase, putative	8.96062	11.3472	9.94458	8.47116	9.43479	9.64104	7.19525	8.36593	8.23374
XLOC_001237	AFLA_085610,AFLA_085620	sulfur metabolite repression control protein, putative	10.9155	7.51574	7.79515	9.88153	7.09519	6.62477	1.68417	1.52729	1.52783
XLOC_001238	AFLA_085640	hypothetical protein	0.0528832	0	0	0	0	0	0.103927	0.173456	0.638384
XLOC_001239	AFLA_085670,AFLA_085680	efflux pump antibiotic resistance protein, putative	9.59808	8.22425	6.17188	7.08045	6.63318	7.90173	2.18086	3.29235	2.98412
XLOC_001240	AFLA_085690	conserved hypothetical protein	1.28303	1.22676	0.835979	0.598266	0.878803	0.645687	0.863842	0.78591	0.680377
XLOC_001241	AFLA_085700	arsenate reductase (Arc2), putative	69.9658	57.87	46.2106	73.5522	58.5691	55.6705	40.2567	75.3257	61.8429
XLOC_001242	AFLA_085720	conserved hypothetical protein	3.11014	3.21014	3.1794	2.69586	2.44882	3.41116	3.32317	3.61609	3.59549
XLOC_001243	AFLA_085730	conserved hypothetical protein	0.760525	1.6757	0.318458	0.600121	0.672721	0.201155	0	0.566109	0
XLOC_001244	AFLA_085740,AFLA_085750	C6 transcription factor, putative	19.9464	21.9678	21.9895	18.7973	21.6663	20.7649	19.7486	16.9463	14.6636
XLOC_001245	AFLA_085780	RING finger domain protein	29.645	27.4059	28.7606	24.8294	25.1433	29.8195	25.1527	26.0596	30.7118
XLOC_001246	AFLA_085820	conserved hypothetical protein	3.36917	8.79845	1.91875	1.62257	1.81977	1.30282	0.757898	7.13312	0.942721
XLOC_001247	AFLA_085850	conserved hypothetical protein	21.3444	19.6311	22.391	14.0235	18.5112	21.3018	24.2777	26.3869	7.94629
XLOC_001248	AFLA_085860	hypothetical protein	0.0656129	0.237064	0.283998	0.0889596	0.304774	0.358642	0.251087	0.12348	0.328931
XLOC_001249	AFLA_085870	conserved hypothetical protein	1.21488	2.0641	3.78986	2.8177	2.63814	2.75214	2.35122	3.21495	7.56623
XLOC_001250	AFLA_085880,AFLA_085890,AFLA_085900	BTB domain transcription factor, putative	67.7711	59.5619	34.2053	24.4952	24.9484	55.1042	51.4427	71.914	168.898
XLOC_001251	AFLA_085920	FAD dependent sulfhydryl oxidase Erv1, putative	26.0586	26.4359	29.5006	29.0914	27.3584	32.695	29.5095	31.36	34.1671
XLOC_001252	AFLA_085930	transcriptional regulator, putative	11.045	12.8952	17.2629	17.6747	14.3532	15.9154	12.3671	10.2935	11.1772
XLOC_001253	AFLA_085960	cell surface protein, putative	21.4112	22.3718	14.5975	26.8149	25.4746	16.7374	33.2464	26.5031	37.0478
XLOC_001254	AFLA_085980	regulatory protein SUAPRGA1	106.019	100.774	116.788	81.8077	99.32	134.992	110.133	129.128	145.357
XLOC_001255	AFLA_085990	translation machinery-associated protein, putative	39.5565	31.2606	46.9614	42.382	42.7729	44.1414	36.5611	32.6292	18.0832
XLOC_001256	AFLA_086020	caffeine resistance protein, putative	1.51741	1.0162	0.960863	1.5125	1.40287	1.04077	1.35103	1.24547	1.244
XLOC_001257	AFLA_086030	conserved hypothetical protein	0.532488	0.799605	0.611933	0.454491	0.485132	0.690489	0.363348	0.363576	0.710095
XLOC_001258	AFLA_086040	hypothetical protein	0.436857	0	0.706531	1.0588	0.440352	0.315215	0	0.36644	0.427746
XLOC_001259	AFLA_086050	conserved hypothetical protein	0.0686158	0.559157	0.748286	0.563479	0.25905	0.374609	0.266804	0.510938	0.449668
XLOC_001260	AFLA_086060	conserved hypothetical protein	0.0393149	0.0221871	0.0292934	0	0	0.0173253	0.0197228	0.0235875	0.0567205
XLOC_001261	-	N/A	0.395608	0.988593	0.198331	0.295824	0.332901	0.0442409	0.375221	0.0352233	0.3882
XLOC_001262	AFLA_086120	hypothetical protein	0	3.89877	0	0	0	0	0	0	0
XLOC_001263	AFLA_086130	NUDIX domain, putative	0	0.085115	0.0654448	0	0.194684	0	0.916909	1.5466	4.89607
XLOC_001264	AFLA_086140	conserved hypothetical protein	0	0.130493	0	0	0	0.096376	0.101159	0.502869	1.89144
XLOC_001265	AFLA_086180,AFLA_086190,AFLA_086200	conserved hypothetical protein	55.8551	61.2202	55.4269	66.9915	61.3119	72.7819	47.3799	66.083	71.0488
XLOC_001266	AFLA_086230	conserved hypothetical protein	25.3046	25.1557	30.9135	29.1323	25.7522	29.5067	24.7688	21.5275	20.6964
XLOC_001267	AFLA_086250	translation repressor/antiviral protein Ski3, putative	10.7783	10.0154	10.8461	9.93366	11.5839	11.9091	11.3189	11.2995	13.7478
XLOC_001268	AFLA_086280	NADH-ubiquinone oxidoreductase subunit GRIM-19, putative	200.015	171.803	167.812	206.109	212.423	194.166	191.965	224.875	185.362
XLOC_001269	AFLA_086310,AFLA_086320	oxidative stress response protein Oxr1, putative	42.2066	45.6552	44.3597	37.6207	46.7374	48.7137	38.0277	37.9157	30.7203
XLOC_001270	AFLA_086340	conserved hypothetical protein	16.5001	15.4499	14.1497	17.2621	15.4207	14.6874	9.04521	11.9405	15.6484
XLOC_001271	AFLA_086350	conserved hypothetical protein	5.46304	4.49086	4.49084	3.89281	3.46703	4.51316	2.90312	4.97607	8.37509
XLOC_001272	AFLA_086390,AFLA_086400,AFLA_086410	conserved hypothetical protein	157.556	180.307	169.209	191.781	193.41	161.704	186.198	226.693	152.239
XLOC_001273	AFLA_086430	coactivator bridging factor 1 (Mbf1), putative	115.773	127.42	118.529	147.198	117.107	134.093	86.1263	86.9763	154.993
XLOC_001274	AFLA_086480	translational initiation factor 2 beta	140.624	129.891	157.451	155.419	158.108	155.696	147.759	135.657	138.552
XLOC_001275	AFLA_086500	conserved hypothetical protein	3.49269	3.7466	2.61969	1.81058	2.57747	1.92244	3.35245	3.73762	2.68477
XLOC_001276	AFLA_086510	conserved hypothetical protein	1.86963	1.93809	1.54293	1.46997	1.46344	1.3622	1.1848	1.63302	1.21825
XLOC_001277	AFLA_086520	conserved hypothetical protein	0.33988	0.343666	0.124146	0.118944	0.220344	0.311275	0.551111	0.82876	0.52668
XLOC_001278	AFLA_086530	ariadne RING finger, putative	28.5748	27.7075	27.9541	33.4048	28.9259	25.9865	11.176	9.47807	7.84011
XLOC_001279	AFLA_086550	conserved hypothetical protein	10.8512	10.8187	13.7613	15.6121	16.6334	12.5301	14.3396	13.4615	12.2082
XLOC_001280	AFLA_086590	transcription factor smp1, putative	43.6583	43.6721	40.9538	37.7764	43.0423	42.8258	42.288	39.9358	40.5582
XLOC_001281	AFLA_086610,AFLA_086620	conserved hypothetical protein	224.69	242.821	211.543	241.279	227.394	231.596	161.03	195.03	289.391
XLOC_001282	AFLA_086630,AFLA_086640	60S ribosomal protein L35Ae	0.647102	0.969476	1.08554	0.99736	1.57312	1.05513	1.18529	1.3787	1.25937
XLOC_001283	AFLA_086650,AFLA_086660	conserved hypothetical protein	287.182	262.693	185.358	231.823	191.03	202.202	209.337	194.621	237.816
XLOC_001284	AFLA_086680	conserved hypothetical protein	22.8481	21.5167	20.3656	25.0192	18.6376	25.5756	16.1031	28.8592	30.5754
XLOC_001285	AFLA_086700	tRNA dihydrouridine synthase (Smm1), putative	26.2246	27.3572	26.5228	30.0348	31.7207	32.3841	25.5476	19.48	20.7401
XLOC_001286	AFLA_086720	conserved hypothetical protein	36.9917	33.468	38.5003	36.7054	44.1312	42.1117	50.6024	37.0288	33.7187
XLOC_001287	AFLA_086750	conserved hypothetical protein	20.4531	19.676	22.4393	22.5062	23.0277	24.3649	17.2446	19.4133	12.995
XLOC_001288	AFLA_086770,AFLA_086780	conserved hypothetical protein	90.8578	92.4954	83.8845	89.7992	85.3424	104.55	93.9815	107.503	118.416
XLOC_001289	AFLA_086800	epoxide hydrolase, putative	155.504	151.33	128.383	178.435	144.66	140.362	129.435	142.07	139.273
XLOC_001290	AFLA_086820	pyruvate dehydrogenase complex component Pdx1, putative	59.5468	59.3748	62.8409	51.8206	65.0133	67.5088	65.6047	68.7422	56.5643
XLOC_001291	AFLA_086860,AFLA_086870,AFLA_086880	NUDIX domain protein	132.349	145.469	132.485	133.085	127.694	144.695	130.403	125.973	131.414
XLOC_001292	AFLA_086910,AFLA_086930	spac6f6.09 protein, putative	36.6834	33.3561	39.4538	37.2906	37.7549	41.677	38.7246	40.0492	37.1181
XLOC_001293	AFLA_086960	fumarylacetoacetate hydrolase family protein	21.5451	25.3508	21.5679	35.61	27.2649	25.1978	23.0927	31.5431	25.6607
XLOC_001294	AFLA_086990	cell wall protein, putative	48.8357	47.8927	17.4235	30.6079	34.8739	17.1113	43.7228	56.5515	49.9245
XLOC_001295	AFLA_087010,AFLA_087020,AFLA_087030	conserved hypothetical protein	0.894272	0.40647	0.970182	1.57038	1.33406	0.565876	0.777855	1.22398	0.495099
XLOC_001296	AFLA_087040	60S ribosomal protein Nsa2, putative	80.5931	72.6352	95.2155	85.7756	90.4893	97.5826	81.8081	67.1202	57.4561
XLOC_001297	AFLA_087060	GMC oxidoreductase, putative	6.03193	9.82297	4.44621	4.7194	4.44764	3.13541	2.91477	6.00312	2.99894
XLOC_001298	AFLA_087070	DUF1338 domain protein	11.2412	7.25725	8.17311	3.87894	5.98958	6.23781	13.8849	23.058	24.1243
XLOC_001299	AFLA_087090	C6 transcription factor (OTam), putative	26.5739	30.0639	29.3044	32.0912	32.4692	35.7325	36.1142	43.8058	26.0098
XLOC_001300	AFLA_087110,AFLA_087120,AFLA_087130,AFLA_087140	polymerase (RNA) II (DNA directed) polypeptide D	181.303	184.126	184.404	199.007	184.105	181.142	192.391	178.026	199.943
XLOC_001301	AFLA_087180	endo alpha-1,4 polygalactosaminidase, putative	1.16911	0.922344	1.15677	0.530529	0.710954	1.0224	1.175	1.29563	0.735292
XLOC_001302	AFLA_087190,AFLA_087210	hypothetical protein	25.8359	26.8606	26.5195	22.2912	29.1239	36.5893	23.7473	31.5878	35.4449
XLOC_001303	AFLA_087240	glutathione S-transferase, putative	18.1176	16.2613	12.2782	18.7598	17.3299	13.0956	24.5767	20.8759	25.5316
XLOC_001304	AFLA_087270	transporter, putative	3.32113	2.76194	2.09017	2.02813	1.29743	1.6473	1.28278	2.22925	4.30668
XLOC_001305	AFLA_087290,AFLA_087300,AFLA_087310,AFLA_087320,AFLA_087330	hypothetical protein	105.527	108.379	110.525	92.9626	95.8878	98.2373	107.951	98.9278	77.6
XLOC_001306	AFLA_087360	ThiF domain protein, putative	21.2559	18.418	22.6165	17.0645	17.3997	24.4811	25.224	26.6349	33.4502
XLOC_001307	AFLA_087370	transcription/RNA-processing factor Ssu72	90.125	81.984	100.774	116.966	116.036	114.116	90.2993	90.2979	66.3959
XLOC_001308	AFLA_087410	histone deacetylase HosA	14.6081	17.197	15.1081	16.2774	17.3688	16.888	16.5646	13.7284	11.8802
XLOC_001309	AFLA_087420	carboxyphosphonoenolpyruvate phosphonomutase, putative	0.477572	0.584614	0.515317	0.309495	0.251552	0.595704	0.40304	0.747849	0.494684
XLOC_001310	AFLA_087440,AFLA_087450	mitochondrial import receptor subunit (Tom37), putative	50.5542	41.1784	60.4749	37.1623	40.8281	64.0007	45.3412	56.9001	85.3387
XLOC_001311	AFLA_087490	heme/steroid binding protein, putative	7.21461	9.41011	9.44133	7.83469	8.71114	9.65183	6.60429	5.60445	10.2726
XLOC_001312	AFLA_087500	ATP-dependent DNA helicase, putative	108.029	76.5499	118.765	83.1397	89.0648	125.532	70.4819	102.846	293.786
XLOC_001313	AFLA_087520	G1/S-specific cyclin Cln1, putative	30.9879	34.3275	33.6202	34.3594	39.695	36.5633	46.3507	38.8299	40.9563
XLOC_001314	-	N/A	1.33165	1.11888	1.31004	1.49483	1.2898	1.41238	0.952095	0.861069	1.05885
XLOC_001315	AFLA_087550,AFLA_087560,AFLA_087570	serine/threonine protein phosphatase, putative	101.077	106.015	90.3458	100.491	100.133	108.888	96.0826	93.0171	76.1313
XLOC_001316	AFLA_087590	alpha-1,3-glucanase/mutanase, putative	7.08748	5.63853	8.86207	8.46635	7.88415	9.86528	8.27626	9.33993	7.05277
XLOC_001317	AFLA_087610	peptidase (PNG1), putative	67.716	75.3157	63.3262	65.4918	72.3916	65.489	73.2437	60.6478	79.058
XLOC_001318	AFLA_087630	alpha,alpha-trehalose-phosphate synthase subunit, putative	19.0521	20.6783	17.3365	23.6006	20.173	18.2628	12.6392	13.6355	38.0614
XLOC_001319	AFLA_087650	chromatin assembly factor 1 subunit B, putative	22.1575	25.0818	21.5846	21.9967	23.0897	22.577	23.0681	20.4134	20.1951
XLOC_001320	AFLA_087660	conserved hypothetical protein	39.3163	40.8539	47.9286	42.6656	43.8314	48.301	40.9937	44.3494	30.9844
XLOC_001321	AFLA_087690	hypothetical protein	2.35577	2.17377	2.72763	2.98394	2.04303	2.49114	2.62271	3.09573	1.71654
XLOC_001322	AFLA_087720,AFLA_087730,AFLA_087740	conserved hypothetical protein	36.3164	54.5525	32.4947	38.6391	37.5872	31.832	38.3071	42.6531	19.3217
XLOC_001323	AFLA_087760	40S ribosomal protein S11	404.188	369.038	518.548	470.214	598.715	541.357	433.395	451.013	457.616
XLOC_001324	AFLA_087780,AFLA_087790	conserved hypothetical protein	213.275	137.56	92.8901	90.3412	74.4511	82.4977	212.464	205.148	348.898
XLOC_001325	AFLA_087820,AFLA_087830	cell wall integrity signaling protein Lsp1/Pil1, putative	244.462	235.689	131.215	120.382	115.439	136.744	165.054	187.435	737.159
XLOC_001326	AFLA_087890	conserved hypothetical protein	2.8186	3.05709	2.71213	2.95097	2.77789	2.62759	3.00334	2.77388	4.92623
XLOC_001327	AFLA_087900,AFLA_087920	pyruvate kinase	382.282	420.227	459.46	443.257	507.286	435.168	359.154	308.669	324.478
XLOC_001328	AFLA_087950	isocitrate dehydrogenase LysB	32.2206	37.3572	41.3185	45.1028	49.6327	44.2482	41.4128	41.2972	34.1008
XLOC_001329	AFLA_087980	RNA recognition motif-containing protein, putative	26.5909	31.7304	27.2433	32.6961	35.0717	33.5176	28.506	28.4302	25.3972
XLOC_001330	AFLA_088010	kynurenine 3-monooxygenase, putative	33.6182	35.2022	45.3019	36.0906	42.2437	40.8602	34.3059	26.7777	19.9133
XLOC_001331	AFLA_088050	mRNA splicing factor (Prp17), putative	22.4923	24.7387	25.8385	24.3479	25.8308	24.4169	22.4558	18.9703	17.4226
XLOC_001332	AFLA_088060	endosomal cargo receptor (Erv14), putative	109.077	104.458	107.637	116.805	108.928	125.221	110.964	114.975	157.133
XLOC_001333	AFLA_088070	ABC transporter (Adp1), putative	25.1793	25.303	19.9535	21.9435	23.4441	20.5557	24.4693	22.662	34.3262
XLOC_001334	AFLA_088100	purine-cytosine permease, putative	36.3702	36.5803	30.8468	52.3889	52.2913	36.0727	44.0714	28.6397	26.7813
XLOC_001335	AFLA_088120	hypothetical protein	44.3064	40.4109	62.1464	43.865	50.0999	71.813	40.8633	53.4926	71.1377
XLOC_001336	AFLA_088150	Fe superoxide dismutase, putative	89.4993	90.8697	123.92	101.452	89.4612	107.55	83.7416	82.1712	72.3335
XLOC_001337	AFLA_088170,AFLA_088180	GPI transamidase component PIG-S, putative	48.3029	46.8954	56.569	52.0412	51.3239	54.2655	44.0158	43.4213	36.9599
XLOC_001338	AFLA_088200,AFLA_088220	R3H domain protein, putative	50.8391	50.1686	55.4511	54.233	58.6927	56.0236	49.3843	41.9615	33.9879
XLOC_001339	AFLA_088240	S-adenosylmethionine-dependent methyltransferase, putative	32.5414	31.5414	38.2243	35.6441	34.4224	39.2688	28.7373	30.17	28.3237
XLOC_001340	AFLA_088260	eukaryotic translation initiation factor 3 subunit EifCf, putative	92.9425	88.747	110.303	108.725	117.289	119.143	107.022	82.6888	67.4379
XLOC_001341	AFLA_088300,AFLA_088310,AFLA_088320,AFLA_088330	cholinephosphate cytidylyltransferase	255.859	269.206	264.576	285.986	291.515	250.278	266.862	236.997	207.003
XLOC_001342	AFLA_088340	conserved hypothetical protein	18.0334	19.6618	21.3437	20.41	22.0918	21.9044	18.5827	16.4176	17.1791
XLOC_001343	AFLA_088390,AFLA_088400,AFLA_088410	transcription factor btf3, putative	36.283	35.656	36.0637	35.2349	35.5123	37.8082	34.7039	35.8374	38.4389
XLOC_001344	AFLA_088430	protein kinase activator (Mob2), putative	33.7508	33.6216	36.3796	39.3407	37.8524	40.5537	42.7558	37.2778	30.0235
XLOC_001345	AFLA_088450	C6 finger domain protein, putative	52.0261	52.9903	56.2704	54.7554	53.0477	54.045	48.4761	43.9625	40.6231
XLOC_001346	AFLA_088470,AFLA_088490	AAA family ATPase/60S ribosome export protein Rix7, putative	61.9396	52.1533	62.1312	64.8903	63.298	71.5001	57.6084	62.2162	53.1872
XLOC_001347	AFLA_088500,AFLA_088510	ATP dependent RNA helicase, putative	26.6394	23.2183	31.2666	29.0386	27.374	29.5482	24.7047	21.8018	37.081
XLOC_001348	AFLA_088550	phospholipid methyltransferase	95.701	77.8107	84.5661	61.3052	60.2793	88.357	61.4559	102.288	164.628
XLOC_001349	AFLA_088570	conserved hypothetical protein	6239.84	6201.93	4937.44	7205.48	5726.72	5279.98	5543.8	5956.66	8398.01
XLOC_001350	AFLA_088620	UPF0160 domain protein MYG1, putative	51.1571	53.472	56.6208	65.8477	71.0283	64.8428	62.653	58.3015	40.9842
XLOC_001351	AFLA_088640,AFLA_088650	hypothetical protein	283.912	337.173	321.318	294.738	315.451	329.727	253.358	268.179	309.612
XLOC_001352	AFLA_088680,AFLA_088690,AFLA_088700	WD repeat protein	106.327	104.196	113.458	105.669	103.922	109.225	85.5938	87.3098	88.3375
XLOC_001353	AFLA_088720,AFLA_088730	iron/copper transporter Atx1, putative	171.07	155.382	161.698	191.987	175.039	152.053	126.276	167.132	141.932
XLOC_001354	AFLA_088750,AFLA_088770,AFLA_088780,AFLA_088790	meiotic recombination protein Ski8/Rec14, putative	297.579	263.753	307.412	295.201	293.281	309.185	267.359	319.95	249.428
XLOC_001355	AFLA_088810	glycerol-3-phosphate dehydrogenase, mitochondrial	77.591	81.3594	62.0012	64.2566	62.2926	58.5775	68.3508	68.4339	185.762
XLOC_001356	-	N/A	31.7742	28.993	30.5348	32.7115	30.0965	36.2128	28.6385	32.7812	22.7852
XLOC_001357	AFLA_088840,AFLA_088850	ppp1r11-prov protein, putative	134.529	117.519	123.796	139.176	118.182	127.407	105.666	124.755	93.9934
XLOC_001358	AFLA_088870	porphobilinogen synthase, putative	115.041	110.864	134.279	117.928	129.889	118.695	104.868	101.257	77.4077
XLOC_001359	-	N/A	0.146976	0.160826	0.545611	0.123759	0.116135	0.255191	0.119816	0.199108	0.0902494
XLOC_001360	-	N/A	34.0011	0	0	0	42.5856	0	0	26.3056	0
XLOC_001361	-	N/A	9.99609	10.2358	9.8117	2.08337	13.9279	13.1085	1.80157	8.07666	13.3054
XLOC_001362	AFLA_022810	sugar transporter, putative	1.23578	1.24014	0.912877	1.20983	1.27334	0.894028	2.71925	2.16244	1.89461
XLOC_001363	AFLA_022830	conserved hypothetical protein	359.184	365.799	808.309	651.012	657.9	835.477	168.377	226.919	73.0575
XLOC_001364	AFLA_022850	conserved hypothetical protein	0.123207	0.0432846	0	0.103431	0.140787	0.0381776	0.0756691	0.123964	0.0862353
XLOC_001365	AFLA_022990	conserved hypothetical protein	7.76623	10.001	6.69313	12.1052	10.9483	6.25655	9.03266	8.18318	7.11147
XLOC_001366	AFLA_023010	GA4 desaturase family protein	268.769	255.068	259.819	179.525	183.228	343.917	67.4784	155.871	717.521
XLOC_001367	AFLA_023030,AFLA_023040,AFLA_023050,AFLA_023070	cytochrome P450 oxidoreductase GliC-like, putative	956.322	598.623	851.019	773.79	658.984	1162.67	431.945	709.024	1855.47
XLOC_001368	AFLA_023090	conserved hypothetical protein	4.27457	3.67332	4.88796	1.83699	2.98606	5.23077	1.80236	4.67732	8.35256
XLOC_001369	AFLA_023110	conserved hypothetical protein	12.0193	12.721	11.8877	11.0257	11.3269	10.9796	14.9466	12.6858	12.3939
XLOC_001370	AFLA_023180	GNAT family N-acetyltransferase, putative	0.822475	0.97069	0.863566	0.667419	0.445786	1.12084	1.9026	0.884608	0.900024
XLOC_001371	AFLA_023200	acetylcholinesterase, putative	0.0552108	0.0606491	0.096049	0.229757	0.128458	0.110729	0.355434	0.340648	0.237099
XLOC_001372	AFLA_023220,AFLA_023230,AFLA_023240	conserved hypothetical protein	2.03188	2.85489	1.74301	2.8681	1.79932	1.93015	3.17076	2.23214	4.36478
XLOC_001373	AFLA_023260	pathway-specific regulatory protein	40.0957	31.3892	22.7264	15.3514	16.734	44.4827	28.8095	46.2037	220.281
XLOC_001374	AFLA_023270	MFS multidrug transporter, putative	8.61444	7.52256	7.34218	5.00887	5.98534	9.57501	6.46866	7.49504	71.8083
XLOC_001375	-	N/A	0.331542	0.347689	0.480129	0.70272	0.270977	0.232032	0.123123	0.289831	0.213508
XLOC_001376	AFLA_023290	amino acids transporter, putative	10.1479	10.9605	11.6088	12.5373	10.0074	12.288	4.11321	5.35281	5.54413
XLOC_001377	AFLA_023310	conserved hypothetical protein	0	0	0	0	0	0	0.0588936	0	0.0614072
XLOC_001378	AFLA_023330,AFLA_023340	conserved hypothetical protein	126.54	139.982	119.914	66.9716	79.4491	117.948	64.401	101.405	118.367
XLOC_001379	AFLA_023360	hypothetical protein	0.3174	0.280698	0.161231	0.265898	0.136376	0.137078	0.449616	0.532471	0.321322
XLOC_001380	AFLA_023370	conserved hypothetical protein	0	0	0	0	0	0	0	0	0
XLOC_001381	AFLA_023390	cutinase precursor, putative	0.851122	0.997804	0.872083	0.71014	0.505091	0.678573	0.732198	1.10284	1.70504
XLOC_001382	AFLA_023410,AFLA_023420	hypothetical protein	30.0302	33.4216	35.1897	31.1595	34.4264	33.2	38.3121	39.5765	25.4323
XLOC_001383	AFLA_023440	acyltransferase, putative	4.9761	6.3998	3.702	5.71164	4.56971	3.7282	5.71531	5.75605	4.17075
XLOC_001384	AFLA_023450	conserved hypothetical protein	5.69064	7.69015	5.34941	5.67369	6.45623	4.98563	12.902	12.6916	7.79378
XLOC_001385	-	N/A	3.58304	1.77868	3.68454	1.84192	1.67094	4.22651	7.72382	15.8495	8.89622
XLOC_001386	AFLA_023470	hypothetical protein	0	0	0	0	0	0	0	0	0
XLOC_001387	AFLA_023480,AFLA_023490	alpha-amylase, putative	45.7444	49.4853	26.2179	41.0941	40.6166	24.342	67.5285	95.713	66.5666
XLOC_001388	AFLA_023510,AFLA_023520	UDP-galactose 4-epimerase, putative	29.7478	25.8153	14.0851	18.9927	16.5741	24.1044	25.1679	48.0246	101.625
XLOC_001389	AFLA_023530	alcohol dehydrogenase, putative	3.77795	2.79896	3.60825	4.14447	3.70502	4.55094	6.03307	7.19518	5.21579
XLOC_001390	AFLA_023550	MFS multidrug transporter, putative	0.0704942	0.0908833	0.108381	0.0534963	0.121171	0.0621497	0.0492471	0.130555	0.104035
XLOC_001391	AFLA_023570	molybdenum cofactor biosynthesis protein (MoeA), putative	3.26215	3.43287	2.53442	3.41579	2.77042	3.0619	3.63378	5.10791	11.3992
XLOC_001392	AFLA_023580	conserved hypothetical protein	0.998951	0.566541	0.616337	0.56099	0.934398	0.989339	0.866162	1.19263	3.35815
XLOC_001393	-	N/A	0.119993	0.0442953	0.0190022	0.0523092	0.0475421	0.117833	0.0382835	0.0905732	0.131861
XLOC_001394	AFLA_023600	cell wall protein PhiA	115.574	140.021	94.6893	112.793	114.7	150.87	244.522	284.933	565.906
XLOC_001395	AFLA_023610	conserved hypothetical protein	38.7291	42.8793	23.3497	57.1455	46.1572	30.457	87.0903	89.613	86.9607
XLOC_001396	AFLA_023620	sexual differentiation process protein isp4, putative	0.489818	0.395596	0.686631	0.439138	0.802062	0.758195	0.508753	0.563271	0.781811
XLOC_001397	AFLA_023640	conserved hypothetical protein	0.312159	0.259544	0.174155	0.0725161	0.253009	0.137526	0.201834	0.214542	0.490067
XLOC_001398	AFLA_023670	monooxygenase, putative	0.371899	0.492289	0.166508	0.417052	0.357644	0.24318	0	0	0
XLOC_001399	AFLA_023720	phosphocarrier protein HPr, putative	30.6485	26.9812	22.7809	23.0334	24.4995	26.0081	34.8329	36.7626	31.4671
XLOC_001400	AFLA_023740	glutathione S-transferase, putative	37.042	40.8102	40.964	46.6906	39.0911	53.7421	45.3504	68.8977	96.6653
XLOC_001401	AFLA_023750	conserved hypothetical protein	0.12536	0.126793	0.214396	0.153624	0	0.0447133	0	0.127023	0.0639865
XLOC_001402	AFLA_023780	alcohol dehydrogenase, putative	4.90614	5.58917	1.97526	2.31364	1.901	1.34721	1.24046	2.8814	1.22946
XLOC_001403	AFLA_023820	conserved hypothetical protein	6.97032	5.63558	4.32317	8.42803	8.63547	6.16626	11.0551	5.80666	27.1031
XLOC_001404	AFLA_023830	conserved hypothetical protein	30.9915	23.9707	27.1907	33.936	28.0892	17.9267	14.8314	19.8989	10.172
XLOC_001405	AFLA_023840	conserved hypothetical protein	4.654	5.5344	2.47808	3.20607	2.768	2.02682	8.05155	6.48853	6.57069
XLOC_001406	AFLA_023870	conserved hypothetical protein	3.47713	2.70492	4.22703	2.12372	3.63713	3.55547	1.91097	2.34068	4.19649
XLOC_001407	AFLA_023890,AFLA_023900	conserved hypothetical protein	2160.86	1247.07	1616.59	2136.31	1609.98	991.203	69.4392	86.4568	91.7272
XLOC_001408	AFLA_023930	conserved hypothetical protein	2.96841	2.08444	3.63399	1.73327	1.54258	2.36513	3.53322	3.75254	4.28422
XLOC_001409	AFLA_023940	hypothetical protein	0	0	0.138796	0	0	0.267239	13.4856	5.54429	14.4657
XLOC_001410	AFLA_023960,AFLA_023970,AFLA_023980	dihydrodipicolinate synthetase family protein	9.21136	9.05816	6.7225	8.3504	7.55519	6.2639	5.59667	5.55995	5.9625
XLOC_001411	AFLA_023990	conserved hypothetical protein	15.3072	8.30488	4.53173	14.8264	19.6815	37.8279	42.1568	16.6758	72.8373
XLOC_001412	AFLA_024010	amino-acid permease, putative	0.462819	0.560428	0.431674	0.50959	0.563318	0	0.25689	0.295846	0.185628
XLOC_001413	AFLA_024020	amino acid permease, putative	0.543148	0.536675	0.498879	0.782026	0.685933	0.457728	0.245918	0.23151	0.166682
XLOC_001414	AFLA_024030	2-haloalkanoic acid dehalogenase, putative	10.4258	12.1828	10.9616	14.2808	16.4838	12.5572	12.6726	12.0643	7.99524
XLOC_001415	AFLA_024040	fungal specific transcription factor, putative	0.199412	0.040404	0.476888	2.42807e-49	0.308446	0.574613	0.110835	0.000609063	1.12373e-06
XLOC_001416	AFLA_024050	secretory lipase, putative	0.540841	0.405091	0.304443	0.516939	0.319738	0.591043	1.08841	1.13183	1.10742
XLOC_001417	AFLA_024090	efflux pump antibiotic resistance protein, putative	124.841	156.549	117.156	144.942	139.852	101.696	81.8179	77.3377	47.2503
XLOC_001418	AFLA_024100	conserved hypothetical protein	220.377	262.954	251.519	227.629	216.108	234.341	177.986	155.369	133.021
XLOC_001419	AFLA_024110	set and mynd domain containing protein, putative	1.82674	1.44025	2.22543	1.09493	1.64227	1.71182	1.83479	2.1474	1.28872
XLOC_001420	AFLA_024130	conserved hypothetical protein	0	0	0	0	0	0	2.72937	2.3233	2.54036
XLOC_001421	AFLA_024150	urea active transporter, putative	0.0557785	0.045363	0.0741421	0	0.0498537	0.0696267	0.0704639	0.0154226	0.040605
XLOC_001422	AFLA_024180,AFLA_024190	conserved hypothetical protein	2.89584	3.33982	2.01975	2.61202	1.77069	1.45008	2.27579	2.62608	2.21841
XLOC_001423	AFLA_024200	polyamine transporter, putative	0	0.0216147	0	0	0	0	0.0167833	0.0439839	0.103449
XLOC_001424	AFLA_024210	cytochrome P450, putative	0	0.0330883	0.021899	0	0.0322489	0	0	0.0302613	0
XLOC_001425	AFLA_024220	conserved hypothetical protein	0	0.0495079	0	0	0	0	0	0	0
XLOC_001426	AFLA_024230	conserved hypothetical protein	14.6383	14.8317	14.0726	16.3413	16.3432	15.1296	15.43	15.9485	10.7166
XLOC_001427	AFLA_024250	general amidase, putative	18.462	21.1243	20.3057	22.0488	19.598	26.1709	19.1969	27.4174	22.408
XLOC_001428	AFLA_024270,AFLA_024280,AFLA_024290	aryl-alcohol dehydrogenase, putative	48.9154	55.0672	45.4834	72.7038	73.7991	43.7025	73.4455	57.4643	36.1499
XLOC_001429	-	N/A	0.057556	0.0880874	0.130757	0.000117581	4.64899e-05	0.0919774	2.54665e-07	0.212393	0.198286
XLOC_001430	AFLA_024330	phosphate transporter, putative	0.0163006	0.039372	0.0161901	0.044006	0	0.016107	0.0512887	0.189668	0
XLOC_001431	AFLA_024370	MFS pantothenate transporter, putative	8.33548	7.39187	9.77775	11.9393	9.66311	10.1378	9.73362	7.29431	5.73107
XLOC_001432	AFLA_024400	conserved hypothetical protein	0	0	0.0574599	0	0	0	0	0	0
XLOC_001433	AFLA_024410	hypothetical protein	0	0	0	0	0	0	0	0	0
XLOC_001434	AFLA_024420	hypothetical protein	0	0.0365593	0	0	0	0	0	0.0349359	0
XLOC_001435	AFLA_024430	hypothetical protein	0	0	0	0	0	0	0	0	0
XLOC_001436	AFLA_024440	conserved hypothetical protein	0	0	0	0	0	0	0	0	0
XLOC_001437	AFLA_024460	conserved hypothetical protein	9.67827	8.66711	7.70396	10.2904	10.6287	9.39486	8.6164	10.4293	7.44858
XLOC_001438	AFLA_024480	6-phosphofructokinase alpha subunit	61.4103	56.3777	45.262	37.8145	44.0359	52.1088	57.8349	53.2605	122.552
XLOC_001439	AFLA_024500	conserved hypothetical protein	17.543	14.4338	13.7552	14.5416	12.2332	16.4463	18.3849	16.3843	36.7091
XLOC_001440	AFLA_024540	sensory transduction histidine kinase, putative	1.40269	1.78305	0.983007	1.60933	1.7461	0.979531	0.823592	1.08972	0.905578
XLOC_001441	AFLA_024570	hypothetical protein	3.52557	3.33627	3.5375	3.08802	3.27431	3.52774	5.0954	3.48677	2.46408
XLOC_001442	AFLA_024600,AFLA_024610	short chain oxidoreductase (CsgA), putative	39.2534	37.5657	27.0608	31.3818	29.7118	25.5341	36.5914	34.2122	27.6103
XLOC_001443	AFLA_024630	conserved hypothetical protein	62.3814	62.1313	63.0569	70.183	74.318	70.1291	52.1291	50.627	35.743
XLOC_001444	AFLA_024650	short-chain dehydrogenase/reductase, putative	0.844768	1.6474	1.84653	1.42155	1.39476	1.87408	2.26761	2.85744	1.44178
XLOC_001445	AFLA_024660	conserved hypothetical protein	0.826693	0.340911	0.795898	0.761305	0.502238	0.80152	1.05491	1.73409	1.83028
XLOC_001446	AFLA_024680	hypothetical protein	1.22185	1.05203	1.15209	0.908434	1.26473	0.744284	0.14344	0.0881468	0
XLOC_001447	AFLA_024690	2-nitropropane dioxygenase precursor, putative	2.59784	2.3684	2.19867	1.77595	2.49105	2.65583	3.3728	3.64929	2.35225
XLOC_001448	AFLA_024700	short-chain alcohol dehydrogenase, putative	1.35084	1.212	1.0408	1.37959	1.27704	1.16353	0.697802	1.32582	1.51564
XLOC_001449	AFLA_024730	DUF1445 domain protein	11.765	7.98542	22.756	8.66711	12.7112	26.5581	7.59538	16.9456	15.0165
XLOC_001450	AFLA_024770,AFLA_024780	symbiotic chitinase, putative	2.1964	2.45491	3.22782	1.17124	1.6123	10.96	3.60041	8.62985	6.20547
XLOC_001451	AFLA_024790	conserved hypothetical protein	2.74006	3.03085	2.15539	2.11483	2.34021	3.89363	2.43292	3.62788	5.84748
XLOC_001452	AFLA_024800	conserved hypothetical protein	1.3343	1.69148	1.95696	1.52131	2.09026	2.15336	6.90909	9.57255	9.96328
XLOC_001453	AFLA_024820	hypothetical protein	0.320362	0.176197	0.365308	0.527063	0.228097	0.216553	0.240438	0.359647	0.58151
XLOC_001454	AFLA_024850,AFLA_024860	deoxyhypusine synthase, putative	121.41	130.603	130.942	114.734	117.338	110.797	143.28	85.6721	105.163
XLOC_001455	AFLA_024880	conserved hypothetical protein	166.885	151.235	144.494	192.1	169.12	157.704	132.629	142.573	111.598
XLOC_001456	AFLA_024920	DUF221 domain protein, putative	53.8754	55.9516	69.6882	74.6592	84.4569	82.7954	53.1888	37.6857	33.3145
XLOC_001457	-	N/A	0.289525	0.261998	0.378555	0.298657	0.0988462	0.492153	0.0758173	0.218696	0.0603455
XLOC_001458	AFLA_024940,AFLA_024960,AFLA_024970	eukaryotic translation initiation factor 3, gamma subunit, putative	160.893	202.108	165.365	251.492	232.743	197.052	266.854	312.07	198.074
XLOC_001459	AFLA_024990	conserved hypothetical protein	1.29801	0.823533	0.982552	1.26884	0.933239	1.48066	0.807965	1.25238	0.828363
XLOC_001460	AFLA_025000	flavoprotein, putative	52.7926	42.1869	37.7444	49.6419	41.5654	49.2391	41.584	47.2759	37.1383
XLOC_001461	AFLA_025010	conserved hypothetical protein	3.27969	3.29328	3.57919	4.69539	4.67784	4.55356	4.03943	3.50792	3.42946
XLOC_001462	AFLA_025020	peptidyl-prolyl cis-trans isomerase, putative	14.2531	13.4209	15.0852	12.6707	14.6571	14.0969	16.3784	14.3332	13.9253
XLOC_001463	AFLA_025050,AFLA_025060,AFLA_025070,AFLA_025090,AFLA_025100,AFLA_025130	conserved hypothetical protein	3841	3192.7	3127.66	2412.36	2655.09	4136.84	2968.9	4823.04	6950.37
XLOC_001464	AFLA_025110,AFLA_025120	hypothetical protein	44.8025	43.2015	45.2594	49.7351	48.8767	58.6074	49.197	52.3333	43.7814
XLOC_001465	AFLA_025170,AFLA_025180,AFLA_025190	a-pheromone processing metallopeptidase Ste23	70.395	76.4965	74.5828	87.5064	86.6151	86.1454	90.0113	83.1157	71.0146
XLOC_001466	AFLA_025200	conserved hypothetical protein	0.235764	0.135014	0.0814585	4.47048e-06	6.24339e-06	0.0611427	2.21558e-06	1.06861e-06	0.054586
XLOC_001467	AFLA_025210	NADH-ubiquinone oxidoreductase	57.2161	59.6825	62.1504	70.7552	80.2735	84.24	118.848	114.362	104.883
XLOC_001468	AFLA_025250	conserved hypothetical protein	16.0415	15.3275	8.28908	13.2852	8.44084	10.5482	12.3298	23.8199	91.2713
XLOC_001469	AFLA_025260,AFLA_025270	conserved hypothetical protein	38.722	41.5642	28.0182	44.4095	41.498	21.3306	45.1645	50.9926	18.1278
XLOC_001470	AFLA_025280,AFLA_025290	hypothetical protein	44.0006	53.143	44.9791	49.239	55.8388	49.971	46.1421	40.999	26.0378
XLOC_001471	AFLA_025300,AFLA_025310	alpha-galactosidase AglB	1.46424	1.95088	1.36593	1.64799	1.43675	1.78058	0.931752	1.38725	0.928784
XLOC_001472	-	N/A	1.64803	1.10072	1.47106	1.25574	1.26873	1.59751	0.197936	0	0.057056
XLOC_001473	AFLA_025320	conserved hypothetical protein	0.0712004	0.0807652	0.0267798	0.0862644	0.0406366	0.0250271	0.0281529	0	0.0314419
XLOC_001474	AFLA_025330	hypothetical protein	0.651429	0.529025	0.480504	0.256201	0.321767	0.759792	0.346983	0.791699	1.23612
XLOC_001475	AFLA_025350	hypothetical protein	7.38673	6.22257	7.48956	6.33892	6.23486	7.34331	6.0042	5.98154	5.7949
XLOC_001476	AFLA_025370	conserved hypothetical protein	19.8879	20.7487	20.8953	16.7006	20.4284	23.1828	9.5155	12.4883	6.1059
XLOC_001477	AFLA_025400,AFLA_025410	pectin lyase D precursor, putative	29.3621	30.5095	28.5745	28.329	28.1099	25.4573	35.3084	33.555	24.9671
XLOC_001478	AFLA_025440	alpha-L-rhamnosidase A, putative	7.68837	8.41002	6.40993	5.80015	5.21072	6.45689	9.7772	12.0375	14.0586
XLOC_001479	AFLA_025460,AFLA_025470	sugar transporter, putative	1.79745	1.4134	1.38332	1.9326	1.77505	1.5745	1.78136	2.31983	2.07778
XLOC_001480	AFLA_025490	conserved hypothetical protein	0.121706	0	0	0.336974	0	0.127644	0.126423	0.126142	0
XLOC_001481	AFLA_025500,AFLA_025510,AFLA_025520	conserved hypothetical protein	319.162	330.802	236.59	355.68	424.014	267.137	530.353	332.68	428.557
XLOC_001482	AFLA_025540	conserved hypothetical protein	0.242598	0.263077	0.186629	0.25853	0.222707	0.27907	0.0953381	0.110522	0.138464
XLOC_001483	AFLA_025550	conserved hypothetical protein	0	0	0	0	0	0	0.229478	0	0
XLOC_001484	AFLA_025560,AFLA_025570,AFLA_025580,AFLA_025590	conserved hypothetical protein	34.6181	37.9562	39.0715	42.61	42.5758	38.675	36.0871	26.7239	22.6762
XLOC_001485	AFLA_025620	secretory component protein shr3, putative	77.3235	80.6503	94.4223	124.379	100.987	91.8456	133.153	101.554	74.607
XLOC_001486	AFLA_025630	conserved hypothetical protein	2.97405	2.83921	1.78872	2.2043	2.06133	1.03599	2.9292	3.42405	5.49507
XLOC_001487	AFLA_025660	rhamnogalacturonan acetylesterase precursor, putative	2.25884	2.22795	2.50401	1.9991	2.48766	2.42163	3.28442	2.74003	4.43737
XLOC_001488	-	N/A	0.0618231	0.18447	0.162483	0.158862	0.178456	0.23031	0.0821737	0.0667465	0.207109
XLOC_001489	AFLA_025680	hypothetical protein	0	0	0	0	0	0	0.313957	0	0.373541
XLOC_001490	AFLA_025690	conserved hypothetical protein	23.7733	14.8198	34.6111	32.5739	33.362	36.6096	31.5563	56.9223	9.39393
XLOC_001491	AFLA_025700	conserved hypothetical protein	4.32212	3.93462	4.56944	5.70871	5.33496	6.48082	1.92657	3.53234	3.14143
XLOC_001492	AFLA_025730,AFLA_025750,AFLA_025760	mitochondrial inner membrane metallopeptidase Oma1, putative	189.942	189.111	204.648	209.784	225.291	231.451	217.663	185.846	162.256
XLOC_001493	AFLA_025770	conserved hypothetical protein	6.87904	7.75446	9.10628	8.99483	8.27388	9.65152	7.54047	6.8616	5.81617
XLOC_001494	AFLA_025810	SYF2 splicing factor family protein	63.0889	57.2676	69.226	70.3203	62.3829	70.7633	56.468	52.0292	46.7078
XLOC_001495	AFLA_025830	histone acetyltransferase subunit (Yaf9), putative	35.0685	30.1804	36.2047	32.5668	34.9379	34.9964	30.6363	27.938	25.759
XLOC_001496	AFLA_025850	kynureninase, putative	153.255	83.6882	146.581	42.2862	80.3755	94.0998	151.83	159.99	87.2114
XLOC_001497	AFLA_025870,AFLA_025880,AFLA_025890	conserved hypothetical protein	37.274	39.6811	35.8892	30.8261	32.9642	43.0494	37.7967	36.5612	47.395
XLOC_001498	-	N/A	2.8568e-05	5.63055e-07	1.90649e-06	6.37929e-07	2.40427e-06	0.0858036	5.22331e-06	0.113072	8.96588e-23
XLOC_001499	AFLA_025940	conserved hypothetical protein	3.87586	4.13319	3.22218	4.79419	3.87848	3.49818	3.52922	3.99482	3.86497
XLOC_001500	AFLA_025950	conserved hypothetical protein	0.158462	0.378991	0.641589	0.652328	0.883419	0.824018	1.82001	1.63104	1.7304
XLOC_001501	AFLA_025980,AFLA_026000	Hsp90 co-chaperone Cdc37	85.0885	89.7129	90.3603	100.959	91.2767	108.366	85.2049	93.4426	82.9255
XLOC_001502	AFLA_026020	calmodulin	443.619	449	546.594	667.07	556.053	544.787	411.579	402.774	383.756
XLOC_001503	AFLA_026040	class I alpha-mannosidase	11.0408	10.6694	9.85864	11.0679	11.6562	11.71	15.4721	12.9885	14.3603
XLOC_001504	AFLA_026060	GABA permease, putative	32.8622	29.3183	23.3807	32.7183	26.711	19.2261	13.8182	16.4611	10.4986
XLOC_001505	AFLA_026080	hypothetical protein	6.82176	3.27021	6.10902	2.86037	3.34429	5.26	3.9265	3.31227	6.43309
XLOC_001506	-	N/A	3.05461	3.05976	2.75673	2.56501	1.67097	2.53982	3.12473	3.40985	2.01695
XLOC_001507	-	N/A	1.28041	1.17423	1.41012	0.997537	1.28461	1.19901	0.951184	0.965116	0.658539
XLOC_001508	AFLA_026120,AFLA_026130	conserved hypothetical protein	97.6317	81.329	124.718	89.7786	114.753	89.4509	90.9552	110.559	90.7881
XLOC_001509	AFLA_026160	C6 transcription factor (AmyR), putative	9.22421	15.0803	13.7057	18.1261	20.0459	11.2146	15.7295	12.9969	7.05759
XLOC_001510	AFLA_026180	conserved hypothetical protein	6.44862	5.14835	7.05013	8.08715	6.32301	5.59863	4.79676	4.68251	13.8035
XLOC_001511	AFLA_026190	signal recognition particle protein, putative	30.4851	32.9748	38.0016	29.4573	36.0007	37.7832	34.92	31.7269	32.8558
XLOC_001512	AFLA_026220,AFLA_026230,AFLA_026240,AFLA_026250	hypothetical protein	276.443	280.066	256.315	232.372	243.821	206.419	174.116	151.981	219.319
XLOC_001513	AFLA_026260,AFLA_026270	small nuclear ribonucleoprotein SmD3, putative	170.379	159.222	170.494	214.526	189.944	196.779	161.897	162.835	135.58
XLOC_001514	AFLA_026290	phosphotransmitter protein Ypd1, putative	75.1542	72.6364	48.6074	60.5775	49.6893	60.7789	46.777	72.1842	163.957
XLOC_001515	AFLA_026300	conserved hypothetical protein	29.7443	36.3758	13.9141	18.4644	14.9616	13.1497	16.8069	28.6993	112.506
XLOC_001516	AFLA_026340	C6 finger domain protein, putative	71.8556	77.9362	67.4051	74.4956	81.3591	65.7275	85.2104	69.9104	68.848
XLOC_001517	AFLA_026350	conserved hypothetical protein	0.836518	0.929421	0.152094	1.36053	0.459517	0.100472	0.283478	0.347451	0.209537
XLOC_001518	AFLA_026380,AFLA_026390	polyubiquitin UbiD/Ubi4, putative	2130.92	2008.71	1731.69	1384.61	1308.14	1472.72	1549.66	1733.3	2911.49
XLOC_001519	AFLA_026410	C2H2 finger domain protein, putative	12.3678	15.721	14.2733	16.4471	17.024	15.2201	14.685	15.3206	40.9148
XLOC_001520	AFLA_026450	aspartic-type endopeptidase, putative	21.3029	20.9231	23.9543	29.4083	32.0165	23.1762	21.8451	17.2531	14.1923
XLOC_001521	AFLA_026510,AFLA_026530,AFLA_026540,AFLA_026560	conserved hypothetical protein	255.011	247.576	285.855	235.641	237.37	256.548	239.986	171.712	177.776
XLOC_001522	AFLA_026580	mitochondrial chaperone Frataxin, putative	54.8541	56.2365	43.1216	50.4588	45.196	70.3687	42.6308	63.7977	73.7368
XLOC_001523	AFLA_026620	small nucleolar ribonucleoprotein complex component (Utp5), putative	36.37	30.848	51.5486	39.7406	44.3162	42.8891	38.8176	24.0841	17.8822
XLOC_001524	AFLA_026630	cell cycle regulatory protein, putative	0.145375	0.208612	0.0456487	0	1.07142e-27	0.054374	0.046944	6.50484e-103	4.75253e-21
XLOC_001525	AFLA_026640	RAB geranylgeranyl transferase alpha subunit, putative	35.9658	36.8641	35.5111	37.6572	35.0373	38.7103	30.7098	36.2964	27.6338
XLOC_001526	AFLA_026650	GTPase activating protein (Gyp5), putative	35.5371	39.2799	40.5161	41.7992	42.5939	39.5924	42.2177	31.8085	26.3893
XLOC_001527	AFLA_026690	histone acetylase complex subunit MRG15-2	18.3473	25.0614	19.7604	19.937	17.491	18.4438	17.9159	20.9896	15.8858
XLOC_001528	AFLA_026710,AFLA_026720	iron-sulfur cluster assembly accessory protein Isa1, putative	77.1048	74.7141	67.2969	68.214	64.083	65.8443	81.0346	80.9696	138.27
XLOC_001529	AFLA_026740	conserved hypothetical protein	23.051	25.7831	13.1292	16.8961	17.0608	9.54252	20.9244	22.8553	19.4234
XLOC_001530	AFLA_026760	50S ribosomal protein L24	83.2875	70.4283	79.3302	87.8798	81.9315	87.4465	87.5031	74.9656	67.04
XLOC_001531	AFLA_026770	alpha-1,6-mannosyltransferase subunit, putative	64.6855	63.9107	60.6124	68.6812	64.4638	67.4875	66.7259	63.9434	44.6059
XLOC_001532	AFLA_026790,AFLA_026810,AFLA_026820,AFLA_026840,AFLA_026850,AFLA_027220,AFLA_027230,AFLA_027240,AFLA_027250	fatty acid oxygenase PpoA, putative	427.933	407.376	566.415	398.101	392.481	581.699	378.981	512.388	518.099
XLOC_001533	AFLA_026860,AFLA_026870	hypothetical protein	2.83616	2.92087	3.97876	3.87802	3.75602	4.26845	3.205	3.15745	2.05451
XLOC_001534	AFLA_026880	nicotinamide riboside kinase, putative	10.1511	8.77055	10.6395	13.078	11.587	12.1777	9.28393	11.132	10.047
XLOC_001535	AFLA_026900	developmental regulator VosA	1.71941	1.88551	2.16876	3.3437	3.76902	3.00101	3.45981	3.54877	0.970907
XLOC_001536	AFLA_026900	developmental regulator VosA	1.12176	1.3406	1.01799	1.4316	1.42892	0.828334	0.857372	0.708158	0.697346
XLOC_001537	AFLA_026910	histone acetyltransferase, putative	26.5369	25.3834	28.0982	23.4832	28.4295	28.284	30.5297	23.6027	20.6735
XLOC_001538	AFLA_026920	conserved hypothetical protein	831.809	713.909	842.535	1809.08	821.534	829.837	586.533	726.454	740.718
XLOC_001539	AFLA_026940	DlpA domain protein	21.2799	20.9464	14.7633	16.4206	15.8728	14.2469	14.5476	16.8592	33.5847
XLOC_001540	AFLA_026960	conserved hypothetical protein	20.2435	18.0266	15.6247	18.5914	17.0266	23.0818	22.7606	20.9245	21.2278
XLOC_001541	AFLA_026980	transporter protein smf2	3.37419	3.97644	2.79667	4.1224	3.19009	2.40336	1.77517	2.23529	2.32473
XLOC_001542	AFLA_027000,AFLA_027010,AFLA_027020,AFLA_027030	Sit4-associated protein (Sap185), putative	177.643	189.855	191.078	183.399	202.563	191.251	175.391	158.661	155.814
XLOC_001543	AFLA_027080	hypothetical protein	6.80217	7.12605	7.75459	5.80345	5.82652	5.91879	5.54093	6.49775	11.0924
XLOC_001544	AFLA_027110	C2 domain protein	14.5749	12.7983	6.29619	3.84376	4.06925	8.26736	7.68461	12.1857	126.357
XLOC_001545	AFLA_027130,AFLA_027140	DNA polymerase iota, putative	178.289	182.886	169.629	162.741	148.134	136.2	131.928	106.228	116.574
XLOC_001546	AFLA_027170	kynurenine aminotransferase, putative	27.9039	30.5882	22.3377	26.4257	25.1767	28.1359	23.9925	28.7189	35.4307
XLOC_001547	AFLA_027190	pheromone-regulated multispanning membrane protein Prm1, putative	7.47618	8.36774	7.41471	7.17289	6.5608	5.90716	7.5011	7.51259	5.87096
XLOC_001548	AFLA_027280,AFLA_027290,AFLA_027300	DUF409 domain protein	125.756	126.919	127.484	118.796	125.238	124.371	123.213	110.71	120.325
XLOC_001549	AFLA_027320,AFLA_027330,AFLA_027340	hypothetical protein	39.4498	37.1515	46.39	40.7573	46.4464	46.3807	39.312	35.0117	61.9943
XLOC_001550	AFLA_027380,AFLA_027390	hypothetical protein	225.291	203.979	293.615	271.178	288.604	282.97	238.48	241.242	233.226
XLOC_001551	AFLA_027410	involucrin repeat protein	24.5832	27.5491	26.1307	26.333	28.5058	25.7195	27.8332	24.252	16.9733
XLOC_001552	AFLA_027430,AFLA_027440	Rho guanyl nucleotide exchange factor, putative	76.1986	81.4106	78.9444	82.5801	92.8909	75.3846	94.0565	74.2993	58.9915
XLOC_001553	AFLA_027450	sucrase/ferredoxin-like family protein, putative	17.1114	17.1624	21.2398	21.1688	21.1103	20.4732	14.491	16.629	12.3135
XLOC_001554	AFLA_027470,AFLA_027480	hypothetical protein	20.3269	23.1743	12.6616	14.9945	15.9491	14.107	8.61627	18.0808	6.25995
XLOC_001555	AFLA_027490	3-ketosteroid reductase	11.1058	12.3412	13.1569	13.5986	14.6241	14.5194	15.4855	12.6347	9.11287
XLOC_001556	AFLA_027520	intermembrane space AAA protease IAP-1	74.3559	73.1301	79.9022	74.9128	79.0312	78.7505	75.5485	64.1012	58.6569
XLOC_001557	AFLA_027560	vacuolar protein sorting-associated protein vps13	34.0005	29.5049	20.1154	19.9535	22.0188	20.7913	24.4963	26.5085	45.1369
XLOC_001558	AFLA_027580	iron superoxide dismutase A, putative	166.292	151.656	140.828	130.199	116.272	177.546	149.357	159.202	245.738
XLOC_001559	AFLA_027620	GINS complex subunit Psf3, putative	0.541435	0.502912	0.28923	0.249894	0.209235	0.328166	0.172224	0.196072	0.383919
XLOC_001560	AFLA_027630,AFLA_027640	conserved hypothetical protein	21.9773	23.9438	21.4498	23.3174	25.0275	23.8822	23.7798	17.9213	24.5012
XLOC_001561	AFLA_027650	PHD finger domain protein (Ing1), putative	47.868	46.9129	47.9799	42.7994	48.7702	49.1002	56.3177	48.4483	61.1114
XLOC_001562	AFLA_027680	N-alkane-inducible cytochrome P450, putative	48.764	37.2169	42.6809	34.1182	37.8412	38.3519	58.8523	54.6524	65.9057
XLOC_001563	AFLA_027700	hypothetical protein	61.4798	52.1227	62.8218	65.7543	42.9277	38.8702	22.1372	55.4101	179.165
XLOC_001564	-	N/A	2.97615	2.07768	2.19284	1.99288	1.82068	2.23894	2.17281	2.98738	2.69938
XLOC_001565	AFLA_027710	cyclophilin, putative	1013.59	950.771	721.318	1231.73	931.698	783.249	751.591	1180.74	1185.35
XLOC_001566	AFLA_027730	glycerol dehydrogenase (GldB), putative	99.7483	118.873	105.961	119.777	125.243	118.805	79.5112	107.303	133.583
XLOC_001567	AFLA_027750	conserved hypothetical protein	0.104738	0.150075	0.168238	0.0743971	0.138032	0.198462	0.161628	0.28763	0.231235
XLOC_001568	AFLA_027770	conserved hypothetical protein	30.8745	29.6334	33.8278	31.1724	31.4186	36.5485	33.4846	34.8721	35.2911
XLOC_001569	AFLA_027800	MFS multidrug transporter, putative	6.51097e-147	2.77652e-157	1.43608e-125	6.1543e-70	1.98849e-35	0.312971	7.17298e-27	3.88317e-112	3.23558e-184
XLOC_001570	AFLA_027800	MFS multidrug transporter, putative	5.93014	7.41221	4.79029	4.76146	5.45937	5.14024	2.08685	3.84208	4.3302
XLOC_001571	-	N/A	2.11467	1.92258	1.6464	1.79372	1.40313	1.22538	0.490526	1.32768	1.02789
XLOC_001572	AFLA_027840	cell cycle control protein (Cwf19), putative	22.3354	23.0592	24.2203	23.9442	23.0991	27.0693	19.4502	20.2839	25.7437
XLOC_001573	AFLA_027850	glyoxylate reductase	8.03386	11.178	9.68796	14.5775	12.1522	11.1531	9.89282	13.8759	14.2225
XLOC_001574	AFLA_027870	hypothetical protein	8.10288	0	6.12346	0	0	3.78305	4.9413	0	0
XLOC_001575	AFLA_027900	splicing factor 3a subunit 2, putative	80.6103	75.6026	87.5853	84.8192	77.7981	88.4227	61.5272	64.9018	58.6682
XLOC_001576	AFLA_027920	TIM complex component Tim54	11.4816	11.3496	15.3197	13.4747	13.7294	14.2825	13.9457	10.6769	11.5338
XLOC_001577	AFLA_027940	caffeine-induced death protein Cid2, putative	1.44304e-15	5.17401e-24	3.8029e-109	3.50686e-73	2.44408e-29	3.6303e-50	1.14932e-14	2.56278	1.05282e-48
XLOC_001578	AFLA_027950	formamidopyrimidine-DNA glycosylase, putative	28.638	28.628	27.4654	32.7383	28.0966	31.8109	26.0175	26.8207	23.994
XLOC_001579	AFLA_027970	iron-sulfur cluster assembly associated protein Nar1, putative	19.9395	20.5011	19.4456	16.7281	18.2918	18.6643	19.8833	15.8466	15.6288
XLOC_001580	AFLA_028000	BNR/Asp-box repeat domain protein	21.9666	25.3364	21.0886	20.7334	21.6908	19.9886	19.9321	18.5529	16.9511
XLOC_001581	AFLA_028020	sugar transporter, putative	1.47645	1.45279	1.68712	1.78907	2.1154	2.07905	2.01905	2.00275	1.27304
XLOC_001582	AFLA_028040,AFLA_028050	phosphatidylinositol synthase, putative	51.0712	48.6182	51.7315	50.5085	45.9685	47.8253	37.3954	44.5812	34.1009
XLOC_001583	AFLA_028070	conserved hypothetical protein	15.811	14.7291	17.7765	16.3107	18.8416	18.6338	18.1205	14.785	13.7892
XLOC_001584	AFLA_028090	biotin-dependent 2-oxo acid dehydrogenases acyltransferase, putative	76.9859	57.5516	97.9316	45.4944	71.0312	76.3854	90.1035	117.046	131.558
XLOC_001585	AFLA_028110,AFLA_028120	D-lactate dehydrogenase (cytochrome), putative	37.656	33.6528	24.8427	16.6873	17.359	24.5892	22.2963	21.9623	68.944
XLOC_001586	AFLA_028140	Vacuolar protein sorting-associated protein 26, putative	47.6049	48.4125	51.4431	50.309	55.3742	56.9424	48.6941	45.875	48.1302
XLOC_001587	AFLA_028160,AFLA_028170	ubiquitin conjugating enzyme (MmsB), putative	128.758	133.004	133.436	161.765	136.112	146.965	125.199	132.411	126.911
XLOC_001588	AFLA_028190,AFLA_028200,AFLA_028210	TPR domain protein	184.292	128.225	215.886	166.777	159.022	193.294	163.063	124.342	123.371
XLOC_001589	AFLA_028240	50S ribosomal protein L2	39.0816	38.2463	45.8764	42.3209	43.2317	44.7718	40.8505	35.7874	40.3361
XLOC_001590	AFLA_028250	C6 transcription factor Prf, putative	17.4646	19.4948	17.5257	15.8275	17.4882	17.317	17.9145	15.0637	15.5339
XLOC_001591	AFLA_028290	conserved hypothetical protein	0	0	0	0	0	0	0	0	0.0325077
XLOC_001592	AFLA_028300	muramidase, putative	0.0163689	0.0468676	0.0261109	0.0708682	0	0.0232089	0	0.0289913	0.0147879
XLOC_001593	AFLA_028310,AFLA_028320,AFLA_028330,AFLA_028340,AFLA_028350	conserved hypothetical protein	319.643	206.29	274.781	196.069	208.152	226.7	271.848	339.676	336.23
XLOC_001594	AFLA_028370	conserved hypothetical protein	7.22464	5.35091	6.11853	5.1794	5.14826	4.84685	5.44538	6.73494	7.40931
XLOC_001595	AFLA_028390	4-carboxymuconolactone decarboxylase family protein	18.9213	20.7985	15.9331	20.7081	21.6451	19.7593	21.7802	28.8499	18.0864
XLOC_001596	AFLA_028400,AFLA_028410,AFLA_028420,AFLA_028430,AFLA_028440,AFLA_028450,AFLA_028460,AFLA_028470	conserved hypothetical protein	460.918	352.643	293.187	306.972	282.814	353.392	415.878	419.041	676.651
XLOC_001597	AFLA_028490	conserved hypothetical protein	19.586	18.2096	19.7369	17.242	17.8	20.2231	14.6776	15.6097	33.7971
XLOC_001598	AFLA_028500,AFLA_028510	C6 transcription factor, putative	66.2817	73.6065	82.8589	90.9694	90.3974	82.1881	67.0647	72.0275	82.2089
XLOC_001599	AFLA_028530,AFLA_028550	prefoldin subunit 2, putative	74.6574	76.5578	73.3407	88.2101	80.8478	83.9241	84.6082	93.0521	74.4716
XLOC_001600	AFLA_028580,AFLA_028590	alpha/beta hydrolase, putative	43.2908	47.8951	49.1829	45.4738	52.4469	54.2977	46.768	41.6393	50.2118
XLOC_001601	AFLA_028620	signal recognition particle, putative	40.0278	40.5788	46.7393	41.22	41.3553	45.146	38.7922	38.4703	32.1955
XLOC_001602	AFLA_028630	hypothetical protein	0	0	0	0	0	0	0	0	0
XLOC_001603	AFLA_028640	cytochrome P450 sterol C-22 desaturase, putative	6.34776	7.19712	6.54776	11.8009	11.1425	7.03593	11.3225	4.4745	6.19749
XLOC_001604	AFLA_028650	Rhodanese domain protein	28.9436	24.5541	23.4197	22.7637	20.5507	29.5193	25.84	30.8685	57.2942
XLOC_001605	AFLA_028680,AFLA_028690	TBC domain protein, putative	132.422	137.098	154.228	167.134	160.644	163.147	122.801	115.815	99.1509
XLOC_001606	AFLA_028710	short chain type dehydrogenase, putative	1.78928	2.68331	1.40997	1.04997	1.574	1.20803	1.56374	2.17153	2.34527
XLOC_001607	AFLA_028730	conserved hypothetical protein	0.192417	0	0	1.07747	0.245327	0	0.32195	0.200141	0
XLOC_001608	AFLA_028760	C2H2 transcription factor, putative	24.2872	29.6524	27.4721	29.5492	27.3781	28.1639	23.2535	23.0523	12.408
XLOC_001609	AFLA_028800,AFLA_028810,AFLA_028820,AFLA_028830	Eukaryotic translation initiation factor eIF-5A	3069.41	3006.73	2890.1	3379.44	3460.37	3640.32	2475.42	3590.49	4001.93
XLOC_001610	-	N/A	1.42945	2.28383	3.30234e-99	5.21152	2.83814	0.360466	0.599588	1.21549	1.62863
XLOC_001611	AFLA_028890,AFLA_028900	tartrate dehydrogenase, putative	46.2646	39.4492	77.2766	72.9322	66.2198	58.5557	36.7051	40.0845	32.2239
XLOC_001612	AFLA_028940,AFLA_028950,AFLA_028960,AFLA_028970,AFLA_028980	small nucleolar ribonucleoprotein complex subunit Utp14, putative	315.282	378.484	247.797	293.419	264.808	184.296	269.311	265.273	206.601
XLOC_001613	AFLA_029000,AFLA_029010,AFLA_029020	conserved hypothetical protein	667.592	609.445	617.304	610.399	709.013	690.391	645.331	748.974	2293.43
XLOC_001614	AFLA_029030	Ser/Thr protein phosphatase family protein	18.1678	18.3765	14.9161	16.1572	14.1235	18.1232	19.999	18.9011	54.2072
XLOC_001615	AFLA_029070	ribosome assembly and transport protein Srp40, putative	15.2902	14.3695	22.9463	18.8745	24.0534	20.596	17.4186	11.598	8.13756
XLOC_001616	AFLA_029090,AFLA_029110,AFLA_029120,AFLA_029130,AFLA_029140	cytochrome P450 monooxygenase, putative	127.817	125.291	120.147	119.615	116.163	137.861	128.836	158.963	206.709
XLOC_001617	AFLA_029170,AFLA_029180	C-8 sterol isomerase (Erg-1), putative	58.3659	58.7045	75.4465	69.5385	68.7764	68.5299	61.4126	59.1898	44.0424
XLOC_001618	AFLA_029210	HIT finger domain protein, putative	1.21522	1.04378	1.57889	1.73141	0.372105	1.38195	2.3536	2.25602	1.63419
XLOC_001619	AFLA_029230,AFLA_029240,AFLA_029250,AFLA_029260,AFLA_029270,AFLA_029280	hypothetical protein	431.413	382.853	451.239	415.033	516.453	509.621	456.291	514.435	547.621
XLOC_001620	AFLA_029290,AFLA_029300,AFLA_029310	conserved hypothetical protein	251.758	303.763	179.098	309.277	241.225	216.06	158.6	293.415	562.509
XLOC_001621	AFLA_029340	transcriptional regulator Ngg1, putative	28.5169	30.9672	30.5294	28.9769	30.0881	28.8941	31.3219	27.1654	26.838
XLOC_001622	AFLA_029370	DNA repair protein, putative	6.44071	6.82616	7.29907	6.09662	6.14181	6.28084	8.21783	6.71136	7.24264
XLOC_001623	-	N/A	0.399305	0.517494	0.459888	0.630056	0.25101	0.496656	0.669881	0.609108	0.557758
XLOC_001624	AFLA_029420,AFLA_029430	dipeptidyl-peptidase II, putative	27.9924	33.4383	23.746	26.9965	26.7556	26.5984	33.2732	48.6308	30.7535
XLOC_001625	AFLA_029460	COP9 signalosome complex subunit, putative	23.4131	28.5266	25.3176	26.1105	27.7541	25.1314	27.2588	26.8643	23.4107
XLOC_001626	AFLA_029490,AFLA_029500	mitochondrial intermembrane space translocase subunit Tim10, putative	41.2797	36.3816	45.4908	37.2592	43.6073	42.8635	41.6357	38.4223	41.7129
XLOC_001627	-	N/A	0.0158328	0.0190884	0.0401702	0	0	0	0	0.0278511	0
XLOC_001628	AFLA_029560,AFLA_029570,AFLA_029580	hypothetical protein	96.6424	99.0885	103.468	86.3294	98.2285	91.8133	99.4746	89.3754	77.6801
XLOC_001629	AFLA_029610	hypothetical protein	0	0	0	0	0	0	0	0	0.563192
XLOC_001630	AFLA_029640,AFLA_029650	dynein light chain type 1, putative	269.619	253.357	244.627	294.2	269.271	256.112	273.799	315.386	282.185
XLOC_001631	AFLA_029680	conserved hypothetical protein	43.5792	47.9716	39.6793	46.0946	56.4688	42.8762	68.7287	56.0324	33.2876
XLOC_001632	AFLA_029720,AFLA_029730,AFLA_029750,AFLA_029760	cytochrome P450, putative	275.192	275.089	262.412	289.952	287.005	257.769	250.985	258.235	304.488
XLOC_001633	AFLA_029780	Patatin-like serine hydrolase, putative	15.1031	14.2086	16.6629	9.61939	11.224	17.5162	13.4669	19.272	70.2616
XLOC_001634	AFLA_029800	phospholipase D precursor, putative	10.044	10.1102	6.84503	4.54259	6.23246	6.84732	4.08492	8.91885	5.52113
XLOC_001635	AFLA_029820	SAM domain protein	95.8804	97.5721	106.639	109.194	123.878	105.005	105.529	86.6168	76.9856
XLOC_001636	AFLA_029850,AFLA_029860	cysteine-rich secreted protein	5107.54	5335.03	9279.25	10720.9	9221.9	7543.61	2272.5	3430.19	4320.04
XLOC_001637	AFLA_029880	FAD dependent oxidoreductase, putative	98.6925	40.0594	117.974	14.4427	34.0507	75.0459	93.7976	92.0777	145.265
XLOC_001638	AFLA_029910	disulfide isomerase, putative	39.9924	48.8966	52.9626	62.9137	58.741	52.1429	46.617	47.5989	37.2239
XLOC_001639	AFLA_029930,AFLA_029940	hypothetical protein	25.9335	31.8591	29.0036	29.9002	30.6267	31.0429	27.4136	27.7339	30.907
XLOC_001640	AFLA_029970	conserved hypothetical protein	284.404	338.273	150.574	207.489	160.615	48.389	148.744	229.85	125.209
XLOC_001641	AFLA_029990,AFLA_030000,AFLA_030150,AFLA_030160,AFLA_030180,AFLA_030190	PHD finger and BAH domain protein (Snt2), putative	232.882	242.195	289.124	314.334	308.799	285.148	232.068	202.179	283.661
XLOC_001642	AFLA_030030	eukaryotic translation initiation factor 3 subunit EifCa, putative	79.5318	80.0653	81.2889	83.51	104.187	80.9016	95.8155	70.7283	69.3269
XLOC_001643	AFLA_030050	N-acetyltransferase (Nat5), putative	18.3778	20.1764	19.2969	21.8041	19.0054	25.4339	17.938	23.1185	19.4403
XLOC_001644	AFLA_030080	C2H2 transcription factor (TFIIIA), putative	20.4834	19.3696	27.5335	18.97	21.2407	23.8294	20.1733	14.7557	10.4109
XLOC_001645	AFLA_030100	PH domain protein	31.17	31.7767	31.1995	28.558	31.6869	27.613	39.0862	34.4965	49.1766
XLOC_001646	AFLA_030120,AFLA_030130	mRNA export factor mex67	41.6215	44.2874	45.975	43.298	45.4365	44.3829	42.5329	37.8216	50.4009
XLOC_001647	AFLA_030200	hypothetical protein	1.04177	0.789817	0.756158	1.05466	0.305771	0.679507	0.106571	0.174458	0.119999
XLOC_001648	AFLA_030220	lipopolysaccharide biosynthesis protein rffA, putative	31.6424	30.3119	32.4604	39.8371	37.7202	40.3177	20.8844	25.4027	18.1236
XLOC_001649	AFLA_030240	methionyl-tRNA formyltransferase, putative	15.6812	14.9727	14.5737	19.8486	16.8431	18.5095	12.1323	11.517	8.23531
XLOC_001650	AFLA_030270	conserved hypothetical protein	4.06159	3.92588	3.7489	2.95389	3.40198	4.71099	0.852963	1.12969	2.72775
XLOC_001651	AFLA_030280	protein-tyrosine phosphatase, putative	7.81665	9.17127	5.88985	9.98604	9.18861	6.26355	11.1488	9.00138	7.69861
XLOC_001652	AFLA_030310,AFLA_030320,AFLA_030330	inorganic phosphate transporter, putative	40.3004	44.2891	19.1028	37.5002	31.9255	15.855	28.6231	22.2584	21.3024
XLOC_001653	AFLA_030360	zinc binding dehydrogenase, putative	1.85766	1.90072	2.32341	2.16647	2.12578	2.56637	1.86248	2.46617	2.06932
XLOC_001654	AFLA_030370	cinnamoyl-CoA reductase, putative	3.35575	4.47117	3.75039	5.05635	3.90849	4.23516	3.20236	4.09977	3.73131
XLOC_001655	AFLA_030380,AFLA_030390,AFLA_030400	cation diffusion facilitator, putative	14.1187	15.0138	12.9907	12.4545	13.6319	12.8653	15.2435	13.3378	26.4535
XLOC_001656	AFLA_030420	conserved hypothetical protein	11.3104	5.96865	18.4819	9.08945	12.9388	21.1669	12.6162	12.5845	5.1679
XLOC_001657	AFLA_030430	fatty acid oxygenase PpoC, putative	28.3562	25.6435	41.6077	27.6558	31.1889	37.8071	37.5001	40.4286	22.3907
XLOC_001658	AFLA_030440	dynactin Arp1 p25 subunit	10.2905	11.8422	13.5832	11.1114	12.6108	15.4841	11.6769	12.5631	10.2452
XLOC_001659	AFLA_030460	ADP-ribosylation factor 6, putative	68.1447	61.1315	73.7408	71.903	77.4046	82.3079	74.5179	77.5093	100.114
XLOC_001660	AFLA_030480,AFLA_030490	F-box domain protein	22.657	22.0046	19.5973	20.6867	21.682	22.8923	21.8303	18.3866	23.4455
XLOC_001661	AFLA_030510	sigma-70 region 2 family protein	8.75895	9.02855	9.06486	7.59532	9.48425	6.73422	8.68828	7.54671	5.30994
XLOC_001662	AFLA_030530	C6 transcription factor (Mut3), putative	23.4486	26.6445	27.4772	34.1313	39.4619	26.0781	33.8305	20.5122	20.3442
XLOC_001663	AFLA_030560	hypothetical protein	18.5408	11.498	6.71316	7.24748	8.0117	8.27316	12.4255	16.5824	10.4177
XLOC_001664	AFLA_030570	RAB-33, putative	10.633	9.07666	7.79564	9.56338	7.26593	5.69355	8.62402	14.9736	8.55266
XLOC_001665	AFLA_030580	C2H2 transcription factor PacC, putative	91.9067	94.4685	89.4869	78.678	98.6517	90.5117	118.086	146.303	115.926
XLOC_001666	AFLA_030600	forkhead transcription factor Fkh1/2, putative	33.4898	33.9574	29.5419	23.8582	28.0674	27.5106	33.5354	28.0154	53.9431
XLOC_001667	AFLA_030630	PHD finger domain protein, putative	45.7006	49.1575	44.4629	45.7456	48.1041	45.0585	47.1376	39.3305	38.0643
XLOC_001668	AFLA_030650,AFLA_030660,AFLA_030670,AFLA_030680,AFLA_030690,AFLA_030700	dihydrodipicolinate synthetase family protein	216.671	220.118	258.61	244.559	255.656	246.53	214.645	223.423	261.32
XLOC_001669	AFLA_030750,AFLA_030760	hypothetical protein	1.7302	4.0373	5.31841	0.758287	2.88671	1.27045	0.990705	1.19382	1.71331
XLOC_001670	AFLA_030780,AFLA_030790,AFLA_030810	hypothetical protein	10.5859	7.45909	6.35001	8.86233	6.95469	5.61995	10.2396	8.84602	5.05796
XLOC_001671	AFLA_030830	oxysterol binding protein (Osh5), putative	44.377	54.0099	42.7507	45.9752	43.2624	47.3291	41.928	44.6752	108.525
XLOC_001672	AFLA_030850	hypothetical protein	9.96062	10.4824	11.8265	11.7074	11.1494	11.9458	10.5572	9.41005	7.34763
XLOC_001673	AFLA_030870,AFLA_030880,AFLA_030890,AFLA_030900	conserved hypothetical protein	226.509	249.077	272.11	296.151	297.288	294.417	199.413	213.237	186.617
XLOC_001674	AFLA_030920	cysteine synthase, putative	1.42356	1.22695	1.68833	1.33767	1.71054	1.72181	0.70485	1.13769	1.05946
XLOC_001675	AFLA_030930,AFLA_030940,AFLA_030950,AFLA_030960	fructose-bisphosphate aldolase, class II	678.252	580.462	528.245	526.559	574.822	520.52	549.317	576.743	775.186
XLOC_001676	AFLA_030980	conserved hypothetical protein	27.9372	26.5836	29.9775	26.3164	27.0631	31.9699	23.8221	24.6608	22.7214
XLOC_001677	AFLA_030990	conserved hypothetical protein	7.38073	6.42075	7.27019	5.78313	5.639	6.08373	6.19592	7.71449	6.03556
XLOC_001678	AFLA_031020,AFLA_031030	Taz1-interacting factor, putative	21.86	23.5602	22.0917	21.9055	23.3272	22.4919	22.127	21.0928	17.3113
XLOC_001679	AFLA_031050	conserved hypothetical protein	94.5357	82.2549	206.573	151.936	134.21	96.5297	74.5991	71.3191	39.7185
XLOC_001680	AFLA_031080	FHA domain protein SNIP1, putative	12.2785	9.98021	11.0775	9.82125	8.4781	11.0071	10.4904	11.8977	12.8729
XLOC_001681	AFLA_031100	conserved hypothetical protein	83.3906	98.0364	67.1118	67.2394	61.8955	50.2406	78.35	97.1191	80.5555
XLOC_001682	AFLA_031110	hypothetical protein	6.35894	1.45397	1.32393	13.2135	11.1077	2.63803	2.32071	1.28999	0
XLOC_001683	AFLA_031120	hypothetical protein	1.3422	0.695623	1.91614	0	1.45648	0.248127	0.775031	0.296971	0.639813
XLOC_001684	AFLA_031130	conserved hypothetical protein	14.0986	16.4492	10.1683	11.5423	10.7625	10.9311	9.40485	18.1673	6.48119
XLOC_001685	AFLA_031170,AFLA_031270,AFLA_031290,AFLA_031300	conserved hypothetical protein	246.483	260.593	288.626	256.9	280.3	280.244	246.807	196.803	220.016
XLOC_001686	AFLA_031190,AFLA_031200,AFLA_031210	glutamyl-tRNA(Gln) amidotransferase, B subunit	145.076	165.737	221.193	196.272	218.901	149.454	200.693	161.305	195.748
XLOC_001687	AFLA_031240	O-methyltransferase, putative	3.23801	3.91887	4.98732	6.14287	4.34298	4.81773	4.18168	5.00401	5.02287
XLOC_001688	AFLA_031320	transthyretin domain protein	81.698	83.4686	90.8132	97.5628	106.339	86.3602	79.48	81.0245	80.0433
XLOC_001689	AFLA_031340	bZIP transcription factor (AtfA), putative	77.0167	67.8681	64.5429	50.3962	55.5774	74.3183	56.3403	63.925	337.93
XLOC_001690	AFLA_031350	spindle pole body component (Alp6), putative	19.0352	20.4843	21.115	21.5462	22.291	22.3986	21.6898	20.0805	15.3242
XLOC_001691	AFLA_031360,AFLA_031370	proteasome component Prs2, putative	244.082	228.109	217.567	281.617	241.918	266.77	230.554	265.579	223.215
XLOC_001692	AFLA_031380	class V chitinase, putative	927.575	1142.56	766.951	997.93	766.887	235.736	792.416	1204.94	427.259
XLOC_001693	AFLA_031400	C2H2 transcription factor Swi5	27.7176	32.9024	23.5421	26.1744	26.9734	24.8208	33.5949	31.4841	35.8018
XLOC_001694	-	N/A	0	0	0	0	0	0	0.607246	0.853601	1.89296
XLOC_001695	AFLA_031430	vacuolar assembly protein, putative	14.4061	14.3661	14.0652	13.9544	14.4582	14.5371	13.9771	13.3012	12.3401
XLOC_001696	-	N/A	0.381689	0.28518	0.377011	0.161663	0.154611	0.230416	0.169029	0.269453	0.376084
XLOC_001697	AFLA_031480	conserved hypothetical protein	12.5855	14.9007	15.4695	15.8866	17.64	17.519	20.3302	15.8706	15.6089
XLOC_001698	AFLA_031500	RINT-1 family protein	26.2551	29.3972	31.4243	26.8311	26.8976	31.9638	25.4987	23.1633	22.9008
XLOC_001699	AFLA_031540,AFLA_031550	hypothetical protein	10.0931	11.7586	13.1727	10.8057	13.5218	13.1955	10.4496	8.97354	6.95525
XLOC_001700	AFLA_031580	THUMP domain protein	42.1131	30.2257	39.4106	29.7048	27.098	31.1077	27.8091	33.6886	38.1491
XLOC_001701	AFLA_031590,AFLA_031600	conserved hypothetical protein	68.5317	73.2965	63.7332	72.0417	70.5064	62.852	62.3262	73.66	60.7096
XLOC_001702	AFLA_031630	CFIA complex component Rna14, putative	8.28149	6.89155	9.59962	7.35037	9.27695	9.28638	8.82602	9.25519	9.58345
XLOC_001703	AFLA_031640,AFLA_031650	hypothetical protein	0.390487	0.678527	0.26277	0.488022	0.246434	0.189912	0.200425	0.640933	0.140868
XLOC_001704	AFLA_031670	VanZ domain protein, putative	84.1584	83.2024	84.0223	90.5532	86.4481	97.9062	83.5269	75.3492	93.0617
XLOC_001705	AFLA_031700	cell wall protein, putative	344.79	338.246	358.033	344.046	369.153	362.204	390.87	283.841	278.541
XLOC_001706	AFLA_031710	conserved hypothetical protein	7.52991	7.1776	4.82778	7.46897	5.9089	7.30267	7.87297	7.31597	7.59894
XLOC_001707	AFLA_031760	glutaminase, putative	77.0348	97.691	71.9085	99.6106	90.3085	82.5556	96.6499	98.5957	80.5612
XLOC_001708	AFLA_031770	conserved hypothetical protein	3.21619	1.63733	2.09873	3.15882	2.34695	2.38892	4.28165	3.0331	6.09987
XLOC_001709	AFLA_031780	telomere and ribosome associated protein Stm1, putative	0.775805	0.609251	0.822137	0.755768	0.893422	0.96565	1.01144	1.57938	2.76224
XLOC_001710	AFLA_031860,AFLA_031870	conserved hypothetical protein	86.8457	89.181	52.8891	46.0428	48.5075	68.916	52.8904	56.0201	234.211
XLOC_001711	AFLA_031880	RTA1 domain protein, putative	5.62221	6.21751	6.37652	5.95817	4.86653	4.79529	4.94925	5.51738	4.45839
XLOC_001712	AFLA_031910	acetate kinase, putative	37.1771	30.5219	16.6854	9.46852	9.75375	16.2158	19.7498	30.9218	221.095
XLOC_001713	AFLA_031920	hypothetical protein	0.499157	0.527214	0.448554	0.466078	0.31547	0.402802	0.345199	0.523043	0.675415
XLOC_001714	AFLA_031950,AFLA_031960	RAB GTPase Vps21/Ypt51, putative	486.194	506.097	535.397	547.124	668.344	611.488	505.676	500.614	596.4
XLOC_001715	AFLA_031980	conserved hypothetical protein	10.5843	11.0939	11.5518	11.5362	10.0067	13.4551	10.9006	12.8129	26.2496
XLOC_001716	-	N/A	0.540315	0.683372	0.605836	0.614439	0.575255	0.494066	0.0993448	0.371209	0.310331
XLOC_001717	AFLA_032050	glutamate carboxypeptidase Tre2, putative	41.0182	43.9612	45.0184	41.8013	42.8599	42.2103	38.8715	33.9475	31.6566
XLOC_001718	AFLA_032080	transcription initiation protein	86.3991	83.419	83.8805	82.0352	87.7693	82.3287	88.715	81.162	82.0811
XLOC_001719	AFLA_032110	conserved hypothetical protein	22.1565	24.5924	24.7188	26.6582	23.6768	28.0884	22.2992	21.6066	19.3121
XLOC_001720	AFLA_032130	hemolysin-III channel protein Izh2, putative	9.19792	9.76951	11.225	9.81558	9.8677	11.5329	6.99	10.1954	11.6614
XLOC_001721	AFLA_032150,AFLA_032160	C6 finger domain protein, putative	61.8891	69.0663	54.5575	74.8185	70.513	66.3629	61.5531	92.5865	71.7498
XLOC_001722	AFLA_032180	hypothetical protein	12.5757	3.92078	9.84191	8.83102	5.63863	11.1591	9.45542	10.2467	6.70429
XLOC_001723	AFLA_032200	coiled-coil domain-containing protein, putative	800.94	600.832	904.795	850.957	855.367	789.321	524.422	652.951	490.726
XLOC_001724	AFLA_032220	DNA damage response protein (Dap1), putative	306.911	331.296	391.686	489.269	460.604	358.787	149.668	166.887	150.402
XLOC_001725	AFLA_032240	PQ loop repeat protein	44.3966	47.9234	41.9603	57.3282	48.4073	47.6636	40.5213	43.1106	51.5934
XLOC_001726	AFLA_032270,AFLA_032280,AFLA_032290,AFLA_032300	conserved hypothetical protein	225.621	254.043	183.104	181.628	197.3	211.373	216.967	261.58	349.522
XLOC_001727	AFLA_032320,AFLA_032330	transcription factor TFIIIC complex subunit Tfc6, putative	18.082	24.4767	17.6695	19.2071	17.6336	18.0931	22.2118	19.084	34.3424
XLOC_001728	AFLA_032340	vacuolar sorting protein 35	40.1315	41.8302	40.8644	35.3153	38.5009	40.8953	39.3504	34.761	44.6751
XLOC_001729	AFLA_032360,AFLA_032370	hypothetical protein	92.6572	91.4109	118.22	98.5765	108.868	136.326	88.7476	123.592	138.335
XLOC_001730	AFLA_032410,AFLA_032420	conserved hypothetical protein	4.5158	5.98665	5.28613	6.03256	4.34199	5.05131	3.49381	3.48706	2.88944
XLOC_001731	AFLA_032450	MFS monocarboxylate transporter (Mct), putative	69.1936	61.5693	88.5832	77.3068	85.1957	67.1736	54.5895	46.0466	40.9596
XLOC_001732	AFLA_032470	phosphoglycolate phosphatase, putative	180.557	176.804	224.464	237.966	220.303	188.167	157.749	151.418	197.462
XLOC_001733	AFLA_032490	elongation of fatty acids protein, putative	0.585264	0.731649	0.799707	0.284705	0.58289	0.841808	0.349713	0.393643	0.386703
XLOC_001734	-	N/A	0.222628	0.580604	0.2518	0.151848	0.139317	0.245433	0.206377	0.838681	0.173996
XLOC_001735	AFLA_032510	galactokinase	38.3794	48.7663	37.8655	56.7307	56.3119	41.0588	53.7377	44.9481	43.1613
XLOC_001736	AFLA_032530	DNA replication protein, putative	8.43705	10.529	10.8522	9.94907	11.2419	10.4482	11.8589	9.46176	7.63604
XLOC_001737	AFLA_032550,AFLA_032560,AFLA_032570	hypothetical protein	66.194	58.3665	65.3427	67.2155	57.5603	63.4932	62.5484	59.6603	51.2721
XLOC_001738	AFLA_032590	efflux pump antibiotic resistance protein, putative	2.34043	2.342	2.80153	2.12111	2.43016	3.04115	2.18349	2.25623	1.8038
XLOC_001739	AFLA_032610,AFLA_032620,AFLA_032630	Ccr4-Not transcription complex subunit (NOT1), putative	33.0022	29.2581	24.1268	26.4046	26.6094	26.6314	24.7429	23.2717	40.5666
XLOC_001740	AFLA_032660	HEC/Ndc80p family protein	14.2622	14.8825	15.471	16.4283	15.6415	16.039	14.6453	12.5403	14.8948
XLOC_001741	AFLA_032670	conserved hypothetical protein	37.7039	36.23	46.3246	82.067	62.6968	55.4282	185.778	117.75	203.991
XLOC_001742	AFLA_032680	conserved hypothetical protein	6.31284	6.37982	6.93728	7.07008	7.47006	6.62235	7.51889	5.77683	4.81048
XLOC_001743	AFLA_032720	hypothetical protein	0	0	0	0	0	0	0	0	0
XLOC_001744	AFLA_032730	ubiquinone/menaquinone biosynthesis-related protein	1.27688	1.29909	1.43479	1.97393	1.25661	1.27298	1.08486	1.89588	1.25079
XLOC_001745	AFLA_032750,AFLA_032760,AFLA_032770,AFLA_032780	electron transfer flavoprotein-ubiquinone oxidoreductase	182.885	200.561	183.932	189.291	184.983	180.582	199.889	199.819	227.793
XLOC_001746	AFLA_032820,AFLA_032920	phosphoglycerate mutase family domain protein	1312.19	1163.95	1081.86	1351.36	1102.14	936.457	671.711	814.514	553.577
XLOC_001747	-	N/A	149.272	145.131	145.066	142.745	152.328	130.1	122.293	87.9116	175.896
XLOC_001748	AFLA_032840	forkhead domain protein	2.89033	2.819	2.11847	2.36365	1.78549	2.3154	2.24756	2.67024	3.63638
XLOC_001749	AFLA_032860	conserved hypothetical protein	42.1464	41.3267	47.2054	57.1577	51.3069	51.8063	42.7127	49.157	40.6954
XLOC_001750	AFLA_032890	conserved hypothetical protein	148.09	153.048	96.9818	82.04	83.3209	109.085	91.0472	111.674	736.301
XLOC_001751	AFLA_032940	conserved hypothetical protein	102.478	104.502	77.1113	90.2269	73.7714	60.0569	73.7225	73.1962	52.2823
XLOC_001752	AFLA_032960	MFS transporter, putative	1.01027	0.86586	0.854153	0.886104	0.983405	0.80257	0.865319	0.624726	0.251459
XLOC_001753	AFLA_032970	TfdA family taurine dioxygenase, putative	0.462594	0.393409	0.242723	0.364976	0.373169	0.20746	0.0540056	0.244628	0.220496
XLOC_001754	-	N/A	0.0901526	0.051284	0	0.109667	0.0496994	0.144736	0.124553	0.0461925	0.445525
XLOC_001755	-	N/A	5.75336	5.12805	4.28688	3.56434	3.76367	4.81782	4.50823	4.33943	4.32014
XLOC_001756	AFLA_033020	conserved hypothetical protein	0.118861	0.304923	0	0.328923	0.151588	0	0.348493	0.1281	0.375481
XLOC_001757	-	N/A	1.30123	0.837191	1.00277	0.337661	0.599652	0.837967	0.293984	0.745291	1.57639
XLOC_001758	AFLA_033030,AFLA_033040,AFLA_033050	aureobasidin resistance protein Aur1	57.4607	51.1937	50.407	39.873	42.9842	50.9729	55.11	48.5526	158.366
XLOC_001759	AFLA_033070	acetyltransferase, GNAT family, putative	12.9261	13.175	14.6503	12.4395	15.9672	15.6453	9.57566	14.7233	19.6348
XLOC_001760	AFLA_033090	kinetochore protein mis14, putative	25.7482	23.3436	24.4915	31.0732	21.8992	30.0129	20.3025	24.4238	38.3817
XLOC_001761	AFLA_033110	conserved hypothetical protein	2.92848e-07	8.29204e-07	0.0302033	2.08125e-07	0.0397338	0.038493	4.02897e-07	0.151724	2.93068e-07
XLOC_001762	AFLA_033140	hypothetical protein	2.02831	0.167111	0.334994	0.0932556	0.234333	0.318777	0.174282	0.525695	0.533262
XLOC_001763	AFLA_033150,AFLA_033160	hypothetical protein	45.1177	55.6132	47.9329	49.5461	56.215	46.8868	47.3664	45.6344	49.2966
XLOC_001764	AFLA_033190,AFLA_033200	Kelch motif domain protein	48.9862	49.4354	57.8515	54.3237	55.4402	58.0265	41.7357	40.8964	35.8702
XLOC_001765	AFLA_033220	amidase family protein	6.72106	9.43093	7.51672	6.55531	7.25879	5.86754	6.38224	7.25462	5.5201
XLOC_001766	AFLA_033280	WD repeat protein	27.8773	27.1508	29.8473	30.6407	27.657	31.1289	27.6039	23.6643	20.3741
XLOC_001767	AFLA_033300,AFLA_033310	hypothetical protein	49.9025	45.7841	50.9971	53.2717	46.1592	48.8561	43.2104	61.7188	55.8883
XLOC_001768	AFLA_033320	conserved hypothetical protein	35.9394	34.0763	53.1977	32.5484	34.396	46.3214	33.7385	32.0501	20.0854
XLOC_001769	AFLA_033350,AFLA_033360,AFLA_033380	lipin Smp2, putative	116.959	115.831	136.871	125.749	125.368	133.782	117.055	111.709	103.738
XLOC_001770	AFLA_033400,AFLA_033410	mannosidase MsdS	4759.96	2926.57	3970.55	1028.89	2035.46	5289.99	8592.77	7536.77	12110.6
XLOC_001771	AFLA_033430	oxidoreductase, short-chain dehydrogenase/reductase family	58.806	40.4406	46.3245	40.1445	35.12	67.0427	297.157	264.817	423.827
XLOC_001772	AFLA_033470,AFLA_033480	conserved hypothetical protein	5.48508	5.07263	4.78951	5.15131	5.96038	9.16735	6.94989	7.49803	8.52689
XLOC_001773	AFLA_033520	ubiquitin-like protein DskB, putative	14.9132	29.844	26.0978	22.7056	20.2858	23.0913	16.6026	13.7391	33.2797
XLOC_001774	AFLA_033530	nuclear mRNA splicing factor, putative	34.8009	33.672	46.0985	38.2081	47.3296	45.0888	36.8032	30.9355	24.8131
XLOC_001775	AFLA_033540,AFLA_033550	arrestin (or S-antigen), N-terminal domain protein	19.2237	12.5209	19.1766	10.9255	13.7745	17.7906	31.4482	28.9654	36.4528
XLOC_001776	AFLA_033560	conserved hypothetical protein	5.75128	7.31764	5.28537	7.14216	5.68794	5.05346	5.07274	6.32384	5.04466
XLOC_001777	AFLA_033580	conserved hypothetical protein	11.3969	12.167	11.7711	10.3613	10.36	11.4579	10.4213	9.97776	7.75092
XLOC_001778	AFLA_033600,AFLA_033610	conserved hypothetical protein	31.3464	26.0032	26.6531	28.4158	26.1163	34.7938	39.9354	44.7698	38.0061
XLOC_001779	AFLA_033640,AFLA_033650	26S proteasome non-ATPase regulatory subunit Nas2, putative	698.976	636.855	773.004	783.388	821.195	759.05	669.405	588.934	544.028
XLOC_001780	AFLA_033660,AFLA_033670,AFLA_033680	SWI/SNF family DNA-dependent ATPase Ris1, putative	637.252	665.924	548.801	700.253	500.952	501.396	503.213	474.977	470.204
XLOC_001781	AFLA_033710	conserved hypothetical protein	18.1562	20.8431	20.5814	18.7972	22.6865	20.3244	21.3889	18.619	12.7203
XLOC_001782	-	N/A	2.1326	1.06515	1.08561	0.814499	0.494835	0.361338	0.67222	0.524493	0.738568
XLOC_001783	AFLA_033750	H+/nucleoside cotransporter	89.8178	87.6583	78.1505	81.7385	89.9216	54.3474	101.724	78.2679	33.594
XLOC_001784	AFLA_033770,AFLA_033780	serine/threonine protein kinase, putative	39.7784	41.3556	40.5561	43.4064	47.2956	41.213	38.0142	32.7572	29.3468
XLOC_001785	AFLA_033790	3,4-dihydroxy-2-butanone 4-phosphate synthase	0.0796734	0.0905964	0	0	0.178917	0.198684	0.0785329	0.312338	0.171535
XLOC_001786	AFLA_033810	filament-forming protein (Tpr/p270), putative	24.5159	25.0619	22.5201	27.5618	29.392	25.7139	26.6311	24.2274	24.1973
XLOC_001787	AFLA_033830	magnesium dependent phosphatase, putative	0.796641	0.972492	0.765272	1.22048	0.868618	0.737934	0.500668	0.569502	0.552786
XLOC_001788	AFLA_034870	conserved hypothetical protein	493.109	507.2	419.023	546.719	510.703	404.264	533.951	722.819	322.979
XLOC_001789	AFLA_033900	conserved hypothetical protein	0.282337	0.173525	0.196581	0.204245	0.745503	0.164214	0.232114	0.349841	0.174208
XLOC_001790	AFLA_033920	cell division control protein Cdc4, putative	35.4403	37.6102	36.1434	34.4282	35.7337	32.6938	36.1653	29.036	26.2989
XLOC_001791	AFLA_033940	AP-3 adaptor complex subunit sigma, putative	80.9371	77.5142	75.5271	80.5157	73.6231	80.4138	72.1264	83.7886	61.518
XLOC_001792	AFLA_033960,AFLA_033970,AFLA_033980	phenylacrylic acid decarboxylase, putative	413.223	444.277	440.185	464.347	571.566	477.277	513.735	515.436	414.222
XLOC_001793	AFLA_034010	short chain dehydrogenase, putative	1.11185	1.13245	1.30784	0.753127	1.09134	1.19952	0.744896	1.14841	0.818081
XLOC_001794	AFLA_034030	trehalose-phosphate synthase/phosphatase complex subunit Tps1	47.6387	58.1393	48.243	27.1214	24.7779	55.7543	26.4556	30.347	151.513
XLOC_001795	AFLA_034060	hypothetical protein	61.2902	49.2431	71.274	61.0413	61.9642	63.5533	49.0101	54.5127	36.7627
XLOC_001796	AFLA_034080	dsDNA-dependent ATPase Rad54, putative	6.66592	6.96069	4.881	5.85484	5.34107	5.72777	5.11617	6.51596	6.96264
XLOC_001797	AFLA_034090,AFLA_034100	conserved hypothetical protein	223.126	168.715	142.064	183.828	153.019	109.928	103.867	140.951	61.5819
XLOC_001798	AFLA_034110	conserved hypothetical protein	27.1898	30.6276	30.3448	35.0957	33.8812	33.9007	40.6409	32.7106	26.7805
XLOC_001799	AFLA_034130,AFLA_034140	mitochondrial protein Fmp26, putative	73.3913	70.3854	66.0458	85.1916	87.7423	67.724	66.3301	54.3732	72.7666
XLOC_001800	AFLA_034160,AFLA_034170	protein transport protein Sec24, putative	258.79	298.703	260.158	284.536	286.698	261.39	239.77	239.114	200.899
XLOC_001801	AFLA_034210	proteasome regulatory particle subunit (RpnI), putative	70.5556	74.1337	76.0963	70.4872	73.6687	79.4212	76.246	71.2664	65.3165
XLOC_001802	AFLA_034250,AFLA_034260	integral membrane protein	0.331872	0.24374	0.163699	0.253104	0.0846992	0.164708	0.112714	0.274595	0.51372
XLOC_001803	AFLA_034270,AFLA_034280	conserved hypothetical protein	90.5445	79.3847	99.4038	104.669	121.264	100.385	82.5842	113.085	106.954
XLOC_001804	AFLA_034310	conserved hypothetical protein	45.5889	53.6349	54.1685	48.9693	46.9564	47.085	40.8137	43.9516	36.9561
XLOC_001805	AFLA_034330,AFLA_034350,AFLA_034360,AFLA_034380	beta-alanine synthase, putative	242.95	237.068	169.009	230.235	204.25	177.029	149.589	194.855	141.861
XLOC_001806	AFLA_034390	conserved hypothetical protein	6.02141	0.898462	6.64767	1.99196	2.13382	2.98959	2.32866	1.83545	4.56237
XLOC_001807	AFLA_034400	conserved hypothetical protein	0.650894	0.267298	0.76078	0.0866066	0.520729	0.670687	0.326018	0.362344	0.722013
XLOC_001808	AFLA_034410	aspartate aminotransferase, putative	47.6565	43.5165	49.7796	25.6288	37.3725	71.8242	84.0399	76.0737	103.446
XLOC_001809	AFLA_034430	50S ribosomal protein Mrp49	53.6411	47.5043	56.6507	55.9289	51.6614	60.0012	49.4007	51.6311	44.0007
XLOC_001810	AFLA_034450	WD repeat protein	67.7385	72.8738	75.8191	59.4502	60.1139	74.1518	62.1487	47.1786	40.5639
XLOC_001811	AFLA_034470,AFLA_034490	anthranilate synthase component I, putative	214.452	217.6	203.326	184.107	208.577	195.451	192.147	169.464	292.844
XLOC_001812	-	N/A	0	0	0.0812761	0	0	0.180744	0	0.11023	0.0855977
XLOC_001813	AFLA_034560	conserved hypothetical protein	2.7136	2.09404	2.12441	1.86088	1.7181	2.62907	1.66834	2.38928	2.85031
XLOC_001814	AFLA_034570,AFLA_034580	hypothetical protein	3.07875	2.19041	2.57562	2.43432	3.7115	2.8051	2.29553	4.00348	2.64012
XLOC_001815	AFLA_034600	monocarboxylate transporter, putative	0.490016	0.486009	0.529502	0.72352	0.361097	0.528674	0.568959	0.638306	0.433141
XLOC_001816	-	N/A	1.43796	1.41203	0.685565	0.16689	0.228549	0.248162	0.640327	0.654698	1.32495
XLOC_001817	AFLA_034620	copper amine oxidase	4.79705	5.54224	5.3526	5.77891	6.72723	5.19761	7.10605	7.95142	4.05341
XLOC_001818	AFLA_034630	conserved hypothetical protein	373.492	347.881	382.353	414.776	299.393	376.762	180.071	430.63	569.927
XLOC_001819	AFLA_034650	allantoate permease, putative	0.0508743	0.0293478	0.0682526	0.141768	0	0.0219733	0	0.065057	0
XLOC_001820	AFLA_034660	hypothetical protein	0	0	0	0	0	1.02582	0	0	0
XLOC_001821	AFLA_034680	salicylate hydroxylase, putative	2.02097	1.66481	1.9747	1.82395	0.921525	1.14889	0.563507	1.73637	1.04122
XLOC_001822	AFLA_034700	transcription factor RfeD, putative	98.9484	113.376	91.7361	87.1914	106.915	85.0428	84.3281	80.2206	40.5983
XLOC_001823	AFLA_034730,AFLA_034740	hypothetical protein	9.49019	7.36183	8.84647	7.19413	8.24543	8.90617	9.79609	6.78825	5.45993
XLOC_001824	AFLA_034760	conserved hypothetical protein	3.85446	3.32564	3.97473	2.74256	2.95912	3.96885	4.54493	4.06289	2.76289
XLOC_001825	AFLA_034790	transcription factor, putative	0.668124	0.211861	0.586329	0.817402	0.345199	0.650976	0.75828	0.154933	0.347497
XLOC_001826	AFLA_034820	conserved hypothetical protein	0.0256825	0.12387	0.115582	0.278035	0.0656041	0.131665	0.0514976	0.205182	0.170292
XLOC_001827	-	N/A	0	0	0	0	0	0	0	0	0
XLOC_001828	AFLA_034840	conserved hypothetical protein	33.8421	28.9179	26.9223	20.9685	19.6342	21.5883	24.0202	20.8219	12.7391
XLOC_001829	AFLA_034860	conserved hypothetical protein	0.390725	0.375209	0.424854	2.85402e-88	0.760855	0.338147	0.806989	0.427712	0.178409
XLOC_001830	AFLA_034900	hypothetical protein	18.6264	15.5136	10.6088	6.7684	13.1426	9.92425	15.1413	12.273	15.4292
XLOC_001831	AFLA_034910	ER membrane protein (Pkr1), putative	154.071	158.577	122.144	142.736	140.784	120.493	153.931	162.334	150.8
XLOC_001832	AFLA_034930	hypothetical protein	0.195044	0.231205	0	0	3.9152e-194	0	0.105377	0.132636	0.137594
XLOC_001833	AFLA_034950	glucoamylase precursor, putative	4.66743	9.70051	5.35981	4.56049	3.35708	4.4982	3.07491	4.42167	3.86693
XLOC_001834	AFLA_034980,AFLA_034990	hypothetical protein	12.9576	11.5324	11.0939	12.3795	12.5226	11.3084	13.1559	14.018	12.1551
XLOC_001835	AFLA_035000,AFLA_035010	conserved hypothetical protein	63.8057	54.229	58.1875	65.895	59.3337	66.8184	61.2582	66.6712	49.7204
XLOC_001836	AFLA_035030	ACN9 family domain containing protein, putative	22.1568	18.7292	21.4678	26.0764	22.0444	28.4159	24.5766	29.7152	33.1906
XLOC_001837	AFLA_035040	acetyltransferase, GNAT family, putative	8.85475	9.29892	11.3343	11.3682	10.6701	11.3564	15.3788	21.7134	10.5366
XLOC_001838	AFLA_035080,AFLA_035100	glucose-methanol-choline (gmc) oxidoreductase, putative	15.7466	15.6965	16.0399	15.7675	17.5636	15.1753	22.0277	16.7683	21.8886
XLOC_001839	AFLA_035140	vacuolar fusion protein mon1, putative	13.1069	13.0614	14.527	14.7587	13.8643	14.9444	15.0484	15.42	12.3845
XLOC_001840	AFLA_035160	tyrosine decarboxylase, putative	13.5636	14.9521	10.7972	16.4289	13.1157	9.75365	12.4373	12.0239	7.0352
XLOC_001841	AFLA_035180	RecQ family helicase MusN	4.90614	5.81499	4.71299	5.11332	4.9517	5.17913	6.52868	5.18964	4.73009
XLOC_001842	AFLA_035210	KH domain RNA binding protein	57.3018	53.7645	71.8661	53.5949	59.8413	61.7694	58.2322	46.8223	56.0358
XLOC_001843	AFLA_035240	proteasome component Pup1, putative	115.909	121.792	109.111	132.721	134.898	117.781	99.955	124.467	100.603
XLOC_001844	AFLA_035300	DNA repair protein Rad4, putative	10.6077	9.39606	8.1327	7.66195	6.62042	10.8455	8.4966	12.0992	20.15
XLOC_001845	AFLA_035310	conserved hypothetical protein	5.08542	4.43393	4.16714	4.66362	4.08303	4.70252	5.40515	5.20322	4.29942
XLOC_001846	AFLA_035330	translation release factor eRF3, putative	119.585	127.16	142.475	133.999	153.056	144.843	130.913	108.827	99.4993
XLOC_001847	AFLA_035370	WD repeat protein	32.2524	25.1363	36.3053	29.897	33.2234	31.7999	28.018	18.3396	13.8672
XLOC_001848	AFLA_035380	hypothetical protein	5.57455	22.1393	29.1305	29.9247	6.11284	23.2274	11.2879	7.57056	4.79834
XLOC_001849	AFLA_035400	BTB domain and ankyrin repeat protein	17.1309	17.9242	15.5024	15.3886	15.8711	13.6583	17.8968	13.1234	12.8536
XLOC_001850	AFLA_035430	2-deoxy-D-gluconate 3-dehydrogenase, putative	1.64698	2.40403	1.03975	1.99777	1.03374	1.06037	1.43812	1.54024	1.34388
XLOC_001851	AFLA_035490	ubiquitin C-terminal hydrolase, putative	24.0798	26.313	24.9612	23.753	25.5267	22.8291	22.261	19.7501	35.3242
XLOC_001852	AFLA_035500	cytochrome b5, putative	239.316	248.889	315.571	354.029	338.38	318.327	332.115	303.827	256.28
XLOC_001853	AFLA_035520,AFLA_035530	nucleoside transporter, putative	41.2989	49.8041	45.8479	43.4077	49.837	44.3825	47.9675	42.4543	55.5327
XLOC_001854	AFLA_035540	signal transducing adapter molecule, putative	40.5964	43.5737	36.4153	31.9361	37.1199	35.1654	36.7914	40.5333	77.053
XLOC_001855	AFLA_035550,AFLA_035560,AFLA_035570	PAB-dependent poly(A)-specific ribonuclease subunit (Pan2), putative	43.3507	45.3966	44.6865	44.9823	47.6959	44.8764	40.3169	45.6087	41.519
XLOC_001856	AFLA_035580	alcohol dehydrogenase, putative	28.4977	31.0774	16.64	29.0609	23.2922	15.3603	27.1387	29.8373	17.9681
XLOC_001857	AFLA_035610	DUF967 domain protein	82.9867	78.2062	50.2983	45.8746	46.3236	38.4766	61.3173	69.5814	76.8271
XLOC_001858	AFLA_035660	conserved hypothetical protein	13.4155	11.5535	12.9091	8.73909	9.70455	12.1392	10.8199	14.5235	13.9695
XLOC_001859	AFLA_035690,AFLA_035700,AFLA_035710	conserved hypothetical protein	12.8808	14.2762	9.84459	6.49281	8.83997	8.20519	8.30665	10.3969	7.33013
XLOC_001860	AFLA_035720	12-oxophytodienoate reductase opr, putative	0.944614	0.92619	1.11717	1.5473	1.39971	0.925419	0.694906	0.790678	0.343611
XLOC_001861	AFLA_035730	conserved hypothetical protein	5.51661	5.6699	3.02033	4.3528	3.72299	2.23363	4.17873	3.31879	2.87157
XLOC_001862	AFLA_035740	Bys1 family protein	0.979725	1.09365	0.608023	0.599252	0.813506	0.690077	0.974246	1.6618	1.09157
XLOC_001863	AFLA_035760	Fe-containing alcohol dehydrogenase, putative	25.2272	35.1362	22.7622	39.15	35.6843	25.6816	31.6419	31.341	25.7665
XLOC_001864	AFLA_035770	conserved hypothetical protein	0.15373	0.165732	0.0824244	0.395223	0.254323	0.0473603	0.376806	0.292357	0.314617
XLOC_001865	AFLA_035780,AFLA_035790	conserved hypothetical protein	47.5751	49.7732	50.833	60.8019	61.0004	53.4143	50.1094	53.5787	46.6429
XLOC_001866	AFLA_035810	MFS multidrug transporter, putative	158.987	137.356	117.48	92.4819	75.8454	97.0306	76.0999	123.763	231.808
XLOC_001867	AFLA_035820	hypothetical protein	0	0	0	0	0	0	0	0	0
XLOC_001868	AFLA_035830	hypothetical protein	0.341619	0.168802	0	0	0.187324	0.292255	0	0	0
XLOC_001869	AFLA_035850	C2H2 finger domain protein, putative	59.8336	64.2268	75.9221	67.3633	71.6717	66.6507	50.2828	48.0115	53.9561
XLOC_001870	AFLA_035870,AFLA_035880,AFLA_035890,AFLA_035900,AFLA_035920	conserved hypothetical protein	45.5164	40.3549	59.8104	54.5105	59.3763	39.0266	379.991	261.555	197.269
XLOC_001871	AFLA_035940,AFLA_035950,AFLA_035960	cytomegalovirus gH-receptor family protein, putative	68.733	48.1897	54.1814	37.628	40.0385	71.7234	41.0274	45.6917	135.029
XLOC_001872	AFLA_035980,AFLA_035990	conserved hypothetical protein	43.7649	48.3523	58.7669	51.7404	55.7497	53.371	41.8052	44.5185	75.0118
XLOC_001873	AFLA_036000	salicylate hydroxylase, putative	9.67438	11.6131	8.50565	8.23729	9.51633	8.81059	7.74593	8.80074	9.80384
XLOC_001874	AFLA_036020	cytochrome P450 monooxygenase, putative	9.66655	12.8661	8.05023	8.30877	9.21159	7.58974	8.90687	11.2791	6.52486
XLOC_001875	AFLA_036070	maleylacetoacetate isomerase MaiA	53.3529	48.2141	49.3079	37.2314	43.0426	34.4582	47.7027	59.8188	101.53
XLOC_001876	AFLA_036090	homogentisate 1,2-dioxygenase (HmgA), putative	69.2734	47.2896	75.084	29.9428	60.8056	46.9045	68.9766	92.3042	178.895
XLOC_001877	AFLA_036110	4-hydroxyphenylpyruvate dioxygenase, putative	162.245	88.666	165.129	43.6511	119.658	90.3715	191.983	225.047	519.986
XLOC_001878	AFLA_036130	14-alpha sterol demethylase Cyp51A	60.7649	46.7831	59.9149	29.6688	38.7473	50.4478	68.7832	107.132	89.3391
XLOC_001879	AFLA_036150	conserved hypothetical protein	3.58736	2.66943	2.78127	3.01525	1.50461	1.97402	3.00915	4.88783	2.17695
XLOC_001880	AFLA_036180	heterochromatin protein, putative	43.4142	43.5278	43.3019	49.3696	44.6437	42.6024	40.0368	43.4558	41.6619
XLOC_001881	AFLA_036200,AFLA_036210	conserved hypothetical protein	45.4127	54.8563	52.5307	46.5194	51.5059	49.7266	41.7854	38.6724	30.2956
XLOC_001882	AFLA_036240	conserved hypothetical protein	38.7246	42.8896	43.7879	41.7503	44.7794	45.2945	39.6685	36.7648	78.3918
XLOC_001883	AFLA_036270	lysyl-tRNA synthetase	70.5156	70.6003	80.8595	76.4016	91.5298	77.2798	72.5187	69.3153	72.2081
XLOC_001884	AFLA_036280	conserved hypothetical protein	0.116466	0.15282	0.133145	0.114345	0.1417	0.199807	0.095748	0.112709	0.0159061
XLOC_001885	AFLA_036300	conserved hypothetical protein	0.650396	1.3589	1.05945	0.51146	1.55664	0.888273	1.08551	1.08807	1.04563
XLOC_001886	-	N/A	0.508884	0.583784	0.191295	0.424257	0.100093	0.362282	0.23264	0.374871	0.114246
XLOC_001887	AFLA_036310	hypothetical protein	2.6573	2.8104	0.282683	3.3457	0.351709	0.976644	0	3.22987	0.299555
XLOC_001888	AFLA_036330,AFLA_036340,AFLA_036350	conserved hypothetical protein	42.901	44.458	45.6201	39.025	42.0119	46.8003	39.0882	39.4536	32.9668
XLOC_001889	AFLA_036380,AFLA_036390	hypothetical protein	549.788	542.8	500.096	670.27	507.46	382.249	364.682	410.449	540.362
XLOC_001890	AFLA_036400	conserved hypothetical protein	273.8	302.409	168.558	317.177	250.949	137.634	276.293	406.017	173.221
XLOC_001891	AFLA_036430,AFLA_036440	proteasome regulatory particle subunit (RpnG), putative	341.655	350.91	446.074	299.172	352.966	343.661	471.809	620.559	450.829
XLOC_001892	AFLA_036470	C6 finger domain protein, putative	27.3777	29.0984	31.0904	28.2753	30.0899	30.7946	29.3121	23.1007	21.6767
XLOC_001893	AFLA_036480	chromatin remodeling complex subunit (Rsc9), putative	11.9699	12.7481	13.4288	12.2007	12.5044	13.6186	13.236	10.6223	10.1873
XLOC_001894	AFLA_036550,AFLA_036560	hypothetical protein	17.61	50.4975	14.8242	17.5139	17.1527	14.9847	17.5984	62.9092	24.2868
XLOC_001895	AFLA_036600,AFLA_036610,AFLA_036620,AFLA_036630,AFLA_036640	DUF500 and SH3 domain protein	266.793	283.341	237.797	244.989	233.584	284.421	244.096	228.94	288.427
XLOC_001896	AFLA_036660,AFLA_036670,AFLA_036680,AFLA_036700	lactoylglutathione lyase	257.171	242.609	222.652	222.161	209.364	226.291	204.811	241.966	485.298
XLOC_001897	AFLA_036740	oxidoreductase, 2OG-Fe(II) oxygenase family	4.18982	3.21914	5.46846	3.6099	4.7364	5.28455	4.11259	2.92356	2.60548
XLOC_001898	AFLA_036760,AFLA_036780,AFLA_036790,AFLA_036800	conserved hypothetical protein	33.0813	32.7418	28.1695	30.2837	34.0535	33.8713	26.0809	27.9057	26.7818
XLOC_001899	AFLA_036810	NAD dependent epimerase/dehydratase, putative	10.15	9.51535	9.89669	8.10369	6.07182	9.26992	5.01055	7.43694	9.97633
XLOC_001900	AFLA_036820	conserved hypothetical protein	0.0557023	4.50524e-07	0.130984	0	0.161895	0.262052	0.0435138	0.152521	2.89213e-24
XLOC_001901	AFLA_036830	RNP domain protein	41.5539	33.3306	32.9238	37.4514	28.6574	33.4067	30.3864	35.921	57.2328
XLOC_001902	AFLA_036830	RNP domain protein	35.9662	31.8333	54.6955	38.6551	40.0707	46.146	34.7885	30.413	42.1175
XLOC_001903	AFLA_036840,AFLA_036850	6-phosphogluconate dehydrogenase Gnd1, putative	373.589	396.546	368.827	350.336	382.705	410.862	340.551	422.573	510.103
XLOC_001904	AFLA_036860	nucleotide-sugar transporter, putative	58.9741	65.7188	59.3016	50.643	53.5314	65.609	54.3808	70.8265	66.2563
XLOC_001905	AFLA_036880,AFLA_036890,AFLA_036900,AFLA_036910,AFLA_036920	spindle checkpoint protein bubr1, putative	13.2213	15.8039	11.1781	17.2704	15.0878	12.757	16.1063	17.3742	13.6753
XLOC_001906	-	N/A	1.68054	1.73152	2.291	1.59139	1.96326	1.7309	1.93969	1.91099	3.03132
XLOC_001907	AFLA_036950,AFLA_036960,AFLA_036970,AFLA_036980	hypothetical protein	112.304	109.271	116.279	112.52	112.746	110.577	116.108	125.738	108.088
XLOC_001908	AFLA_037000,AFLA_037010,AFLA_037020	cell cycle control protein tyrosine phosphatase Mih1, putative	36.0167	45.8195	40.9977	43.6403	41.2319	47.3989	42.0738	55.4411	37.8956
XLOC_001909	AFLA_037040	mitochondrial import protein Zim17, putative	18.3257	21.0877	18.3164	18.7337	18.7056	20.0169	21.8493	18.5215	21.1734
XLOC_001910	AFLA_037060	CwfJ domain protein	4.403	4.49092	5.89372	4.08108	5.16638	5.83166	6.17963	4.44336	3.32472
XLOC_001911	AFLA_037100	DNA-directed RNA polymerase I subunit beta (Rpa2), putative	38.0824	32.6981	42.2107	31.5232	37.9632	37.0602	33.8977	25.5506	20.2234
XLOC_001912	AFLA_037130	alpha/beta superfamily hydrolase, putative	1.37587	1.34858	0.675922	0.773948	0.721441	0.350325	0.610079	1.07196	0.56064
XLOC_001913	AFLA_037150	sphingomyelinase family protein, putative	15.0982	16.3678	16.8417	17.6598	16.5548	19.2689	15.6767	14.588	18.4904
XLOC_001914	AFLA_037200	conserved hypothetical protein	38.4204	42.4237	42.1256	42.1713	45.1307	46.1697	39.1224	32.1978	24.9318
XLOC_001915	AFLA_037210,AFLA_037220	conserved hypothetical protein	2.23874	3.40174	1.55734	2.26033	1.99872	1.40454	2.69979	3.99139	4.53353
XLOC_001916	AFLA_037240	lipoyltransferase and lipoate-protein ligase, putative	18.2245	18.789	22.5	22.6411	21.9077	22.7828	18.5616	17.4525	13.5153
XLOC_001917	AFLA_037260	MFS quinate transporter, putative	19.9048	27.599	12.2957	24.3504	17.1408	10.2149	14.3059	12.9681	8.11705
XLOC_001918	AFLA_037270,AFLA_037280	hypothetical protein	4.67319	3.30464	4.11733	5.73923	3.08415	2.65475	3.79463	4.04313	0.80828
XLOC_001919	AFLA_037310,AFLA_037330,AFLA_037340	conserved hypothetical protein	115.837	111.224	124.301	121.447	119.588	139.162	105.996	116.463	100.17
XLOC_001920	AFLA_037350,AFLA_037360	casein kinase I, putative	133.768	145.76	153.19	146.171	140.559	133.155	131.688	125.668	131.353
XLOC_001921	AFLA_037370	regulator of G protein signaling domain protein RgsD	203.639	168.817	230.93	161.439	200.949	200.444	202.339	132.699	184.771
XLOC_001922	AFLA_037390	conserved hypothetical protein	0.73713	0.906804	0.836371	0.65107	0.898756	0.880861	0.539689	0.342426	0.435134
XLOC_001923	AFLA_037410,AFLA_037420,AFLA_037430	RNA polymerase II mediator complex subunit Srb5, putative	33.0526	29.9055	30.3852	30.4428	33.5684	34.9155	36.0652	33.3887	27.4995
XLOC_001924	AFLA_037450	peptidase, putative	13.2159	14.2693	12.2672	16.874	15.6334	18.196	15.2065	19.0054	40.9062
XLOC_001925	AFLA_037480,AFLA_037490	enolase/allergen Asp F 22	411.507	396.419	416.948	408.151	450.96	441.971	360.796	405.981	436.447
XLOC_001926	AFLA_037510,AFLA_037520	endoplasmic reticulum calcium ATPase, putative	147.303	172.643	112.692	178.659	157.999	89.4207	129.102	109.137	54.3557
XLOC_001927	AFLA_037560	conserved hypothetical protein	24.1821	24.7425	24.9122	28.8748	27.1192	30.8203	24.1378	25.3535	15.6538
XLOC_001928	AFLA_037580,AFLA_037590,AFLA_037600,AFLA_037610	MFS transporter, putative	82.7816	84.1122	65.2339	72.2112	71.299	70.0267	67.2951	79.9811	220.258
XLOC_001929	AFLA_037640	hypothetical protein	7.40776	5.41323	13.4392	16.1283	9.72273	6.06552	7.69679	5.10276	10.3021
XLOC_001930	AFLA_037650	endoplasmic reticulum DnaJ domain protein Erj5, putative	70.7724	73.6909	91.2027	89.1166	91.8272	84.3614	71.4182	59.4938	57.6811
XLOC_001931	AFLA_037680	conserved hypothetical protein	0.568349	0.491149	0.23456	0.418515	0.352044	0.368282	0.447154	0.326442	0.438076
XLOC_001932	-	N/A	1.38263	0.373118	0.885769	0.438071	0.189523	0.295918	0.160485	0.160991	0.180759
XLOC_001933	AFLA_037690,AFLA_037700,AFLA_037710,AFLA_037720,AFLA_037730,AFLA_037740,AFLA_037750,AFLA_037760,AFLA_037770	choline dehydrogenase, putative	336.56	252.211	278.387	251.423	246.892	295.237	225.886	219.713	279.562
XLOC_001934	AFLA_037790,AFLA_037810	small nuclear ribonucleoprotein, putative	61.9179	62.9896	68.3335	73.4279	79.5189	71.4459	62.0845	61.0714	44.5188
XLOC_001935	AFLA_037830,AFLA_037850	fumarylacetoacetate hydrolase family protein	258.217	258.016	252.609	273.19	257.496	281.691	230.548	277.837	263.921
XLOC_001936	AFLA_037870,AFLA_037880	mitochondrion biogenesis protein (Mdm31), putative	70.8332	71.716	76.8289	68.7356	67.6221	77.9994	65.0915	61.3811	78.4485
XLOC_001937	AFLA_037900	methyltransferase, putative	95.1097	76.9468	110.477	102.261	102.752	104.277	83.1208	80.3489	51.6082
XLOC_001938	AFLA_037920	mating alpha-pheromone PpgA	9.60377	7.36005	6.18946	7.6101	8.93881	10.7008	9.70491	123.09	6.54309
XLOC_001939	AFLA_037940	proteasome subunit alpha type 3, putative	266.144	226.544	235.588	302.103	254.049	271.726	225.285	274.457	246.241
XLOC_001940	AFLA_037970	SET domain protein	33.3472	35.05	37.3368	30.7503	32.6222	34.4576	29.6087	26.7562	29.719
XLOC_001941	AFLA_022800	conserved hypothetical protein	0.333341	0.436319	0.0364445	0.258244	0.250713	0.0557798	0.0644522	0.06571	0.0218325
XLOC_001942	AFLA_022820	conserved hypothetical protein	149.498	160.081	360.114	321.281	347.567	374.367	88.9869	98.9243	30.4856
XLOC_001943	AFLA_022840	allantoate permease, putative	0.0589049	0.179694	0.0303722	0.147146	0.0688821	0.0785449	0.0366201	0.103595	0
XLOC_001944	AFLA_022860,AFLA_022870,AFLA_022880	hypothetical protein	77.0242	128.839	47.5461	157.613	122.944	27.7109	73.2183	36.2743	31.417
XLOC_001945	AFLA_023000	Ankyrin domain protein	70.1989	56.8661	87.9082	71.7965	69.4078	117.263	62.7139	136.99	241.526
XLOC_001946	AFLA_023020	NRPS-like enzyme, putative	640.061	361.311	607.643	379.063	389.248	795.785	247.556	499	847.115
XLOC_001947	AFLA_023060	hypothetical protein	1.7099	0.832021	1.6945	1.47284	1.60715	2.01399	0.945533	1.05998	1.20228
XLOC_001948	AFLA_023080,AFLA_023100	integral membrane protein TmpA	5.6108	5.4362	6.70433	6.44372	7.00696	6.04301	4.37517	6.72501	6.83319
XLOC_001949	AFLA_023120	quercetin 2,3-dioxygenase family protein	0.0964907	0	0.0777802	0	0.197784	0.208376	0.153015	0.255255	0
XLOC_001950	AFLA_023130	hypothetical protein	0.106507	0.171748	0.0175012	0	0.163568	0.0905211	0.0234573	0.16809	0.128998
XLOC_001951	AFLA_023140,AFLA_023150,AFLA_023160,AFLA_023170	conserved hypothetical protein	7.22924	6.27843	8.32901	7.26907	7.68317	7.91849	4.25504	3.00126	2.08277
XLOC_001952	AFLA_023190	C6 finger domain protein, putative	5.14794	5.46465	4.8119	5.2167	6.24972	5.49746	6.01846	5.75313	4.20556
XLOC_001953	AFLA_023210	FAD dependent oxidoreductase, putative	1.17666	1.09708	0.760555	1.28392	1.24179	1.00996	0.806737	0.822955	0.797751
XLOC_001954	AFLA_023230	general amidase GmdB	0.60396	0.903794	0.720082	0.925075	0.741114	0.868119	1.15706	1.7001	2.88003
XLOC_001955	AFLA_023250	conserved hypothetical protein	34.5186	36.5755	36.823	32.4476	45.3588	40.2991	47.1742	52.7712	149.163
XLOC_001956	AFLA_023280	hypothetical protein	0	0	0	0	0	0	0	0	0
XLOC_001957	AFLA_023300	conserved hypothetical protein	0	0.195194	9.73165e-96	0	0	0.148841	0	0	0
XLOC_001958	AFLA_023320	immunophilin, putative	21.0196	14.2868	18.4022	16.7009	15.8928	21.3011	14.6667	26.951	20.6673
XLOC_001959	AFLA_023330	conserved hypothetical protein	1.58525	1.44232	1.71432	2.17863	1.51728	1.27474	2.53091	3.00683	2.47597
XLOC_001960	AFLA_023350,AFLA_023360	beta-glucosidase, putative	0.573444	0.745847	0.688854	0.769584	1.03651	0.765247	1.88057	1.58667	1.51362
XLOC_001961	AFLA_023380	hexokinase family protein	45.0126	48.076	36.8721	48.245	45.1881	31.5085	46.6319	45.7836	26.2534
XLOC_001962	AFLA_023390	cutinase precursor, putative	119.305	105.706	71.1062	53.9066	30.9249	34.6075	50.8867	110.335	207.878
XLOC_001963	AFLA_023400	pantothenate transporter, putative	9.03854	8.73743	7.1265	9.33652	8.52997	6.39675	11.9987	12.8191	6.9263
XLOC_001964	AFLA_023430	glycosyl transferase, putative	5.32528	6.67536	2.7067	7.01738	3.92844	3.4312	6.16489	7.25084	4.00187
XLOC_001965	-	N/A	0.343518	0.348336	0.236928	0.349122	0.154152	0.341865	0.761945	1.12314	0.860692
XLOC_001966	AFLA_023460	alpha-1,3-glucan synthase Ags1	3.02374	2.79131	2.64589	3.27309	3.15034	3.52343	7.21696	7.95044	9.16093
XLOC_001967	AFLA_023480	alpha-amylase, putative	0.414985	0.76783	0.661472	0.45289	0.856985	0.0949782	1.15128	0.855842	1.71252
XLOC_001968	AFLA_023500	extracellular conserved serine-rich protein	13.5986	8.81859	12.1664	9.17143	9.18686	27.7894	26.8335	40.7935	70.8559
XLOC_001969	AFLA_023540	ABC multidrug transporter, putative	1.28546	1.64016	0.674559	0.636953	0.697468	0.502334	0.690307	1.43194	0.749919
XLOC_001970	AFLA_023560	periplasmic nitrate reductase, putative	0.666657	0.936822	0.705652	0.642699	0.715371	0.767837	2.55808	2.6536	3.49448
XLOC_001971	AFLA_023580	conserved hypothetical protein	3.54651	2.69032	2.51018	3.73706	1.80776	3.53689	3.15577	4.71764	12.1286
XLOC_001972	AFLA_023590	F-box domain protein	25.5666	25.2865	37.6677	25.9913	25.9833	40.9219	41.7649	29.8293	40.0675
XLOC_001973	AFLA_023600	cell wall protein PhiA	0.160104	0.113834	0.109845	0.13531	0.108184	0.17844	0.270412	0.438891	0.431385
XLOC_001974	AFLA_023610	conserved hypothetical protein	2.2654e-06	1.10714e-06	0.0629718	1.02436e-06	0.147828	0.0703362	0.106229	0.0876587	0.0443257
XLOC_001975	AFLA_023630	hypothetical protein	0.293296	0.756172	0.907872	0.837112	0.805085	0.243647	0.427872	0.460816	0.385452
XLOC_001976	AFLA_023650	endo-1,3-1,4-beta-D-glucanase, putative	0.270381	0.547909	0.248017	1.22601	0.398505	0.314287	0.316673	0.746039	0.75361
XLOC_001977	AFLA_023660	hypothetical protein	0	0.0579374	0.0506385	0.13987	0	0	0	0	0
XLOC_001978	AFLA_023680	conserved hypothetical protein	0.630792	0.693949	0.44524	0.119253	0.275583	0.453526	0.269808	0.289578	0.37272
XLOC_001979	AFLA_023690,AFLA_023700,AFLA_023710	conserved hypothetical protein	38.4094	34.3111	32.702	44.9391	31.2937	31.7646	35.4039	31.1253	36.7894
XLOC_001980	AFLA_023730	2-hydroxyacid dehydrogenase, putative	0.533442	0.43111	0.412803	0.253777	0.40667	0.155065	2.02715	4.56844	1.5102
XLOC_001981	AFLA_023760	conserved hypothetical protein	4.28707	3.93947	3.17076	3.64335	3.20823	2.66956	2.72673	2.79418	2.50689
XLOC_001982	AFLA_023770	conserved hypothetical protein	1.69745	2.1014	1.22183	0.903451	0.914096	0.901168	0.5536	1.76074	1.06904
XLOC_001983	AFLA_023790	conserved hypothetical protein	1.23376	1.96182	0.455759	0.593173	0.18129	0.10253	0.0195148	0.729331	0
XLOC_001984	AFLA_023800	conserved hypothetical protein	0.2661	0.350559	0	0.116082	0.0525425	0	0.169058	0.282213	0.34464
XLOC_001985	AFLA_023810,AFLA_023820	conserved hypothetical protein	10.0497	9.92887	7.44047	11.2777	12.1669	7.3831	11.5698	4.88814	39.2557
XLOC_001986	AFLA_023840	conserved hypothetical protein	7.85805	8.25482	4.27391	3.74169	4.22056	4.21789	0.203927	3.77835	6.88416
XLOC_001987	AFLA_023850,AFLA_023860,AFLA_023870	conserved hypothetical protein	40.9426	33.9255	45.2449	53.2279	46.5388	37.789	32.9518	45.3441	32.7002
XLOC_001988	AFLA_023880	conserved hypothetical protein	138.555	115.982	197.636	154.264	140.776	118.112	29.8481	41.0599	49.3347
XLOC_001989	AFLA_023910,AFLA_023920	conserved hypothetical protein	28.7014	22.1712	38.8652	24.3586	23.935	26.3284	44.077	72.4654	44.4103
XLOC_001990	AFLA_023940	hypothetical protein	1.25531	0.546677	1.17096	1.01817	0.977944	1.1846	19.8825	20.3659	20.3142
XLOC_001991	AFLA_023950	conserved hypothetical protein	0.911671	1.62194	0.975292	1.45413	1.07569	1.2031	7.51067	8.56273	13.5229
XLOC_001992	AFLA_024000	FAD dependent oxidoreductase superfamily	2.18951	2.74644	3.11902	3.77959	3.3782	3.20102	2.31994	2.26115	1.69785
XLOC_001993	AFLA_024040	fungal specific transcription factor, putative	5.07511	5.52489	5.0779	4.95794	5.39329	5.01595	7.11575	5.76488	4.76565
XLOC_001994	AFLA_024060,AFLA_024070,AFLA_024080	nonspecific lipid-transfer protein, putative	125.503	150.255	116.388	136.651	132.342	110.113	139.185	130.283	109.868
XLOC_001995	AFLA_024120	conserved hypothetical protein	3.75394	3.90136	3.12135	4.86905	4.13478	2.56502	46.9857	33.9884	19.3671
XLOC_001996	AFLA_024140	xenobiotic compound monooxygenase, DszA family, putative	0.320609	0.381489	0.454917	0.316327	0.416009	0.869172	0.885095	1.93689	3.31507
[truncated: 9,148 more rows]

## Sheet: Toxigenic Isolates, YEP
Supplementary Data 1. Gene expression FPKM data for all isolates and treatments.
Toxigenic Isolates in YEP
			Tox4			AF13			NRRL3357
Locus ID	Accession	Annotation	0mM	10mM	25mM	0mM	10mM	25mM	0mM	10mM	20mM
XLOC_000001	AFLA_071790	galactose oxidase, putative	19.1061	32.2996	9.91466	3.88416	18.671	2.41291	0.565344	0.92639	0.100651
XLOC_000002	AFLA_072030	conserved hypothetical protein	0.511644	0.813199	0.317388	0.0288242	0.404594	0.0776257	0	0	0
XLOC_000003	AFLA_072150	cytochrome P450, putative	2.05226	1.06827	0.669466	0.783422	1.02826	0.657305	0.230439	0.391006	0.272325
XLOC_000004	AFLA_072160	conserved hypothetical protein	0.171452	0	0.0370858	0	0	0	0	0.0337824	1.264
XLOC_000005	AFLA_072280,AFLA_072290	hypothetical protein	0.849727	0.645059	0.785021	1.14354	0.483409	0.562839	4.20801	2.40114	2.15986
XLOC_000006	-	N/A	3.07801	2.36472	2.28334	2.83224	2.31869	2.36929	1.56274	1.85339	1.52943
XLOC_000007	AFLA_072320	sugar transporter, putative	0.023825	0	0	0	0	0	0	0	0.0214951
XLOC_000008	AFLA_072340	alcohol dehydrogenase, putative	3.6666	4.1567	4.01932	2.35612	3.4637	3.83287	3.62432	3.61022	2.78619
XLOC_000009	AFLA_072360	benzoate 4-monooxygenase cytochrome P450, putative	0.0870801	0.0182982	0.0167632	0.085444	0	0.0191441	0	0.0615633	0.134886
XLOC_000010	AFLA_072370	hexokinase, putative	0.652435	0.806951	0.337717	0.316221	0.32375	0.221052	0.294509	0.183763	1.81853
XLOC_000011	AFLA_072390	srpk, putative	1.35718	1.68078	2.51517	2.31854	1.67354	1.94515	2.16473	3.37503	1.51471
XLOC_000012	AFLA_072420	hypothetical protein	0.682465	0.845096	0.448118	0.883062	0.872012	0.542204	1.16935	1.28145	0.171359
XLOC_000013	AFLA_072430	hypothetical protein	0.530152	0.479458	0.286804	0.390239	0.440045	0.354688	0.797226	0.502286	0.0265833
XLOC_000014	AFLA_072450	conserved hypothetical protein	0.396715	0.275492	0.104263	0.294048	0.167161	0.123626	1.26627	0.523713	0.100774
XLOC_000015	AFLA_072480	conserved hypothetical protein	0	0.0475049	0	0	0	0	0	0.0784628	0.0328831
XLOC_000016	AFLA_072500	conserved hypothetical protein	0.621759	0.814382	0.646574	0.584068	0.640077	0.738614	0.823942	0.624487	4.56243
XLOC_000017	AFLA_072510,AFLA_072520	hypothetical protein	7.30315	5.80699	7.349	7.18307	5.52451	8.61812	9.63646	6.26383	13.9472
XLOC_000018	AFLA_072530	allantoate permease, putative	0.0913448	0.0439114	0.0929165	0.02258	0.0530472	0.0577367	0.0372733	0.087341	0.142427
XLOC_000019	AFLA_072540	3-hydroxyisobutyrate dehydrogenase, putative	0	0	0	0	0.0213372	0	0	0	0
XLOC_000020	AFLA_072560	5-oxoprolinase, putative	0.641816	0.756826	0.452218	0.598363	0.736438	0.398616	0.616402	0.377051	4.39051
XLOC_000021	AFLA_072580	hypothetical protein	0.991014	1.56405	0.445734	0.777934	0.530092	1.52148	2.2465	0.757629	1.33183
XLOC_000022	AFLA_072600	uracil permease, putative	1.20635	0.691917	0.959204	1.22486	0.839691	1.21356	1.26177	0.855128	0.444405
XLOC_000023	AFLA_072620	proline-specific permease, putative	0.141772	0.225684	0.0633681	0.245136	0.151411	0.140231	0.040778	0.11624	0.0197528
XLOC_000024	AFLA_072630,AFLA_072640	24-dehydrocholesterol reductase precursor, putative	22.7899	24.6872	19.7467	21.6398	22.9359	18.3024	20.5025	29.4958	46.7828
XLOC_000025	AFLA_072670	zinc-iron transporter, putative	2.07166	2.26161	1.73842	1.77879	2.31992	2.16682	1.82835	1.20999	0.624877
XLOC_000026	AFLA_072680,AFLA_072690,AFLA_072700	hypothetical protein	34.1234	29.5448	41.3717	47.5009	34.3393	43.4126	43.7231	31.1362	144.791
XLOC_000027	AFLA_072740,AFLA_072750	proline oxidase Put1, putative	60.1163	56.6076	63.8392	70.972	56.7907	54.1873	62.505	49.7233	5.46778
XLOC_000028	AFLA_072770,AFLA_072780	pyrroline-5-carboxylate dehydrogenase, putative	82.6459	60.0464	62.2304	68.406	68.5025	56.8025	67.9232	46.6122	2.12682
XLOC_000029	AFLA_072810	conserved hypothetical protein	11.1629	6.41259	13.8426	16.3394	10.6808	25.4921	28.2868	47.0977	5.08194
XLOC_000030	AFLA_072860	conserved hypothetical protein	3.24324	3.53628	3.80935	4.06984	3.20918	5.43802	5.09307	3.65159	2.05653
XLOC_000031	AFLA_072900	conserved hypothetical protein	0.343626	0.197235	0.177638	0.203031	0.12755	0.230551	0.607011	0.568617	0.42278
XLOC_000032	AFLA_072910	conserved hypothetical protein	0.921493	0.41122	0.467852	0.826284	0.751094	0.471045	0.627754	0.680613	0.490776
XLOC_000033	AFLA_072930	monooxygenase, putative	0.329637	0.312571	0.225433	0.219011	0.185558	0.335285	0.537968	1.53812	2.3644
XLOC_000034	AFLA_072970	hypothetical protein	6.45514	5.47189	5.89328	7.7684	5.82826	5.94171	8.39757	7.56325	3.12536
XLOC_000035	AFLA_072990	hypothetical protein	2.29253	2.49601	2.29539	4.30733	2.2856	2.76523	4.83908	3.40229	0.656146
XLOC_000036	AFLA_073050,AFLA_073060	monooxygenase, putative	4.05217	4.66785	6.18026	4.72113	5.02116	4.87424	7.3015	5.89713	22.2326
XLOC_000037	AFLA_073110	hypothetical protein	27.8144	26.1549	48.091	24.9109	28.0832	53.2503	20.9848	32.5694	101.631
XLOC_000038	AFLA_073120	hypothetical protein	0	0	0	0	0.216896	0	0	0	0
XLOC_000039	AFLA_073150,AFLA_073160	SAM domain methyltransferase, putative	123.561	105.989	94.0112	112.871	97.8236	101.926	91.8967	111.57	84.7235
XLOC_000040	AFLA_073170,AFLA_073180	manganese ion homeostasis (Fr), putative	38.0766	40.4393	35.3735	37.5249	36.5362	34.0901	30.3899	29.7806	712.947
XLOC_000041	AFLA_073190,AFLA_073200	ab-hydrolase associated lipase, putative	19.2257	23.5626	23.6108	24.1335	22.8334	21.4216	26.9522	17.9029	10.1949
XLOC_000042	AFLA_073240	conserved hypothetical protein	0.208781	0.135965	5.0445e-209	0.274325	7.34342e-129	1.58277e-197	1.04263e-218	0.108682	3.78255e-85
XLOC_000043	-	N/A	1.02672	0.977882	0.19837	0.386818	0.383883	0.255588	0.161027	0.212885	0.103452
XLOC_000044	AFLA_073250,AFLA_073260	hypothetical protein	152.312	140.494	59.5101	88.3739	99.685	51.6695	94.1211	54.2238	40.3202
XLOC_000045	AFLA_073280	conserved hypothetical protein	78.8365	83.8223	71.6171	72.1554	73.9723	65.5706	67.9686	148.398	363.023
XLOC_000046	AFLA_073310,AFLA_073320	conserved hypothetical protein	63.6964	84.1071	68.2678	65.6579	76.3925	58.576	52.7468	51.157	34.0682
XLOC_000047	AFLA_073330	conserved hypothetical protein	51.3513	51.1614	41.8209	48.6855	46.683	45.4844	43.5944	65.5204	144.092
XLOC_000048	AFLA_073350	protein kinase C substrate, putative	90.832	105.307	137.422	99.9935	117.63	136.085	75.4449	67.4158	64.2819
XLOC_000049	AFLA_073360	conserved hypothetical protein	6.64722	10.4688	27.3977	12.9444	12.9045	16.7552	14.4957	8.32946	3.45005
XLOC_000050	AFLA_073370	prp4, putative	0.0206832	0.0232993	0.0213548	0	0	0	0	0.0275183	0.0415852
XLOC_000051	AFLA_073390	3-oxoacyl-[acyl-carrier-protein] reductase, putative	0.262488	0.131959	0.0507656	1.62605	0.767139	0.490946	3.6713	1.72336	0.993533
XLOC_000052	AFLA_073400	topoisomerase family protein TRF4, putative	14.6651	15.3971	9.32901	11.8546	11.6152	9.23865	9.86005	15.9497	11.2856
XLOC_000053	AFLA_073430	integral peroxisomal membrane protein	46.548	49.7282	56.6071	50.0368	53.7296	56.5987	46.5984	39.0214	49.8341
XLOC_000054	AFLA_073450	copper amine oxidase, putative	47.6914	65.6339	53.8535	58.618	61.2325	58.3994	63.2937	47.3668	13.328
XLOC_000055	AFLA_073480	tropomyosin, putative	991.662	1152.48	1077.36	1188.92	1088.32	1041.3	1369.45	1180.24	1660.69
XLOC_000056	AFLA_073500	conserved hypothetical protein	104.484	122.2	129.845	120.313	125.118	126.604	121.522	94.395	114.172
XLOC_000057	AFLA_073510	conserved hypothetical protein	46.9197	46.0445	39.9531	47.4415	42.3983	44.3148	45.8224	41.334	31.3515
XLOC_000058	AFLA_073530	peroxisome biosynthesis protein (Peroxin-10), putative	28.7911	31.025	32.0304	28.0801	29.9721	26.5215	23.6088	26.8022	29.4524
XLOC_000059	AFLA_073550,AFLA_073560,AFLA_073570	small nuclear ribonucleoprotein (LSM5), putative	2795.95	1867.69	1796.01	2303.93	1860.64	1927.37	2157.66	2082.55	334.29
XLOC_000060	AFLA_073590	UBX domain protein (Ubx5), putative	46.6843	44.0711	43.0238	42.0606	43.056	42.9113	41.5517	56.0177	39.2529
XLOC_000061	AFLA_073610	conserved hypothetical protein	10.1174	6.74943	8.25266	17.0494	8.21183	8.35658	25.7414	29.2999	4.42464
XLOC_000062	AFLA_073630	Ste20-like serine/threonine protein kinase, putative	19.8568	21.5125	19.9892	22.2034	20.4504	22.9768	18.6501	12.9657	14.2273
XLOC_000063	AFLA_073650	mandelate racemase/muconate lactonizing enzyme family protein	3.02471	2.38885	3.29252	4.00374	2.78252	4.05337	4.02067	3.4818	2.05777
XLOC_000064	AFLA_073660	alcohol dehydrogenase	1.70805	1.23506	1.51293	1.92507	1.50982	1.4809	2.16018	2.2328	1.66282
XLOC_000065	AFLA_073680	alcohol dehydrogenase, putative	117.627	44.7363	71.3894	95.6799	60.6621	103.635	63.6706	79.4282	13.8469
XLOC_000066	AFLA_073690	conserved hypothetical protein	0.818681	0.93503	1.27818	1.42809	0.752385	1.15084	1.71622	1.41786	0.166286
XLOC_000067	AFLA_073720	ribosome biogenesis protein (Rrs1), putative	119.539	126.443	69.8939	92.2399	95.2027	63.6086	66.6664	184.229	116.07
XLOC_000068	AFLA_073730	Rho GTPase activator (Bem2), putative	1.90036	2.88515	2.86399	2.27101	2.71649	3.23648	3.06377	2.37411	1.1772
XLOC_000069	AFLA_073740,AFLA_073750,AFLA_073760	Rab geranylgeranyltransferase, beta subunit	49.5637	56.4774	56.2915	53.8269	50.9791	53.2678	44.6115	56.5808	163.206
XLOC_000070	AFLA_073790	alcohol dehydrogenase, zinc-containing	39.8444	37.9674	43.1977	47.99	46.0002	46.6395	42.6646	31.7524	26.6916
XLOC_000071	AFLA_073800	short chain dehydrogenase/reductase family	94.1346	149.152	380.42	82.5261	141.207	263.709	130.168	147.114	117.006
XLOC_000072	AFLA_073830	hypothetical protein	1.68692	0.919686	0.834994	0.597249	0.92886	2.15117	0.888598	0.534346	0.977261
XLOC_000073	AFLA_073840	Na/K ATPase alpha 1 subunit, putative	0.992705	0.917326	0.493203	0.782165	0.780505	0.830698	0.589001	0.38859	2.09333
XLOC_000074	AFLA_073870	C6 transcription factor RegA, putative	7.44595	6.89279	5.67267	7.39706	6.84195	6.68012	5.7509	3.25651	0.881138
XLOC_000075	AFLA_073890	conserved hypothetical protein	0.593338	0.101481	0.479121	0.35487	0.268307	0.593001	0.717645	1.52387	0
XLOC_000076	AFLA_073900	histidinol dehydrogenase, putative	0.335552	0.325865	0.268811	0.501396	0.211678	0.327519	0.352575	0.42109	2.78564
XLOC_000077	AFLA_073910	salicylate hydroxylase, putative	0.115283	0.0458414	0.0596575	0.0174511	0.0353814	0.0279451	0.178736	0.193078	0.173918
XLOC_000078	AFLA_073930	MFS transporter, putative	7.81302	8.06007	8.64447	8.02675	8.05566	8.96813	8.45027	6.77008	8.56048
XLOC_000079	AFLA_074910,AFLA_074960,AFLA_074970	conserved hypothetical protein	13.0661	10.5838	10.2725	12.0741	9.72188	8.97458	9.78613	11.4919	2.63442
XLOC_000080	-	N/A	0.373466	0.294891	0.571285	0.351756	0.305452	0.393913	0.194099	0.397375	0.148457
XLOC_000081	-	N/A	1.87392	2.35169	2.03041	2.13096	1.84226	1.72315	2.12852	2.5531	2.04381
XLOC_000082	AFLA_073960	conserved hypothetical protein	5.27343	4.85235	4.89007	7.84796	6.15663	5.78854	7.15707	4.86114	23.9964
XLOC_000083	AFLA_073980	cyclin-dependent protein kinase complex component, putative	0.159883	0.149292	0.266349	0.241276	0.196278	0.142107	0.0736872	0.0886633	0.209136
XLOC_000084	AFLA_074000	BEM46 family protein	23.686	26.7593	27.2256	25.6538	24.5129	25.3168	24.4919	16.4763	15.677
XLOC_000085	-	N/A	0.806045	0.80009	1.01331	0.910306	0.758171	0.59363	0.562408	1.35863	10.3937
XLOC_000086	AFLA_074030	hypothetical protein	0.628269	0.289647	0.427107	0.385544	0.0864014	0.276817	0.76362	0.621759	4.97707
XLOC_000087	AFLA_074040,AFLA_074050,AFLA_074060	FAD dependent sulfhydryl oxidase Erv2, putative	102.978	102.502	82.2267	83.9011	85.0206	78.2078	79.5058	103.628	148.612
XLOC_000088	AFLA_074070,AFLA_074080,AFLA_074090,AFLA_074100,AFLA_074110,AFLA_074120,AFLA_074130,AFLA_074150	siderochrome-iron transporter, putative	113.29	123.043	132.616	123.352	129.373	130.408	123.486	93.616	181.422
XLOC_000089	AFLA_074170,AFLA_074180,AFLA_074190,AFLA_074200	cytochrome P450, putative	23.9921	23.7018	23.5277	25.4594	22.1112	23.1946	24.6483	20.093	42.8715
XLOC_000090	AFLA_074230	hypothetical protein	1.74631	2.20647	2.27138	1.89473	1.98836	2.63599	2.41411	1.81264	2.3818
XLOC_000091	AFLA_074250	polygalacturonase precursor, putative	0.0383621	0.0204	0.0400305	0	0.0355908	0.0186378	0	0	0.783487
XLOC_000092	AFLA_074270	sugar transporter, putative	0.0564981	0.152264	0.0264932	0.0967141	0.0825603	0.0791716	0.0616534	0	0.310919
XLOC_000093	AFLA_074320	conserved hypothetical protein	0	2.05514e-254	5.52956e-222	3.37037e-302	0.0899551	0	5.39556e-253	1.35205e-302	0.0370712
XLOC_000094	AFLA_074330,AFLA_074340,AFLA_074350	CDK4/6, putative	3.08927	2.74956	3.80993	4.91873	2.6788	3.68655	5.82161	3.83839	1.61978
XLOC_000095	AFLA_074370	conserved hypothetical protein	3.8366	3.53276	4.29671	3.88498	3.56884	4.87997	4.52359	5.17177	10.4983
XLOC_000096	AFLA_074410	dihydrodipicolinate synthase, putative	3.70963	1.67466	2.34856	3.39537	1.70314	2.95169	3.14866	2.50382	0.108658
XLOC_000097	AFLA_074430	sugar transporter, putative	1.94835	1.01553	1.43679	2.23916	1.37096	2.37291	1.42175	1.63866	0.06321
XLOC_000098	AFLA_074440	hypothetical protein	0.084593	0.536505	0.18428	0.167485	0.213679	0.238618	0.18079	0.0457335	0.530941
XLOC_000099	AFLA_074450	aldo-keto reductase, putative	2.02649	0.382116	1.14143	1.99198	0.810034	1.24923	1.58281	2.34186	0
XLOC_000100	AFLA_074490	decarboxylase DEC1, putative	0.440219	0	0.252817	0.057851	0.181759	0.188295	0.884094	0.819979	0.725683
XLOC_000101	AFLA_074510	short chain dehydrogenase family protein, putative	0.145582	0	0.150788	0.059907	0.0923806	0.0469837	0.193547	0	10.7511
XLOC_000102	-	N/A	0.101357	0.127172	0.0292984	0.127439	0.102582	0.0582077	0.213799	0.0542411	1.33343
XLOC_000103	AFLA_074540	cytochrome P450, putative	0.266929	0.77151	1.98154	0.557422	1.4576	1.18187	1.17223	0.93277	3.75796
XLOC_000104	AFLA_074570	efflux pump antibiotic resistance protein, putative	0.171503	0.234164	0.361709	0.198282	0.17121	0.214297	0.172848	0.455266	0.322664
XLOC_000105	AFLA_074580	short-chain dehydrogenases/reductase, putative	0	0.0370834	0.039427	0	0	0.0337841	0	0.035744	0
XLOC_000106	AFLA_074600	conserved hypothetical protein	0	0.0955019	0	0.106148	0	0	0	0.0859996	0.0843372
XLOC_000107	AFLA_074630	MFS nicotinic acid transporter Tna1, putative	23.6934	14.4028	21.4896	29.8794	19.8237	29.9156	32.3673	16.0688	2.12697
XLOC_000108	-	N/A	0.305507	0.158935	0.313485	0.402817	0.0948437	0.422381	0.168988	0.309859	0.337003
XLOC_000109	AFLA_074690	quinone oxidoreductase, putative	0.487366	0.616768	0.808648	0.934579	0.771485	1.169	1.09815	1.29105	0.0857037
XLOC_000110	AFLA_074720	conserved hypothetical protein	12.5871	12.0992	10.71	18.4992	11.5198	14.3435	28.4422	30.4655	4.04731
XLOC_000111	AFLA_074740	conserved hypothetical protein	0.810115	1.45579	0.85518	0.819041	0.954565	0.459647	2.02934	0.674037	1.14971
XLOC_000112	AFLA_074750	conserved hypothetical protein	4.61636	4.99401	9.2968	0.872698	3.0747	3.07894	6.6296	2.39298	0.0907285
XLOC_000113	-	N/A	0.0459805	0	0.127422	0.0534327	0.0527418	0.0990764	0	0	4.39677e-316
XLOC_000114	AFLA_074780	conserved hypothetical protein	891.377	2444.32	4176.28	2218.85	2208.48	2450.12	1734.79	2415.13	7.95988
XLOC_000115	AFLA_074790	conserved hypothetical protein	0.909276	0.813133	2.02194	1.6365	1.10879	1.90539	1.9881	1.46394	0.479724
XLOC_000116	AFLA_074800	integral membrane protein	0.322053	0.145533	1.62926	0.166534	0.376321	1.24543	0.223655	0.54331	2.15384
XLOC_000117	AFLA_074810	conserved hypothetical protein	0	0	0.0598766	0	0	0	0	0	0.0577428
XLOC_000118	AFLA_074850,AFLA_074860	hypothetical protein	37.5165	23.2982	27.1114	26.5585	21.281	17.3819	33.0431	21.276	0.296965
XLOC_000119	-	N/A	0	0	0.0313835	0.0447243	0.0293705	0.0311416	0.0654491	0	4.59418e-316
XLOC_000120	AFLA_074880	conserved hypothetical protein	0	0	0	0	0	0	0	0	0.167969
XLOC_000121	AFLA_074900	hypothetical protein	0	0	0	0	0	0	0	0	3.06305
XLOC_000122	AFLA_074910	conserved hypothetical protein	0.104071	0.0812341	0.0881481	0.102612	0.0659031	0.0997706	0.172668	0.218103	0.0158663
XLOC_000123	AFLA_074920	conserved hypothetical protein	0	0	0.221776	0.18176	0.141532	0.290434	0.583995	0.147128	0.149702
XLOC_000124	AFLA_074930	conserved hypothetical protein	3.51678	2.79324	2.5445	3.07164	2.59432	2.41017	2.50609	3.25646	3.80614
XLOC_000125	AFLA_074940	viral-enhancing factor, putative	31.2772	49.9762	47.5131	8.93197	23.7109	17.5093	10.8033	16.6755	0.0951505
XLOC_000126	-	N/A	0.376652	0.077891	3.33835e-79	0.323475	0.206371	0.0904388	0.297817	0.420005	8.27285e-121
XLOC_000127	AFLA_074990	DNA N-glycosylase, putative	13.4844	14.4614	16.2099	14.5338	14.5942	15.6932	15.9987	18.5791	15.4718
XLOC_000128	AFLA_075020,AFLA_075030	conserved hypothetical protein	1183.44	1476.63	1046.06	977.83	1186.86	905.961	865.203	1177.36	3582.69
XLOC_000129	AFLA_075050	COMPASS complex subunit Sdc1, putative	47.8967	46.7322	67.5866	55.8123	48.9297	61.445	58.0936	79.8717	41.0782
XLOC_000130	AFLA_075060	transformer-SR ribonucleoprotein, putative	5.69846	4.8462	2.7106	5.9004	4.44461	3.63568	7.59223	4.52309	7.44984
XLOC_000131	AFLA_075080	conserved hypothetical protein	45.8215	61.0331	56.8506	55.1964	53.9124	52.569	61.1276	60.601	69.56
XLOC_000132	AFLA_075110	hypothetical protein	13.4632	13.3434	14.7373	23.8093	15.503	17.7373	49.1448	63.6982	40.6502
XLOC_000133	AFLA_075120	mitochondrial carrier protein, putative	64.2247	51.3815	35.5784	34.2615	46.9621	30.4063	28.4668	128.004	93.4069
XLOC_000134	AFLA_075140,AFLA_075150	separin, putative	49.1742	52.7309	88.8078	88.8264	73.749	151.41	85.3222	130.49	55.8293
XLOC_000135	AFLA_075200	conserved hypothetical protein	86.7433	76.7198	227.667	145.029	106.18	374.201	83.8214	196.602	27.1214
XLOC_000136	AFLA_075230,AFLA_075240	chromatin regulatory protein sir2, putative	19.27	11.2105	10.4675	18.218	12.256	13.3217	11.9926	47.4811	20.5773
XLOC_000137	AFLA_075250	C-4 methyl sterol oxidase, putative	0	0.0458614	0	0	0.0426369	0	0	0.052656	0.0407892
XLOC_000138	AFLA_075280	lignostilbene dioxygenase, putative	0.244895	0.248866	0.219185	0.363075	0.14716	0.206789	0.473238	0.547072	0.0760913
XLOC_000139	AFLA_075310,AFLA_075320,AFLA_075330,AFLA_075340	gentisate 1,2-dioxygenase, putative	33.7698	42.4707	39.3339	15.7063	25.1162	22.7635	18.9542	35.7563	15.6443
XLOC_000140	AFLA_075360	conserved hypothetical protein	13.3329	11.154	11.6218	12.2704	11.7832	13.0547	14.7172	15.5948	3.97554
XLOC_000141	AFLA_075370	FAD binding domain protein	0.399718	0.175716	0.112296	0.220881	0.130837	0.342528	0.238873	1.1208	0.441555
XLOC_000142	AFLA_075380	hypothetical protein	0	0	0	0	0	0	0	0	0.0347231
XLOC_000143	AFLA_075400	quinone oxidoreductase, putative	0.100282	3.29951e-06	0.00500142	0.185774	0	0	0.125015	0.0975442	5.94142e-19
XLOC_000144	AFLA_075420	homeobox protein meis, putative	1.32164	1.20829	0.835018	1.55617	1.23814	1.02688	1.65148	1.44303	5.22025
XLOC_000145	AFLA_075440	conserved hypothetical protein	5.89104	5.711	8.40046	11.5434	7.86381	12.0719	16.4864	12.2037	1.50728
XLOC_000146	AFLA_075450	UMTA methyltransferase family protein	83.0018	88.3614	102.541	121.15	105.492	122.868	178.635	143.353	3.79826
XLOC_000147	AFLA_075470	conserved hypothetical protein	0.90359	0.662673	0.887545	0.799819	0.644912	0.881299	1.47663	1.38357	0.312595
XLOC_000148	AFLA_075490	conserved hypothetical protein	12.7121	10.8529	10.1319	9.86877	10.807	9.12481	11.9474	15.8809	55.0193
XLOC_000149	AFLA_075510	general amidase, putative	1.19043	0.928037	0.786134	1.17635	0.791072	0.756417	0.825154	0.699172	2.30311
XLOC_000150	AFLA_075530	hypothetical protein	0	0	0	0	0	0.11771	0	0	0
XLOC_000151	AFLA_075560	conserved hypothetical protein	6.86482	5.4864	8.2871	11.0494	8.19588	11.2137	14.2458	6.48692	0.114041
XLOC_000152	AFLA_075570	glucuronyl hydrolase, putative	0.548863	0.505503	0.321608	0.708638	0.269492	0.646764	0.978111	0.950743	0.0608323
XLOC_000153	AFLA_075580	conserved hypothetical protein	2.71681	1.7543	1.79461	2.55423	1.33928	1.58288	3.59208	2.96817	0.37713
XLOC_000154	AFLA_075600,AFLA_075610,AFLA_075620	hypothetical protein	53.1844	43.451	68.1034	81.2227	56.4912	77.5201	123.702	74.4704	3.19717
XLOC_000155	AFLA_075650	hypothetical protein	0.544996	0.28692	0.142638	0.141284	0.754465	0.261809	0.876429	0.109928	0
XLOC_000156	AFLA_075670	monoxygenase, putative	0.0603499	0	0	0	0	0.0427404	0	0	0.139244
XLOC_000157	AFLA_075740,AFLA_075750	vitamin H transporter, putative	2.69078	2.00851	2.7588	5.2331	3.05686	4.22102	1.9055	0.823577	0.211057
XLOC_000158	AFLA_075770	dienelactone hydrolase family protein	1.32898	0.909288	1.2048	1.21691	1.33882	1.63629	1.99224	0.908916	1.37491
XLOC_000159	AFLA_075780	conserved hypothetical protein	0.0132296	0.0982183	0.0865466	0.119201	0.0840832	0.0331512	0.0648128	0.104844	0.0393394
XLOC_000160	AFLA_075800	conserved hypothetical protein	1.40758	1.48516	0.738468	0.739909	0.858176	0.560621	0.600576	0.413621	0.740638
XLOC_000161	-	N/A	1.28229	1.86775	1.9089	2.15147	1.6606	1.98988	1.20381	0.685855	0.445233
XLOC_000162	AFLA_075820	methyltransferase, putative	0.0935728	0.106677	0.0575989	0.118265	0.142031	0.0520853	0.199246	0.182487	0.094735
XLOC_000163	AFLA_075850	conserved hypothetical protein	17.2027	13.409	11.6071	24.0056	16.1581	18.7966	31.2381	38.7062	96.5791
XLOC_000164	AFLA_075870,AFLA_075880	hypothetical protein	40.8197	32.734	37.0736	68.7964	41.3166	50.9607	69.4276	75.7251	23.0337
XLOC_000165	AFLA_075900	conserved hypothetical protein	12.0734	7.07861	4.21033	6.34354	4.80045	3.94918	8.6372	14.6696	3.97621
XLOC_000166	AFLA_075930	C4-dicarboxylate transporter/malic acid transport protein, putative	0.852506	0.997421	0.239848	0.400837	0.598018	0.119231	0.277667	0.105322	2.63963
XLOC_000167	AFLA_075950	ferric-chelate reductase (Fre2), putative	27.3855	40.6361	94.9417	77.3468	73.5181	136.449	12.138	174.063	8.41712
XLOC_000168	AFLA_075980,AFLA_075990,AFLA_076000	choline monooxygenase, putative	677.369	1213.43	1604.03	809.858	892.221	1077.37	853.551	1238.05	2.34055
XLOC_000169	AFLA_076020	Tropomyosin-1, putative	18.2524	26.1721	31.6763	19.6263	29.9136	24.9199	25.3092	38.2776	51.0545
XLOC_000170	AFLA_076060,AFLA_076070,AFLA_076080,AFLA_076090,AFLA_076100	structure-specific recognition protein, putative	351.794	373.491	367.308	371.127	384.065	383.023	347.713	289.884	502.278
XLOC_000171	AFLA_076120	alpha-L-fucosidase 2 precursor, putative	1.71782	0.937279	1.32038	1.97955	1.40543	2.13032	1.75995	2.02886	0.096479
XLOC_000172	AFLA_076160	conserved hypothetical protein	5.93871	4.98979	7.71036	6.69025	7.84307	5.67792	5.05615	5.49578	0.0422668
XLOC_000173	AFLA_076800	amidohydrolase family protein	566.177	1160.52	913.083	763.913	1156.62	491.948	515.15	402.05	8.36114
XLOC_000174	AFLA_076180,AFLA_076190	conserved hypothetical protein	127.055	119.506	165.754	252.306	241.876	143.966	384.657	411.934	1.48365
XLOC_000175	AFLA_076220	hypothetical protein	1.15254	1.31829	1.48056	2.00395	1.29711	1.48958	2.04377	0.904443	0.185885
XLOC_000176	AFLA_076230	conserved hypothetical protein	3.6825	3.83521	5.85664	6.67932	4.52926	5.11058	9.67327	7.72715	0.752241
XLOC_000177	AFLA_076240	glutamate-1-semialdehyde 2,1-aminomutase, putative	54.603	60.2298	72.4037	91.2282	70.3886	83.6	125.812	109.08	1.15438
XLOC_000178	AFLA_076250	hypothetical protein	0	0	0	0	0	0	0	0	0
XLOC_000179	AFLA_076290	capsule associated protein, putative	0.227354	0.212111	0.181384	0.512828	0.341297	0.245402	0.185887	0.368391	1.2098
XLOC_000180	AFLA_076310	hypothetical protein	0	0	0	0	0	0	0	0	0
XLOC_000181	AFLA_076340	C6 finger domain protein, putative	11.6709	12.2175	12.6833	14.73	12.4915	14.4	25.8572	20.1018	5.25772
XLOC_000182	AFLA_076350	conserved hypothetical protein	2.40754	2.05395	2.1117	3.29526	2.16966	2.99773	4.51389	3.50507	0.470947
XLOC_000183	AFLA_076360	conserved hypothetical protein	0.340596	0.276451	0.431683	0.688918	0.236407	0.398126	6.44539	7.43613	0.978419
XLOC_000184	AFLA_076370	ankyrin repeat-containing protein, putative	0.0331715	0	0	0	0	0	0	0	0
XLOC_000185	AFLA_076380,AFLA_076390	mitochondrial intermembrane space protein Mia40	70.0566	80.7594	62.5067	72.5276	71.6231	66.0683	58.2974	78.3326	146.439
XLOC_000186	AFLA_076410	conserved hypothetical protein	17.5258	19.7169	24.8908	21.8706	20.3541	21.2837	23.6025	21.3689	68.3669
XLOC_000187	AFLA_076420	hypothetical protein	3.83124	3.04259	3.09022	3.63162	3.35266	5.3917	4.41207	3.18371	7.10931
XLOC_000188	AFLA_076440,AFLA_076450	conserved hypothetical protein	279.647	293.695	204.956	190.881	217.485	146.931	155.163	320.124	239.821
XLOC_000189	AFLA_076460	sister chromatid cohesion factor (Chl12), putative	9.21407	8.68973	9.23345	10.2699	10.9277	15.6261	7.89908	6.8597	14.9971
XLOC_000190	AFLA_076480,AFLA_076490	glutathione S-transferase, putative	72.7265	89.3134	94.9451	84.2414	88.2872	120.978	77.0211	88.6827	229.276
XLOC_000191	AFLA_076510	DEAD/DEAH box helicase, putative	13.4168	16.3396	17.7717	15.5375	16.6119	15.5079	16.4933	13.4236	11.6407
XLOC_000192	AFLA_076530	sugar transporter family protein	3.80174	1.96678	5.11635	3.515	3.801	6.83936	3.16132	4.93082	10.9913
XLOC_000193	AFLA_076540	cytochrome P450, putative	0.143101	0.293887	0.212787	0.151774	0.274623	0.160132	0	0.0831296	14.0692
XLOC_000194	AFLA_076550	conserved hypothetical protein	18.2162	16.7173	25.389	18.5205	19.9217	25.6311	4.07412	5.0601	1.7585
XLOC_000195	AFLA_076570	conserved hypothetical protein	22.7718	25.5514	23.289	24.9236	22.0672	24.6233	22.3108	27.9859	58.7386
XLOC_000196	AFLA_076590	glutamine-serine rich protein MS8, putative	8.74963	6.40774	6.25287	7.36497	6.10986	5.89873	8.19572	17.8873	29.7106
XLOC_000197	AFLA_076600	translation elongation factor eEF-3, putative	929.803	927.513	524.035	510.665	766.146	430.783	588.145	656.598	685.538
XLOC_000198	-	N/A	0.115068	0	0.128365	0.143996	0.114612	0.0879922	0.0794908	0.0805026	0.112179
XLOC_000199	AFLA_076610	TPR domain protein	6.02139	6.4268	5.01368	5.04838	5.7579	4.96639	4.97854	6.78534	20.8861
XLOC_000200	AFLA_076630	ribose phosphate diphosphokinase Prs1, putative	67.5034	75.2366	52.8519	55.7949	53.7108	47.2445	40.9139	70.8825	86.388
XLOC_000201	-	N/A	0.494895	0.662338	1.30628	0.448639	0.737881	1.11712	0.765939	0.327388	0.310296
XLOC_000202	AFLA_076650	DUF890 domain protein	69.1743	79.954	74.8628	70.1095	75.2019	59.7359	70.1585	54.6705	37.0673
XLOC_000203	AFLA_076660	conserved hypothetical protein	0.896986	1.15981	2.06867	1.23162	0.876596	1.49959	1.48725	0.940064	0.517271
XLOC_000204	AFLA_076680,AFLA_076690,AFLA_076700,AFLA_076710	pyruvate dehydrogenase complex, dihydrolipoamide acetyltransferase	917.557	1085.38	1246.1	982.671	1115.64	1040.4	1134.16	1078.12	2396.93
XLOC_000205	AFLA_076750	conserved hypothetical protein	63.1587	62.1198	70.4648	61.4595	63.7011	62.766	60.1847	54.5069	93.4303
XLOC_000206	AFLA_076780	ribonucleoprotein, putative	2.61384	2.54075	2.93906	2.12311	3.10384	2.75545	2.08212	3.1355	1.86477
XLOC_000207	AFLA_076820,AFLA_076840	glucose oxidase, putative	147.042	174.689	187.234	168.843	174.695	181.546	186.687	150.26	177.423
XLOC_000208	AFLA_076850	conserved hypothetical protein	7.46448	10.6313	4.99171	4.09368	8.373	2.05157	0.967491	1.33271	0.0352145
XLOC_000209	AFLA_076860	MOSC domain protein	1.52651	1.51074	0.945506	1.05553	0.855877	1.01411	0.715657	1.6157	1.35662
XLOC_000210	AFLA_076880,AFLA_076890,AFLA_076900	stearic acid desaturase (SdeA), putative	659.216	699.951	453.823	613.315	612.062	444.723	604.948	449.432	919.24
XLOC_000211	AFLA_076940,AFLA_076960	small nuclear ribonucleoprotein SmE, putative	236.286	303.582	276.1	274.533	241.882	243.994	280.67	331.781	282.162
XLOC_000212	AFLA_076980	non-repetitive nucleoporin, putative	22.1523	22.3739	17.7565	19.3695	23.1401	20.1809	16.552	11.9394	19.9067
XLOC_000213	AFLA_077000,AFLA_077010	hypothetical protein	40.7136	51.4917	43.39	42.788	44.1647	41.263	53.2456	53.4253	58.7408
XLOC_000214	AFLA_077030	siderochrome-iron transporter Sit1, putative	189.141	152.15	107.886	158.85	116.615	184.609	83.4014	230.736	59.2686
XLOC_000215	AFLA_077040	pectate lyase, putative	5.72382	3.9191	8.26136	8.02694	6.1558	10.471	5.6133	6.41104	5.20947
XLOC_000216	AFLA_077050	conserved hypothetical protein	5.86365	5.59966	5.62184	6.62313	5.70345	6.27703	7.91134	7.32628	6.657
XLOC_000217	AFLA_077100,AFLA_077110	hypothetical protein	53.0825	58.1447	76.7279	79.2669	70.179	73.7729	115.668	65.2624	62.6904
XLOC_000218	AFLA_077140	conserved hypothetical protein	0.868766	0.875689	0.764834	1.25788	0.718537	1.20227	2.12662	1.96824	2.04098
XLOC_000219	AFLA_077160,AFLA_077170	amine oxidase, putative	6.58934	4.96175	5.29765	7.74545	5.12086	4.76363	14.237	5.48835	6.12851
XLOC_000220	AFLA_077200	conserved hypothetical protein	5.93861	6.61765	7.23297	10.0159	6.44277	7.89695	15.4741	6.60557	4.59703
XLOC_000221	AFLA_077230,AFLA_077240,AFLA_077250	hypothetical protein	20.8396	20.8756	22.5277	23.2943	20.0652	26.3222	53.9304	37.4506	97.4988
XLOC_000222	AFLA_077280	acyl-CoA dehydrogenase, putative	22.3311	11.3129	11.8971	15.8274	14.0813	15.423	23.1813	20.2321	6.79058
XLOC_000223	AFLA_077290,AFLA_077300	UMTA methyltransferase family protein	25.4605	21.4794	18.7466	19.2994	18.263	16.9539	25.6257	21.043	19.2664
XLOC_000224	AFLA_077320	conserved hypothetical protein	14.8961	14.9186	14.6931	22.528	16.7462	17.7711	27.0521	17.743	2.89634
XLOC_000225	AFLA_077350	conserved hypothetical protein	0.0689754	0.258157	0.0793833	0.327799	0.1939	0.130786	0	0	0.0673604
XLOC_000226	AFLA_077360	conserved hypothetical protein	1.56267	1.52286	2.10191	1.91012	1.77923	2.29054	2.6531	2.40973	0.273767
XLOC_000227	AFLA_077390	conserved hypothetical protein	6.23315	5.19014	5.19014	6.0024	4.75897	5.41378	2.19939	2.00803	0.953436
XLOC_000228	-	N/A	0.164445	0.100587	0.0881438	0.199928	0.278342	0.0403295	0.247789	0.0423188	0.0394176
XLOC_000229	AFLA_077400	monocarboxylate transporter, putative	0.214855	0.203716	0.1476	0.0862569	0.137709	0.0228299	0.0964362	0.205802	0.3003
XLOC_000230	AFLA_077420,AFLA_077430,AFLA_077440	CAIB/BAIF family enzyme	248.929	381.164	340.866	298.169	438.377	300.599	214.634	339.152	590.333
XLOC_000231	AFLA_077460	ankyrin, putative	3.20028	3.39426	4.23476	3.47837	3.35463	4.12553	0.438449	0.46294	3.5121
XLOC_000232	AFLA_077480	conserved hypothetical protein	21.0518	33.4539	20.6109	11.323	23.1617	5.03138	16.5485	26.0139	1.60779
XLOC_000233	AFLA_077490,AFLA_077500	fungal specific transcription factor, putative	9.2178	11.0032	10.0499	11.1235	14.0449	10.0375	6.58453	8.07284	4.15195
XLOC_000234	AFLA_077520	conserved hypothetical protein	2.65716	3.48951	3.1681	2.77112	4.12206	3.73691	1.52507	1.33364	2.08896
XLOC_000235	AFLA_077550,AFLA_077560,AFLA_077580	hypothetical protein	145.216	148.597	133.56	129.467	144.556	111.56	94.4715	230.514	43.7437
XLOC_000236	AFLA_077570	hypothetical protein	0	0	0	0	0	0	0.388078	0	0
XLOC_000237	AFLA_077600	conserved hypothetical protein	113.542	205.504	32.205	29.231	117.476	17.764	19.0597	9.58328	7.71463
XLOC_000238	AFLA_077680	conserved hypothetical protein	0.400319	0.37888	0.485266	0.179619	0.512329	0.822506	1.24707	2.13567	0.55696
XLOC_000239	AFLA_077690,AFLA_077700	hypothetical protein	0.116931	0.0919331	0.0933313	0.011629	0.115705	0.191181	0.0703654	0.0501505	0.0401283
XLOC_000240	AFLA_077710,AFLA_077720	secretory lipase, putative	2.88271	2.83227	4.94657	6.56972	2.8391	7.36398	2.00011	1.68388	4.82687
XLOC_000241	AFLA_077750	conserved hypothetical protein	3.41591	3.86161	7.44879	6.35837	2.83858	7.64017	0	0	0
XLOC_000242	AFLA_077760,AFLA_077770	conserved hypothetical protein	2.25247	2.52577	2.54144	1.89375	1.81774	2.55143	0.942687	0.839303	0.124538
XLOC_000243	-	N/A	4.80674	3.50976	4.75571	5.4721	3.39838	4.15398	12.549	8.47036	4.77365
XLOC_000244	AFLA_077790	conserved hypothetical protein	7.53702	5.99137	6.3811	7.42711	6.07907	8.55053	8.14437	7.42297	5.68778
XLOC_000245	AFLA_077820	hypothetical protein	0	0	0	0	0	0	0	0	0.158353
XLOC_000246	AFLA_077830	choline dehydrogenase, putative	0.0979148	0.152938	0.133158	0.286272	0.0593322	0.0354043	0.678797	0.434592	0.163833
XLOC_000247	AFLA_077860	conserved hypothetical protein	338.702	303.047	379.639	554.108	388.297	575.948	831.331	660.118	23.866
XLOC_000248	AFLA_077870	conserved hypothetical protein	0.0800121	0.0247072	0.0372938	0.0263914	0.037347	0.0730039	0.070932	0.0545177	40.6064
XLOC_000249	-	N/A	0.109393	6.10939e-22	0.219082	2.86262e-27	8.5614e-24	0.255736	0.317868	0.329017	1.23926
XLOC_000250	AFLA_077940	hypothetical protein	0	0	0	0	0	0	0	0	0
XLOC_000251	AFLA_077950	toxin biosynthesis protein (Tri7), putative	5.76193	4.74588	4.63434	6.67275	4.00572	5.02138	4.14675	7.49038	3.3511
XLOC_000252	AFLA_077960	conserved hypothetical protein	0.25963	0.0914105	0.36468	0.161255	0.12571	0.510822	0.130294	0	0.19218
XLOC_000253	AFLA_077970	Rieske 2Fe-2S family protein, putative	31.5056	69.4657	43.8151	69.7566	68.9205	28.9367	13.4108	10.9161	1.51522
XLOC_000254	AFLA_078000	conserved hypothetical protein	0.484465	0.382871	0.103647	0.242867	0.0520821	0.155294	0.20998	0.542844	1.13249
XLOC_000255	AFLA_078010	sugar transporter, putative	0.229607	0.229494	0	0.226506	0.0864017	0.10511	0.0940823	0.0951705	0.0469125
XLOC_000256	AFLA_078020	hypothetical protein	0.0473666	0	0	0.0624979	0	0	0	0	0
XLOC_000257	AFLA_078030	conserved hypothetical protein	0.182823	0.0217535	0.0199351	0.0247888	0.0979307	0.0227618	0	0.124352	0.039824
XLOC_000258	AFLA_078050	cytochrome P450 monooxygenase, putative	0.0617542	0.0287171	0.0204574	0.235796	0.109434	0.067103	0.343467	0.285838	0.760107
XLOC_000259	AFLA_078060	FAD-binding oxidoreductase, putative	0.0932046	0.215745	0.148784	0.068419	0.105443	0.171805	0	0.112345	0.581701
XLOC_000260	AFLA_078110	C-14 sterol reductase, putative	0.635979	0.538918	0.622678	0.742988	0.581732	0.618895	1.08477	0.3983	0.44849
XLOC_000261	AFLA_078130	mannan endo-1,6-alpha-mannosidase DCW1 precursor, putative	0.081883	0.0188034	0.0647733	0.136579	0.072326	0.0659476	0.199259	0.171117	0.134565
XLOC_000262	AFLA_078150	hypothetical protein	0.708566	1.24278	1.86771	1.03234	0.720559	1.35602	2.08739	0.657086	0.0467126
XLOC_000263	AFLA_078160	hypothetical protein	0	0	0	0	0	0	0	0	0
XLOC_000264	AFLA_078170,AFLA_078180	conserved hypothetical protein	3.01708	2.62816	3.66764	2.68219	2.37753	2.28909	1.90119	2.119	0.980569
XLOC_000265	AFLA_078200,AFLA_078210	DNA mismatch repair protein mutl, putative	16.0127	20.0337	37.2741	18.7843	17.4944	45.7619	18.8823	24.991	7.13081
XLOC_000266	AFLA_078260	OPA3 domain protein	28.3075	36.7927	33.4348	32.7894	29.3219	31.1997	33.9231	39.44	63.5331
XLOC_000267	AFLA_078270	myosin I MyoA/Myo5	53.5388	54.3888	53.2153	46.4565	53.5736	51.2301	44.5164	39.6612	48.9006
XLOC_000268	AFLA_078300,AFLA_078310	chitin synthase activator (Chs3), putative	239.779	286.325	486.316	251.844	292.687	400.393	440.298	574.792	200.48
XLOC_000269	AFLA_078330	conserved hypothetical protein	6.78862	4.85971	4.41142	2.80426	4.90185	1.61671	2.56877	4.9251	79.4705
XLOC_000270	AFLA_078350	conserved hypothetical protein	1.7961	1.7961	1.46052	2.03952	1.50219	1.51427	5.22523	4.93496	5.12606
XLOC_000271	AFLA_078360	conserved hypothetical protein	2.78175	2.02546	3.86446	4.36303	2.68318	3.06884	6.91391	7.48616	4.40419
XLOC_000272	AFLA_078410	conserved hypothetical protein	30.7094	34.6742	43.0416	42.5801	41.0152	43.7727	39.5809	30.4382	48.8161
XLOC_000273	AFLA_078430	aldehyde dehydrogenase family protein	1.43922	1.68267	1.59571	2.78536	1.84433	1.51889	2.21978	2.15321	0.62184
XLOC_000274	AFLA_078440	integral membrane protein	0.0273501	0.0706548	0.0283415	0.0351009	0	0	0.118371	0.0600345	0.170908
XLOC_000275	AFLA_078460,AFLA_078470,AFLA_078480,AFLA_078490,AFLA_078500	transcription initiation factor IIF subunit beta, putative	176.515	197.733	205.699	193.365	193.973	199.24	195.627	184.933	161.707
XLOC_000276	AFLA_078530	ribosome biogenesis protein Noc4, putative	18.7591	21.004	12.8183	15.2536	16.3936	11.6583	13.6138	19.502	17.1303
XLOC_000277	AFLA_078590	extracellular matrix protein, putative	79.0768	116.324	42.7623	31.2719	68.4829	20.2411	9.60808	5.25765	0.96994
XLOC_000278	AFLA_078610	conserved hypothetical protein	76.7344	85.1492	96.1616	97.3824	90.2636	92.7282	97.0516	84.1462	50.5459
XLOC_000279	AFLA_078630	signal peptidase complex component, putative	82.1514	113.904	123.277	96.491	118.906	114.915	104.142	85.3496	55.474
XLOC_000280	AFLA_078670	RNA polymerase II subunit 7	55.5275	68.2542	58.4535	60.0472	59.2604	58.2964	63.7067	67.594	70.6455
XLOC_000281	AFLA_078680	conserved hypothetical protein	29.5968	30.8349	31.7181	33.6973	33.7463	34.3029	29.1291	19.7162	29.0734
XLOC_000282	AFLA_078700,AFLA_078710,AFLA_078720	C6 transcription factor, putative	129.317	134.843	126.552	132.364	134.343	130.215	128.482	138.86	114.455
XLOC_000283	AFLA_078730,AFLA_078740	hypothetical protein	25.0782	26.9979	28.4567	25.9518	25.8547	27.9699	28.8465	21.395	17.1888
XLOC_000284	AFLA_078760	cysteine synthase, putative	18.4773	22.5051	23.2562	19.8162	21.6664	20.2531	21.3541	21.8149	34.1527
XLOC_000285	AFLA_078780,AFLA_078790	autophagy protein Apg6, putative	313.367	342.021	319.016	306.842	285.497	269.834	348.026	357.848	59.1137
XLOC_000286	AFLA_078830	conserved hypothetical protein	9.16238	9.94496	9.62711	10.4114	9.49927	10.2995	8.52301	9.29425	20.4896
XLOC_000287	AFLA_078850,AFLA_078860,AFLA_078870	neutral amino acid permease	194.349	221.954	193.719	151.809	179.992	193.096	146.508	203.363	5.45844
XLOC_000288	AFLA_078890,AFLA_078900	dihydrodipicolinate synthetase family protein	349.323	351.772	184.984	215.132	267.415	162.049	243.192	150.858	36.5611
XLOC_000289	AFLA_078910	hypothetical protein	1.75241	3.0605	2.11619	1.78297	1.45899	1.25348	1.0064	1.42714	0.306461
XLOC_000290	AFLA_078920	C2H2 finger domain protein, putative	30.5542	40.6881	43.06	23.0094	28.364	26.1535	25.3333	55.3324	17.8871
XLOC_000291	AFLA_078930	conserved hypothetical protein	1.56324	3.23718	2.94531	3.27008	2.76887	3.51409	2.08063	1.41326	3.29289
XLOC_000292	AFLA_078930	conserved hypothetical protein	0.52531	4.29342e-19	0.0108872	0.870981	0.434911	0.808518	0.0609224	7.44339e-98	1.65255
XLOC_000293	AFLA_078940	hypothetical protein	0	0	1.69067	1.66246	1.18923	0.655192	3.31402	0.665025	1.411
XLOC_000294	AFLA_078960	small nuclear ribonucleoprotein SmG, putative	197.157	266.254	243.155	228.251	234.239	212.625	247.16	254.315	273.115
XLOC_000295	AFLA_078980,AFLA_078990	sn-1,2-diacylglycerol cholinephosphotransferase	42.1514	44.22	38.9657	41.4399	43.0733	40.7759	39.5746	38.9579	85.8771
XLOC_000296	AFLA_079020,AFLA_079030,AFLA_079040	conserved hypothetical protein	309.998	426.532	433.134	276.308	366.293	394.96	340.785	339.231	2890.25
XLOC_000297	AFLA_079060	conserved hypothetical protein	2.46807	2.94039	2.87056	2.5199	2.30677	3.38208	3.49649	2.70732	2.06846
XLOC_000298	AFLA_079070	RING finger protein	29.2844	32.0147	43.0827	29.8444	37.0873	42.1619	24.3133	22.098	29.2317
XLOC_000299	AFLA_079080	conserved hypothetical protein	4.60282	5.0791	4.62603	4.98196	3.44142	3.50422	0.968061	0.931764	0.261756
XLOC_000300	AFLA_079080	conserved hypothetical protein	0.504687	0.000491652	0.0936924	2.73388e-12	0.233013	0.154039	1.69943	1.74361	2.23855
XLOC_000301	AFLA_079100	hypothetical protein	0	0	0	0	0.0347898	0.0366346	0	0.0772553	0.0358141
XLOC_000302	AFLA_079110	conserved hypothetical protein	27.6207	31.1635	34.9918	33.1556	34.3074	35.6719	37.4778	37.4211	28.4181
XLOC_000303	AFLA_079120	conserved hypothetical protein	21.1546	21.7192	21.2872	19.6769	21.8938	20.2898	19.5112	16.412	19.0053
XLOC_000304	AFLA_079140,AFLA_079150,AFLA_079160,AFLA_079170	casein kinase, putative	208.077	218.457	157.821	184.017	185.707	153.443	143.6	205.767	323.573
XLOC_000305	AFLA_079200	N-ethylmaleimide reductase, putative	0.824217	0.636326	0.377655	0.287949	0.540072	0.313997	0.134837	0.299013	0.0530517
XLOC_000306	AFLA_079210	ankyrin repeat-containing protein, putative	0	0.0593276	0	0.0521045	0	0	0.0868356	0.0741321	0
XLOC_000307	AFLA_079240	monocarboxylate transporter, putative	0.166869	0.0576886	0.221702	0.176632	0.182838	0.22414	0.437706	0.237296	0.0225092
XLOC_000308	AFLA_079250	conserved hypothetical protein	34.6655	25.5749	30.534	40.5018	27.9224	35.8648	22.7452	21.0336	2.34462
XLOC_000309	AFLA_079260	alcohol dehydrogenase, putative	0.241756	0.0656052	0.125004	0.18947	0.295963	0.252537	0.188087	0.343853	0.0292318
XLOC_000310	AFLA_079310	3-hydroxyanthranilate 3,4-dioxygenase, putative	0.66486	0.621336	0.765762	0.553711	0.632711	0.566954	0.436534	0.452697	2.35307
XLOC_000311	AFLA_079340	dienelactone hydrolase, putative	0	0	0	0	0.0424149	0.0414975	0	0.0870041	0
XLOC_000312	AFLA_079370,AFLA_079380	hypothetical protein	1.4101	1.40651	1.07105	0.270457	3.73722	1.00251	0.416418	0.295647	0.317085
XLOC_000313	AFLA_079390	hypothetical protein	0	0	0	0	0	0	0	0	4.27695
XLOC_000314	AFLA_079400,AFLA_079410	NRPS-like enzyme, putative	37.9215	40.0942	26.2027	30.853	34.3311	27.8553	28.9194	29.0785	11.526
XLOC_000315	AFLA_079440,AFLA_079450	allantoate permease, putative	35.9419	19.6414	24.8643	27.1186	23.3539	23.7311	29.6041	74.8518	133.65
XLOC_000316	AFLA_079470,AFLA_079480,AFLA_079490,AFLA_079500	pre-mRNA splicing helicase, putative	58.8931	55.0779	58.5128	55.2712	58.6142	61.3462	55.9177	41.4041	169.201
XLOC_000317	AFLA_079520	conserved hypothetical protein	0.899195	1.45012	0.728928	0.758198	0.87584	0.865352	0.194511	0.510815	0.159802
XLOC_000318	AFLA_079530	conserved hypothetical protein	0	0	0	0	0	0	0.134427	0.1633	0.137009
XLOC_000319	AFLA_079550,AFLA_079560	group II pyridoxal-5-phosphate decarboxylase, putative	13.4004	13.2712	11.899	13.4579	13.0506	12.3276	13.4175	9.60513	6.73501
XLOC_000320	AFLA_079580	cytochrome b561, putative	0.191681	0.187941	0.10066	0.390855	0.418577	0.309217	0.264161	0.208961	0.151886
XLOC_000321	AFLA_079620,AFLA_079630	conserved hypothetical protein	0.47463	0.0996074	0.314773	0.401347	0.173455	0.238453	0.694305	0.321954	0.216273
XLOC_000322	AFLA_079650,AFLA_079660	sensor histidine kinase/response regulator, putative	89.7678	67.1469	56.1992	72.8504	66.2219	73.4524	84.7242	122.077	71.9164
XLOC_000323	AFLA_079690	conserved hypothetical protein	22.7694	26.2238	26.0484	29.1753	24.5422	27.3472	29.8296	32.5534	12.524
XLOC_000324	AFLA_079710,AFLA_079720	conidiophore development protein HymA	73.1803	77.9259	76.7846	85.4798	79.9407	80.8839	84.2222	70.7605	66.6735
XLOC_000325	AFLA_079750	guanine nucleotide exchange factor, putative	3.48944	3.21968	3.90706	3.12945	3.70241	3.97006	3.75028	3.12136	3.12802
XLOC_000326	AFLA_079760	hypothetical protein	0.0330818	0.0121152	0.0615527	2.63306	6.80956	0.0617541	0.0282944	3.68885	4.41403
XLOC_000327	AFLA_079780	G protein complex alpha subunit GanA	26.7877	27.2352	32.935	28.8614	28.3945	33.1777	30.8503	25.945	42.343
XLOC_000328	AFLA_079790,AFLA_079800	conserved hypothetical protein	123.101	137.814	109.368	131.073	120.522	107.552	121.219	127.251	278.939
XLOC_000329	AFLA_079830,AFLA_079840,AFLA_079850,AFLA_080570	stress response RCI peptide, putative	3306.99	3483.23	4117.57	3513.7	3578.2	3139.37	3622.2	3030.39	2288.88
XLOC_000330	AFLA_079870,AFLA_079890,AFLA_079900	RNA exonuclease Rex3, putative	104.496	115.842	109.499	119.31	114.078	107.097	108.872	126.646	222.361
XLOC_000331	AFLA_079920	hypothetical protein	0.695037	0.400526	0.37768	0.327267	0.454859	0.782901	0.426585	0.706302	1.07276
XLOC_000332	AFLA_079940	hypothetical protein	0	0	0	0	0	0	0	0	0
XLOC_000333	AFLA_079960	sugar transporter, putative	10.6538	13.2416	26.2935	13.187	23.6145	31.2598	2.40714	3.17263	0.405491
XLOC_000334	AFLA_079990	hypothetical protein	0.111461	0.275237	0	0	0.100675	0.125643	0	0	1.09987
XLOC_000335	AFLA_080030	topoisomerase I	62.9781	67.1671	66.4731	55.4361	64.1821	61.6386	56.4773	60.1647	61.5924
XLOC_000336	AFLA_080050	hypothetical protein	1.65881	2.04782	2.2209	2.62967	1.9634	1.16037	2.14785	2.72207	1.37549
XLOC_000337	AFLA_080090	peroxisomal carrier protein, putative	43.3712	45.1298	45.4413	40.107	42.7706	41.2915	34.3834	46.5069	58.1923
XLOC_000338	AFLA_080100	nuclease domain protein, putative	52.0235	49.1798	48.8017	59.1897	53.3062	52.9019	46.5816	61.1542	43.0426
XLOC_000339	AFLA_080120,AFLA_080130	DNA primase large subunit	96.6025	112.465	122.907	99.9339	119.982	130.743	90.7935	68.4196	138.156
XLOC_000340	AFLA_080140,AFLA_080150	60S ribosomal protein L12	1885.48	2479.92	1697.61	1459.67	1800.7	1354.65	1281.75	1828.9	5280.62
XLOC_000341	AFLA_080160	UDP-N-acetylglucosaminyltransferase	57.3095	50.9291	43.955	45.9639	53.6321	49.4881	45.584	36.0642	13.8349
XLOC_000342	AFLA_080180,AFLA_080190	hypothetical protein	1.18898	3.5136	1.33059	1.63416	1.55088	2.90257	1.6177	1.23149	1.75572
XLOC_000343	AFLA_080210	sugar transporter, putative	2.03547	1.50063	1.85113	1.79959	1.44064	1.9954	0.903244	0.949248	0.777039
XLOC_000344	AFLA_080220	conserved hypothetical protein	26.5063	30.7418	29.7034	28.4619	29.497	27.9297	27.6782	31.3737	35.8398
XLOC_000345	AFLA_080240	ATP synthase delta chain, mitochondrial precursor, putative	452.337	476.771	390.077	413.173	450.436	397.848	383.388	410.414	782.846
XLOC_000346	AFLA_080260,AFLA_080270	L-cystine transporter, putative	30.9702	31.3721	33.0193	37.9103	33.2629	31.7372	38.6876	36.9652	33.8667
XLOC_000347	-	N/A	4.5401	3.59391	3.66694	3.95463	3.9385	4.19966	2.40053	1.87769	3.81178
XLOC_000348	AFLA_080280	Phosphotransferase enzyme family domain protein	1.05789	0.791531	0.980448	1.00932	0.883891	1.0057	0.757092	0.89981	6.51165
XLOC_000349	AFLA_080290	dUTPase (Dut), putative	87.4334	83.1781	104.178	105.532	78.0142	120.76	102.788	134.359	134.896
XLOC_000350	AFLA_080310,AFLA_080320	hypothetical protein	410.003	528.814	551.66	620.254	533.982	634.889	475.951	511.595	147.568
XLOC_000351	AFLA_080340,AFLA_080350	calmodulin, putative	42.4723	46.2657	45.7482	43.9291	41.5147	44.4304	45.3061	44.342	39.1621
XLOC_000352	AFLA_080370	RNA binding protein	1.26539	1.47477	0.961769	1.36945	1.30431	1.08211	0.551029	0.713829	0.895141
XLOC_000353	AFLA_080380	conserved hypothetical protein	2.49412	3.91457	6.15487	4.12328	3.55916	4.76833	3.25319	1.84365	6.95233
XLOC_000354	AFLA_080390,AFLA_080400,AFLA_080410,AFLA_080420	6-phosphogluconolactonase, putative	172.215	221.833	264.517	260.608	247.729	263.331	273.179	141.788	203.687
XLOC_000355	AFLA_080430	hypothetical protein	4.08719	1.43034	12.4522	1.93047	3.46988	4.76252	2.13151	2.35183	0.558842
XLOC_000356	AFLA_080440	MYND domain protein, putative	7.42944	6.65921	3.14651	4.55227	5.23222	3.35664	3.53676	11.6886	10.656
XLOC_000357	AFLA_080460,AFLA_080470	dolichol phosphate-mannose biosynthesis regulatory protein Dpm2	76.1128	73.0862	76.5944	83.9604	76.3825	74.3421	87.749	81.0809	102.754
XLOC_000358	AFLA_080510	conserved hypothetical protein	3.11717	2.95848	3.20005	3.14785	2.85894	3.14483	2.46899	3.59763	3.32467
XLOC_000359	AFLA_080520	ADP-ribosylglycohydrolase family protein	35.88	27.9196	27.7669	40.4825	28.7656	27.0169	34.2959	42.576	40.618
XLOC_000360	AFLA_080540,AFLA_080550,AFLA_080560	DEAD box helicase Mph1, putative	12.8708	12.4478	11.693	12.9827	12.8201	13.3338	14.3775	12.1788	40.6602
XLOC_000361	AFLA_080590	transcription initiation factor TFIID subunit, putative	32.8653	35.9667	32.4223	33.8253	33.4178	33.5711	42.8287	38.7646	36.5935
XLOC_000362	AFLA_080610	mitochondrial integral membrane protein	45.835	53.2702	80.5971	59.5647	66.4415	67.9531	64.9567	41.0515	163.593
XLOC_000363	AFLA_080650	class V chitinase, putative	11.6401	13.1827	13.9779	13.516	13.3023	12.8196	17.3884	17.8938	29.9054
XLOC_000364	AFLA_080710	conserved hypothetical protein	66.4835	55.5631	46.4819	59.9813	48.3232	43.7022	60.2089	61.7955	64.1276
XLOC_000365	AFLA_080730	zinc metallopeptidase, putative	16.2535	15.4701	15.4116	14.4007	12.6658	13.4883	13.6496	17.6423	16.6303
XLOC_000366	AFLA_080750	ARP2/3 complex 34 kDa subunit , putative	75.2922	81.3361	94.4161	87.7352	88.9703	93.7251	94.6092	65.3786	104.019
XLOC_000367	AFLA_080780,AFLA_080790,AFLA_080800,AFLA_080810,AFLA_080820,AFLA_080830,AFLA_080850,AFLA_080860	hypothetical protein	275.841	252.805	207.467	235.258	216.655	199.609	216.565	309.631	540.213
XLOC_000368	AFLA_080870	RNA polymerase I specific transcription initiation factor RRN3	26.2246	27.7208	17.5097	20.5198	23.7227	17.8736	16.6275	21.6711	34.7628
XLOC_000369	AFLA_080880	2-heptaprenyl-1,4-naphthoquinone methyltransferase, putative	1.82926	2.70104	2.18677	2.70646	2.40875	2.81583	4.61079	4.37819	1.57819
XLOC_000370	AFLA_080900	aspartyl-tRNA synthetase, cytoplasmic	48.8409	59.4685	79.2615	46.6863	66.1934	65.7625	56.8939	40.5872	146.447
XLOC_000371	AFLA_080920,AFLA_080930	tubulin alpha-1 subunit	407.437	451.37	371.39	393.827	443.187	404.318	404.423	309.801	637.621
XLOC_000372	AFLA_080950	conserved hypothetical protein	29.1217	43.4998	34.7336	30.7887	38.3657	29.8903	35.4522	29.4582	44.6356
XLOC_000373	-	N/A	0.446759	0.447999	0.39115	0.307986	0.213076	0.213783	0.0873792	0.207508	0.916397
XLOC_000374	AFLA_080990,AFLA_081000	MFS sugar transporter, putative	19.7748	20.838	16.5698	16.956	18.1047	16.2512	12.8694	18.3046	21.9087
XLOC_000375	AFLA_081010	indole-diterpene biosynthesis protein PaxU, putative	3.03264	2.30287	3.45382	1.32388	1.51349	3.16479	1.5347	1.95116	1.85673
XLOC_000376	AFLA_081030	conserved hypothetical protein	30.0285	38.2241	35.5957	33.1661	36.3668	33.5712	30.3754	34.9585	36.6001
XLOC_000377	AFLA_081050	paramyosin, putative	13.1835	14.9044	13.7141	14.089	12.8126	13.7764	14.5458	12.9528	15.8237
XLOC_000378	AFLA_081090	fumarylacetoacetate hydrolase family protein	10.2445	8.70178	8.86363	8.40601	8.88658	9.24568	10.3291	14.2795	8.64697
XLOC_000379	AFLA_081100	conserved hypothetical protein	0.067354	0	0	0	0	0.0811174	0	0.171378	0.212947
XLOC_000380	AFLA_081130	C2H2 type zinc finger domain protein	21.657	20.7337	19.7833	21.9092	20.0803	19.384	24.3089	19.5108	12.6835
XLOC_000381	AFLA_081150	conserved hypothetical protein	5.8349	6.33278	5.17125	4.6081	4.42268	4.84543	3.03024	4.13089	2.80886
XLOC_000382	AFLA_081170	conserved hypothetical protein	0.0515155	0	0.0540881	0	0.0542773	0	0.109274	0.431572	0.964481
XLOC_000383	AFLA_081190	conserved hypothetical protein	448.519	430.613	464.136	609.734	526.825	474.276	565.896	433.706	327.726
XLOC_000384	AFLA_081210	ARS binding protein Abp2, putative	19.2866	17.4046	18.6091	17.1717	16.855	19.0872	15.4037	14.3645	13.0092
XLOC_000385	AFLA_081250,AFLA_081260,AFLA_081270	ketohexokinase, putative	136.903	131.636	93.037	116.947	112.36	92.1804	96.9562	233.531	128.187
XLOC_000386	AFLA_081290,AFLA_081300	hypothetical protein	16.8944	15.2464	15.8265	16.4781	15.6567	15.1837	12.6125	11.4727	14.0373
XLOC_000387	AFLA_081330,AFLA_081340,AFLA_081350	glycerol 3-phosphate dehydrogenase (GfdA), putative	112.581	123.997	132.103	124.958	130.438	134.587	125.977	105.253	131.719
XLOC_000388	AFLA_081370	conserved hypothetical protein	46.1307	54.6815	56.4787	49.4547	50.9415	50.7089	56.2623	57.9879	20.0882
XLOC_000389	AFLA_081410,AFLA_081420	secretion pathway protein Sls2/Rcy1, putative	40.9917	39.2081	40.1978	47.9979	40.61	38.4252	40.6722	35.4913	24.8925
XLOC_000390	AFLA_081440,AFLA_081450	SWIB/MDM2 domain protein	45.3472	49.7343	45.7121	44.6904	47.8937	42.9242	44.1935	38.1955	39.847
XLOC_000391	AFLA_081470	ribosome biogenesis protein Rsa4, putative	42.0308	46.0221	26.6168	31.4575	35.0725	24.7309	27.2407	55.9952	40.7389
XLOC_000392	AFLA_081500,AFLA_081520,AFLA_081530	conserved hypothetical protein	22.8282	17.2023	15.2605	32.9024	19.7245	20.3187	34.5514	33.1185	6.95492
XLOC_000393	AFLA_081550	enoyl-CoA hydratase/isomerase family protein	7.65579	5.82972	7.53251	10.3814	6.96824	9.27469	11.8431	9.77073	1.35309
XLOC_000394	AFLA_081590,AFLA_081600	hypothetical protein	46.7895	52.0752	43.0833	47.7964	52.4835	38.4847	42.7929	22.6974	8.52158
XLOC_000395	AFLA_081610	conserved hypothetical protein	0.0239579	0.0484526	0.0698475	0.0284191	0.0210973	0.0695896	0.046752	0.0474693	0.178447
XLOC_000396	AFLA_081620	conserved hypothetical protein	27.0667	22.9883	30.2882	27.1409	23.0199	33.261	24.7365	42.0555	38.3586
XLOC_000397	AFLA_081640	short chain type dehydrogenase, putative	69.9002	24.0167	40.504	64.4483	40.7012	61.5641	26.8503	34.6677	0.487838
XLOC_000398	AFLA_081670	acid phosphatase, putative	3.70974	2.80239	3.31036	3.87385	3.35472	3.32968	3.8268	5.13835	2.45451
XLOC_000399	AFLA_081680	conserved hypothetical protein	0	0	0	0	0	0	0	0	0
XLOC_000400	AFLA_081690	hypothetical protein	20.4694	18.0542	23.0274	19.4481	18.1645	22.69	15.5139	16.4417	5.59796
XLOC_000401	AFLA_081720,AFLA_081730	conserved hypothetical protein	249.171	258.84	230.092	241.338	249.724	239.849	253.162	203.783	97.0779
XLOC_000402	AFLA_081750,AFLA_081760	t-complex protein 1, beta subunit, putative	95.082	102.16	86.299	87.3374	90.9129	84.8686	74.08	82.233	125.742
XLOC_000403	AFLA_081770	conserved hypothetical protein	56.1774	34.0718	56.5302	60.1581	47.6084	61.9805	60.4143	53.8126	3.69968
XLOC_000404	-	N/A	8.48869	6.3157	9.57975	8.86126	8.63528	9.03586	14.4846	11.6348	1.99667
XLOC_000405	AFLA_081780	hypothetical protein	0.375542	0	0	0.479061	0.370357	0	0	1.0161	0
XLOC_000406	AFLA_081820	glycosyl hydrolase, putative	9.55656	13.6601	6.78459	4.42935	7.56072	2.82893	2.53812	1.1571	0.0825257
XLOC_000407	AFLA_081830	conserved hypothetical protein	0	0	0	0	0	0	0	0	0
XLOC_000408	AFLA_081840	esterase, putative	5.45239	6.23717	5.89767	6.41226	5.36636	5.93452	1.54705	1.07483	0.160242
XLOC_000409	AFLA_081850	PKS-like enzyme, putative	15.6915	15.6762	14.522	18.7018	15.54	16.5873	3.16911	3.10417	3.63737
XLOC_000410	AFLA_081860	protein kinase and ribonuclease Ire1, putative	73.7736	75.3653	72.4229	72.5028	71.3075	72.7609	67.3106	69.3608	70.5461
XLOC_000411	AFLA_081890	conserved hypothetical protein	2.8057	3.2228	2.06338	2.61173	2.09292	3.05994	2.78617	3.29905	9.32537
XLOC_000412	AFLA_081910	major allergen Asp F2	0.465076	0.484432	0.371413	0.200535	0.215015	0.176327	0.125176	0.173092	0.0595113
XLOC_000413	AFLA_081920	ZIP Zinc transporter, putative	6.2792	5.1089	5.17451	5.7351	5.1639	6.67368	5.81099	14.729	2.8309
XLOC_000414	AFLA_081930	conserved hypothetical protein	56.4327	53.9268	59.4036	68.2764	53.4651	58.6313	72.1156	81.7829	41.1518
XLOC_000415	AFLA_081940	acetyltransferase, GNAT family	67.0991	57.0929	52.6276	79.4309	59.5031	53.1686	144.571	99.3288	5.75676
XLOC_000416	AFLA_081970	conserved hypothetical protein	0	0	0	0	0.0334143	0	0	0	0
XLOC_000417	AFLA_081980,AFLA_081990	ferulic acid esterase (FaeA), putative	5.99139	7.60543	6.51071	5.3798	4.95654	5.6719	14.0028	17.8794	0.927643
XLOC_000418	AFLA_082010,AFLA_082020,AFLA_082030,AFLA_082040	hypothetical protein	6.35805	4.73782	4.29816	4.60514	4.17789	8.15525	4.77257	3.41706	5.1715
XLOC_000419	AFLA_082080	alpha/beta hydrolase, putative	0	0	0	0	0	0	0.190281	0.233164	0.203701
XLOC_000420	AFLA_082100	conserved hypothetical protein	0.112753	0.0732593	0.0812456	0.122725	0.127942	0.0973414	0.124389	0.0887219	0.0637764
XLOC_000421	AFLA_082110,AFLA_082120	wd40 protein, putative	7.33869	6.15211	8.43129	7.21503	7.83096	8.43085	7.49375	5.25503	2.48907
XLOC_000422	AFLA_082140	hypothetical protein	0	0	0	0.0315508	0	0	0	0	0.0240213
XLOC_000423	AFLA_082150	polyketide synthase, putative	0.0223626	0.0284274	0.012368	0.00991657	0.0199687	0.00848434	0.0341543	0.020051	0.0305166
XLOC_000424	AFLA_082170	efflux pump antibiotic resistance protein, putative	0.546755	0	0.68145	0.338049	0	0.802554	0.346014	0	0
XLOC_000425	AFLA_082170	efflux pump antibiotic resistance protein, putative	0.294496	0.195862	0.141834	0.0837927	0.282468	0.0974349	0.13923	0.160608	0.176015
XLOC_000426	AFLA_082220	short-chain dehydrogenase, putative	0.531241	0.195924	0.340604	0.799129	0.259229	0.413005	2.44053	2.06661	7.89858
XLOC_000427	AFLA_082240	conserved hypothetical protein	1.73654	1.63399	1.71475	0.888323	0.924529	1.65578	27.9913	44.9675	16.7361
XLOC_000428	AFLA_082270	UDP-glucose dehydrogenase	2.18612	2.08955	1.7041	2.47196	1.92835	1.86869	3.31348	3.36463	0.55699
XLOC_000429	AFLA_082280,AFLA_082290	glutathione S-transferase, putative	93.5846	100.073	90.1595	118.042	102.058	96.0395	147.261	165.717	116.857
XLOC_000430	AFLA_082300	mRNA splicing factor (Prp18), putative	42.9639	52.153	49.2826	51.9028	46.2027	46.9968	51.3933	51.2859	44.3598
XLOC_000431	AFLA_082320	ADP-ribosylation factor family protein	34.3366	32.4417	32.5639	36.6158	30.9576	34.8058	43.2968	53.4301	32.2442
XLOC_000432	AFLA_082340	DEAD/DEAH box helicase, putative	9.35884	9.13327	5.9357	7.67463	7.99101	6.19524	6.42313	11.8835	12.0837
XLOC_000433	AFLA_082350	hypothetical protein	0	0	0.8381	0	0	0	2.8849	0.479027	0
XLOC_000434	AFLA_082370	conserved hypothetical protein	0	0	0	0	0	0	0.126406	0	0
XLOC_000435	AFLA_082380	alcohol dehydrogenase, putative	0	0.0425301	0	0	0	0.0647389	0	0.0705897	19.0702
XLOC_000436	-	N/A	0.416204	0.291977	0.399113	0.448451	0.312152	0.34421	0.843331	0.851727	1.76793
XLOC_000437	AFLA_082390	beta-xylosidase XylA	2.90966	2.65919	2.70241	2.76532	2.6432	3.03543	1.43107	2.32897	1.75106
XLOC_000438	AFLA_082420	hypothetical protein	0	0	0	0	0	0	0	0	0
XLOC_000439	AFLA_082430,AFLA_082440	conserved hypothetical protein	9.04025	6.85606	7.01472	12.1457	7.69118	8.33427	20.7506	17.2534	3.07708
XLOC_000440	AFLA_082460	conserved hypothetical protein	5.00825	6.84398	5.1467	2.38101	4.91144	2.72705	0.608727	1.43839	0.0846052
XLOC_000441	AFLA_082480	NRPS-like enzyme, putative	0.121398	0.214807	0.162228	0.253332	0.150827	0.159088	0.149301	0.100073	0.0661974
XLOC_000442	AFLA_082490	conserved hypothetical protein	1.3198	1.30925	1.50643	0.955341	0.966769	1.81621	0.901463	1.32219	9.33697
XLOC_000443	AFLA_082510	TCTP family protein	2526.73	3191.28	1711.29	1824.17	2212.71	1271.62	1684.5	2174.82	3602.23
XLOC_000444	AFLA_082540	aminotransferase, class III	3.47742	4.80717	14.1787	5.7276	7.68352	14.4999	7.77096	7.46653	35.4038
XLOC_000445	AFLA_082560,AFLA_082570,AFLA_082580	conserved hypothetical protein	89.0506	98.7842	91.5406	88.1443	93.2436	86.8563	83.6062	80.3237	76.9665
XLOC_000446	AFLA_082610	conserved hypothetical protein	2.04091	2.77283	2.69888	2.47928	2.61751	2.76337	3.16103	1.43869	0.565028
XLOC_000447	AFLA_082620	conserved hypothetical protein	21.0302	23.6181	21.2375	18.994	18.938	17.4066	25.8563	20.422	10.9384
XLOC_000448	AFLA_082630	hypothetical protein	0	0.850682	0	0	0	0	1.14149	0	0
XLOC_000449	AFLA_082660	conserved hypothetical protein	0	0	0	0	0	0	0	0	0
XLOC_000450	AFLA_082690	pseudouridine synthase TruD/Pus7, putative	20.1397	26.2151	20.6102	20.4817	23.7068	20.8401	18.4232	20.1693	33.4906
XLOC_000451	AFLA_082710,AFLA_082720	conserved hypothetical protein	84.9302	96.3861	66.2061	81.2777	97.3518	59.5591	66.8665	44.3145	93.9309
XLOC_000452	AFLA_082740	AMP dependent ligase, putative	2.67449	2.10052	2.52975	2.91487	2.63099	3.31728	1.93961	0.969013	1.10153
XLOC_000453	AFLA_082770	conserved hypothetical protein	0	0	0	0	0	0	0	0	0.132609
XLOC_000454	-	N/A	1.59981	1.07512	0.869907	1.52644	1.39359	1.33551	1.85442	1.66542	2.02865
XLOC_000455	AFLA_082790,AFLA_082800,AFLA_082810,AFLA_082820	conserved hypothetical protein	76.6616	80.402	76.7955	83.333	82.968	82.5501	76.4889	55.3975	75.094
XLOC_000456	AFLA_082840	hypothetical protein	0	0	0	0	0	0	0	0	0
XLOC_000457	AFLA_082850,AFLA_082860	C2H2 type conidiation transcription factor BrlA	34.5452	48.8717	28.2149	13.222	27.7976	11.3504	9.13886	4.72824	0.592368
XLOC_000458	AFLA_082890	ribonuclease T2, putative	178.279	225.821	378.234	341.304	293.823	370.541	384.485	198.607	86.9695
XLOC_000459	AFLA_082910	C6 transcription factor, putative	7.00254	7.78609	7.67011	6.33727	6.34977	7.4918	8.42916	9.73099	4.03865
XLOC_000460	AFLA_082920	conserved hypothetical protein	9.72411	8.31201	8.29062	6.18331	9.404	10.2175	9.72787	11.4796	4.54821
XLOC_000461	AFLA_082930	short chain dehydrogenase family protein	3.50131	4.15855	4.05569	3.99865	3.38592	4.54783	4.64183	3.9978	6.72979
XLOC_000462	AFLA_082940	conserved hypothetical protein	0	0.323189	0.388773	0.158354	0.250152	0	0.243827	0.122199	0.510495
XLOC_000463	AFLA_082950	DSBA family oxidoreductase, putative	11.5579	9.01596	15.3346	14.4044	10.0201	17.3183	12.9694	20.7209	7.42393
XLOC_000464	AFLA_082980	dihydroorotase, homodimeric type	33.827	31.9303	23.7904	27.5116	26.8963	25.0658	20.6118	26.462	48.3123
XLOC_000465	AFLA_083000,AFLA_083010,AFLA_083020	MIF domain protein	23.4295	22.8053	27.088	29.3126	24.0753	32.3238	23.4429	35.0361	83.0649
XLOC_000466	AFLA_083040	WD40 domain protein	9.31174	10.353	9.12869	11.0055	8.61537	10.959	13.5763	12.9735	13.0325
XLOC_000467	AFLA_083050	40S ribosomal protein S25, putative	2958.82	3749.05	2992.85	3133.29	3255.92	2681.25	2885.19	3540.95	7980.4
XLOC_000468	AFLA_083080	histidine acid phosphatase, putative	25.3319	26.3846	30.8877	28.8753	31.5298	31.6409	34.0301	22.5672	52.4601
XLOC_000469	AFLA_083130	ABC ATPase, putative	13.1999	14.5126	14.2123	15.4627	12.9402	13.5523	12.6015	10.7778	6.10248
XLOC_000470	AFLA_083160,AFLA_083170	molybdopterin cofactor biosynthetic protein	63.1678	71.8356	64.9974	61.2745	68.3756	60.7335	51.649	59.7856	67.0423
XLOC_000471	AFLA_083190	vacuolar protein sorting-associated protein Vps28, putative	78.5423	79.9778	95.5007	100.032	80.7735	97.0918	97.4467	117.243	59.4961
XLOC_000472	AFLA_083200	glucose-inducible SAM-dependent methyltransferase Rrg1, putative	17.5553	16.9235	16.7967	16.5428	17.2481	15.1667	17.8876	17.2797	30.01
XLOC_000473	AFLA_083210	conserved hypothetical protein	20.6929	22.681	25.6473	23.4966	24.7025	22.8146	28.503	23.4528	30.5711
XLOC_000474	AFLA_083240	xylitol dehydrogenase LadA/XdhB	25.4235	22.649	22.7206	25.7955	23.0865	22.8063	27.3406	24.8502	21.8544
XLOC_000475	AFLA_083250	dimethylallyl tryptophan synthase, putative	3.06243	1.00686	1.1685	1.85553	1.38264	0.726474	0.762129	1.66402	0.0502404
XLOC_000476	AFLA_083280	hypothetical protein	1.12039	1.14829	1.18047	1.73902	1.51951	1.6915	1.23825	2.73056	0.654382
XLOC_000477	AFLA_083300	alpha-glucosidase, putative	14.6261	11.8255	16.18	17.2922	14.6319	20.6641	20.7058	9.68543	1.12765
XLOC_000478	AFLA_083320	MFS quinate transporter, putative	5.40855	5.51274	3.75622	4.29907	4.76005	3.84267	4.12014	3.31887	2.8878
XLOC_000479	AFLA_083350	conserved hypothetical protein	33.0061	35.0267	38.0768	37.3604	34.7018	35.7888	36.4225	26.3263	25.4897
XLOC_000480	AFLA_083360	extracellular cell wall glucanase Crf1/allergen Asp F9	34.0972	43.3143	37.4065	47.3056	43.7541	31.9015	55.4859	22.094	17.0374
XLOC_000481	AFLA_083400	Auxin Efflux Carrier superfamily	11.6629	17.2232	23.5214	8.6307	12.2634	13.3733	7.99129	10.9856	44.3748
XLOC_000482	AFLA_083420,AFLA_083430	non-hemolytic phospholipase C precursor, putative	64.39	61.7464	50.2227	46.1322	56.3951	45.4878	40.9457	49.9437	90.8318
XLOC_000483	AFLA_083450	integral membrane protein, putative	0.454246	0.318984	0.348044	0.387415	0.421664	0.378474	0.76775	0.236614	0.308187
XLOC_000484	AFLA_083460,AFLA_083470	C6 transcription factor RosA-like, putative	18.5636	18.6892	13.0298	16.2573	15.2346	12.164	14.3485	27.8818	32.2284
XLOC_000485	AFLA_083490	sterol delta 5,6-desaturase, putative	181.918	133.527	93.3848	85.4821	98.0635	66.3981	88.6709	126.234	1314.28
XLOC_000486	AFLA_083500	diaminopropionate ammonia-lyase, putative	3.18672	2.42413	2.86202	4.45266	2.95777	3.6775	7.67767	5.37602	1.71798
XLOC_000487	AFLA_083510	homeobox and C2H2 transcription factor, putative	11.0092	12.9653	12.1418	12.8184	11.5356	13.4049	12.8289	11.1266	11.7344
XLOC_000488	AFLA_083550,AFLA_083560	Coatomer subunit delta, putative	72.4593	87.5893	83.8499	77.754	83.841	83.1939	71.7676	57.4944	82.6801
XLOC_000489	AFLA_083590,AFLA_083600	fatty acid hydroxylase, putative	214.094	192.473	170.241	171.729	172.212	155.957	155.626	172.101	1179.71
XLOC_000490	AFLA_083630,AFLA_083640	CDP-diacylglycerol-inositol 3-phosphatidyltransferase PIS	53.1834	54.697	62.5557	55.3628	55.9351	58.8611	41.5028	49.4002	91.7437
XLOC_000491	AFLA_083670,AFLA_083680	hypothetical protein	19.8331	22.9933	29.2643	21.2165	26.873	28.1443	17.5735	15.488	17.5552
XLOC_000492	AFLA_083810	DEAD/DEAH box helicase, putative	6.56301	4.64796	5.01473	6.82501	5.22489	6.4733	5.77495	3.15497	0.332284
XLOC_000493	AFLA_083830	hypothetical protein	2.19267	2.51281	1.69464	3.83403	2.45523	2.84236	4.30882	4.71173	0.84905
XLOC_000494	AFLA_083860,AFLA_083870	conserved hypothetical protein	98.5819	125.138	130.489	116.57	113.591	111.077	120.943	114.113	205.517
XLOC_000495	AFLA_083900	DEAD box RNA helicase HelA, putative	84.2676	92.6581	69.4137	67.1097	81.6996	62.273	57.6734	90.8904	117.318
XLOC_000496	AFLA_083960,AFLA_083970	hypothetical protein	1.19125	0.700487	3.727	0.974244	0.737878	1.08315	1.20915	1.71547	5.89732
XLOC_000497	AFLA_083980	GTP-binding protein Obg	19.7113	24.0034	24.0866	18.5722	23.0522	21.1846	16.2948	19.0214	36.756
XLOC_000498	AFLA_083990	JmjC domain protein, putative	4.43574	3.8563	4.18474	4.29315	3.888	4.52929	4.11791	6.5342	3.81333
XLOC_000499	AFLA_084010,AFLA_084020,AFLA_084030,AFLA_084040,AFLA_084050,AFLA_084060	lactam utilization protein LamB	172.136	198.873	188.249	219.75	194.897	190.965	198.751	191.352	77.7565
XLOC_000500	AFLA_084080,AFLA_084090	dimethylallyl tryptophan synthase, putative	2.45521	2.66264	2.89333	3.29313	2.36373	3.09662	2.48144	2.65592	2.8353
XLOC_000501	AFLA_084150	peroxisome biosynthesis protein (Peroxine-7), putative	20.7679	18.7191	18.362	22.0754	20.5913	17.6545	19.428	17.0741	18.4723
XLOC_000502	AFLA_084230,AFLA_084240	homoserine acetyltransferase family protein	110.982	107.515	132.032	167.861	141.186	155.861	148.654	174.72	72.2349
XLOC_000503	AFLA_084280	cytochrome P450 monooxygenase, putative	3.8807	3.34719	3.67654	3.38834	3.36171	3.50383	2.87084	3.66798	2.61998
XLOC_000504	AFLA_084290	conserved hypothetical protein	0	0	0	0	0	0	0	0	0.545367
XLOC_000505	-	N/A	1.3647	0.877378	1.46765	1.14657	1.03903	1.18261	1.26686	1.43118	0.43476
XLOC_000506	AFLA_084340	alpha-amylase, putative	5.61926	6.17132	3.67979	5.42672	4.83559	3.82873	4.63534	5.12536	2.5734
XLOC_000507	AFLA_084350,AFLA_084360	conserved hypothetical protein	29.5713	32.7182	31.173	41.0656	30.2083	35.2473	40.0382	40.9285	18.9827
XLOC_000508	AFLA_084370	conserved hypothetical protein	1.95852	2.44984	1.74679	2.89304	1.7822	1.07961	3.52579	1.99436	1.73955
XLOC_000509	AFLA_084400	conserved hypothetical protein	47.9449	40.6773	46.2196	56.5422	45.2418	52.1437	52.983	62.2037	103.683
XLOC_000510	AFLA_084410	C6 transcription factor, putative	22.1068	18.3145	17.0871	17.955	19.3356	18.0776	15.4777	23.4848	51.8822
XLOC_000511	AFLA_084430	hypothetical protein	1.16282	1.41052	3.61905	0.688518	1.26444	1.19417	0.308559	0.697074	0.556678
XLOC_000512	AFLA_084440	autophagy protein Atg27, putative	35.4879	39.1297	38.7009	36.1312	38.7871	35.616	38.1492	34.4244	100.663
XLOC_000513	AFLA_084460	heat shock protein Hsp98/Hsp104/ClpA, putative	25.1028	28.1976	38.1073	29.0091	31.9898	38.7474	31.3261	48.6252	941.33
XLOC_000514	AFLA_084500,AFLA_084510,AFLA_084690	choline transport protein, putative	56.2974	61.4654	39.7813	49.7875	51.3022	46.0876	28.6142	78.9473	54.5033
XLOC_000515	AFLA_084540	conserved hypothetical protein	27.5081	32.4786	36.7357	31.517	33.4011	37.0671	30.1711	19.3386	29.2832
XLOC_000516	AFLA_084580	mtDNA inheritance protein Dml1, putative	11.1198	16.0673	12.5909	11.0571	12.6056	10.7549	11.772	15.0079	23.0069
XLOC_000517	AFLA_084590	Hsp70 family chaperone Lhs1/Orp150, putative	35.7687	41.6584	43.697	33.6551	45.6764	45.2646	30.4869	23.3745	34.2141
XLOC_000518	AFLA_084630,AFLA_084640	AMP binding domain protein, putative	45.6187	47.3952	48.4928	45.9358	46.6531	51.1253	49.2034	35.0244	76.9019
XLOC_000519	AFLA_084680	conserved hypothetical protein	1.33497	2.25134	0.848229	0.614887	1.33607	1.5383	1.22472	1.72675	1.69245
XLOC_000520	AFLA_084700,AFLA_084710,AFLA_084720	gelsolin repeat protein, putative	57.5508	52.531	47.5993	46.9402	50.5937	46.3791	42.838	37.5286	72.1165
XLOC_000521	-	N/A	1.35175	1.25067	1.47385	1.49928	1.54865	1.34804	1.89835	2.03365	3.44451
XLOC_000522	AFLA_084760,AFLA_084770	endosomal SPRY domain protein, putative	115.435	122.836	123.557	117.02	119.067	113.693	104.838	100.935	149.014
XLOC_000523	AFLA_084800,AFLA_084810	hypothetical protein	40.7096	28.0815	39.8481	32.6845	34.8512	39.7795	27.2473	31.4631	26.1595
XLOC_000524	AFLA_084830	hypothetical protein	1.5503	1.10735	1.51567	2.34306	0.948665	1.88936	0.274542	1.81803	2.6199
XLOC_000525	AFLA_084840	conserved hypothetical protein	91.9785	84.0265	85.7067	92.48	84.3674	87.492	89.4801	90.2008	69.6873
XLOC_000526	-	N/A	0.047974	0.108292	0.0781308	0.0932855	0	0.0493962	0.0520782	0.158459	0.0482938
XLOC_000527	AFLA_084850	serine/threonine protein kinase (Kin4), putative	37.7413	37.7612	38.8006	36.9509	41.5144	44.4583	31.6964	20.5565	29.1567
XLOC_000528	AFLA_084870,AFLA_084880,AFLA_084890	hypothetical protein	36.2504	59.4159	63.1313	38.1092	49.8234	40.1986	37.1009	41.4091	51.2635
XLOC_000529	-	N/A	0.329982	0.400151	0.474223	0.398858	0.396024	0.220646	0.245024	0.28937	0.321673
XLOC_000530	AFLA_084910	exosome complex exonuclease Rrp6, putative	25.1497	26.9435	34.7731	28.9185	27.9754	30.8529	35.1877	31.0733	74.6567
XLOC_000531	AFLA_084980	hypothetical protein	9.97623	6.06139	17.9876	4.4923	10.6453	10.9698	4.326	3.8967	7.89244
XLOC_000532	AFLA_084990	conserved hypothetical protein	0.538315	0.420531	0.574024	0.358012	0.397617	0.313346	0.581738	0.412572	1.76642
XLOC_000533	AFLA_085040	conserved hypothetical protein	107.999	124.652	111.35	125.74	127.284	111.171	144.739	179.457	188.093
XLOC_000534	AFLA_085060	peptidyl-tRNA hydrolase domain protein	12.1325	16.5937	19.498	11.1971	13.0486	13.9867	12.7401	14.6371	26.5828
XLOC_000535	AFLA_085080,AFLA_085090,AFLA_085100,AFLA_085110	fgf receptor activating protein, putative	92.5689	97.8854	101.472	88.6241	104.204	103.932	87.5691	62.016	131.921
XLOC_000536	AFLA_085130,AFLA_085140	Sec23/Sec24 family protein	43.3257	45.4784	46.5172	40.3903	44.6608	48.9157	25.7202	31.0516	143.065
XLOC_000537	AFLA_085180,AFLA_085190	hypothetical protein	15.7079	14.2096	15.6552	17.0748	14.0764	16.6627	14.704	20.3225	7.95293
XLOC_000538	AFLA_085210	hypothetical protein	3.70137	2.26341	2.15879	3.3808	2.09141	2.64878	4.48969	5.07907	1.16372
XLOC_000539	-	N/A	4.58335e-30	1.2694e-16	5.35922e-22	8.20429e-08	8.386e-14	1.487e-17	0.18239	0.105301	6.68235e-39
XLOC_000540	AFLA_085230	conserved hypothetical protein	2.04732	2.66467	0.666256	2.77338	1.36261	1.08765	3.68469	1.63955	0.380029
XLOC_000541	AFLA_085260	histone acetyltransferase (MysT1), putative	12.8134	10.8557	11.3655	9.73003	9.96233	10.2223	9.57241	9.94518	19.8274
XLOC_000542	AFLA_085280	pre-rRNA processing nucleolar protein Sik1, putative	173.552	195.29	131.712	142.855	147.982	122.447	120.893	221.735	277.275
XLOC_000543	AFLA_085290	conserved hypothetical protein	24.1232	25.7541	28.7103	28.745	26.0329	27.2886	23.9834	17.1709	22.6024
XLOC_000544	AFLA_085310,AFLA_085320,AFLA_085330,AFLA_085340	DNA polymerase epsilon, catalytic subunit A/POL2, putative	44.673	47.6713	49.9337	49.9593	41.8325	44.5813	39.8186	49.5407	34.4834
XLOC_000545	AFLA_085370	spindle-pole body protein (Pcp1), putative	9.94347	12.1891	13.151	12.0278	12.9671	15.151	10.9774	7.24826	9.59471
XLOC_000546	AFLA_085390	prefoldin subunit 6, putative	96.0914	98.8985	94.6348	93.6327	96.8475	90.4275	89.391	89.1976	115.874
XLOC_000547	AFLA_085410	conserved hypothetical protein	26.1005	33.9265	24.6637	25.5961	28.7564	20.3578	21.6059	23.95	40.7413
XLOC_000548	AFLA_085420	serine hydroxymethyltransferase, putative	119.044	110.998	83.361	94.7844	106.991	93.1873	90.9705	95.8317	392.504
XLOC_000549	AFLA_085440	PDCD2_C domain protein, putative	25.0454	20.9379	12.62	14.5247	17.13	11.5285	13.3808	32.7725	25.5062
XLOC_000550	AFLA_085460,AFLA_085470	conserved hypothetical protein	4.23683	4.74668	7.69256	3.40895	4.18424	5.30787	3.39726	7.65261	4.49993
XLOC_000551	AFLA_085480,AFLA_085490	cell wall glucanase, putative	63.4375	66.7864	77.3992	77.3184	70.7019	88.2808	74.1843	63.8092	182.422
XLOC_000552	AFLA_085520	glycan biosynthesis protein (PigL), putative	21.4217	19.7871	27.0981	23.8175	23.1614	24.7788	20.2369	25.3062	16.7089
XLOC_000553	AFLA_085530	monooxygenase, putative	2.23892	10.5856	12.2098	1.92815	9.83844	14.7886	2.04878	35.3181	54.3498
XLOC_000554	AFLA_085540	conserved hypothetical protein	8.44075	9.54744	6.35854	7.56059	4.51708	4.11601	5.59981	4.01394	1.84671
XLOC_000555	AFLA_085550	hypothetical protein	33.9817	38.1355	23.4004	13.811	18.023	6.1676	4.63893	1.59981	0
XLOC_000556	AFLA_085560	conserved hypothetical protein	0.447182	0	0	0	0.216896	0.235281	0	0	0
XLOC_000557	AFLA_085570	lipase/esterase, putative	23.8163	26.1209	34.9857	64.0003	34.5154	43.7222	113.797	66.2478	5.61294
XLOC_000558	AFLA_085580	oxidoreductase, short chain dehydrogenase/reductase family protein, putative	21.2518	9.82747	19.5409	22.0045	17.9367	28.563	18.5733	20.7	7.24843
XLOC_000559	AFLA_085590	endo-arabinanase, putative	1.42585	1.6259	3.38637	2.49817	2.43901	2.53803	1.85294	2.14527	1.16401
XLOC_000560	AFLA_085600	conserved hypothetical protein	43.9543	32.3486	55.2694	69.4172	50.1414	84.7393	80.4362	86.9477	17.3346
XLOC_000561	AFLA_085630	hypothetical protein	0	0	0	0	0	0	0	0	0.273889
XLOC_000562	AFLA_085650,AFLA_085660	conserved hypothetical protein	4.56891	3.39937	3.29295	4.67493	3.24882	4.4587	11.39	11.0611	5.92298
XLOC_000563	-	N/A	0.0921541	0.0502419	0.0532517	0.0813454	0.0389532	0.0422821	0	0	0.0125668
XLOC_000564	AFLA_085700	arsenate reductase (Arc2), putative	3.27556	2.11281	3.41199	5.78961	3.32419	4.82582	7.35836	6.12032	1.65707
XLOC_000565	AFLA_085710	arsenite efflux transporter (ArsB), putative	4.99968	3.00391	1.71388	3.68381	2.36596	2.03851	3.52177	2.34131	1.71945
XLOC_000566	AFLA_085760	conserved hypothetical protein	2.95824	2.47699	3.79315	2.94355	2.63378	3.41762	3.51316	4.00267	7.7947
XLOC_000567	AFLA_085770	DNA replication regulator sld2	4.61034	4.595	6.30895	6.05338	5.83173	7.56893	6.16337	5.03892	8.75186
XLOC_000568	AFLA_085790,AFLA_085800,AFLA_085810	conserved hypothetical protein	40.7808	40.6372	39.099	39.4333	39.0119	36.8791	41.1698	51.6351	44.5965
XLOC_000569	AFLA_085830,AFLA_085840	conserved hypothetical protein	62.6214	72.2115	81.9523	70.9464	72.0175	77.9563	73.2401	53.0923	128.26
XLOC_000570	AFLA_085910	Coatomer subunit alpha, putative	45.9097	48.2469	46.7682	42.1097	55.5193	54.0503	38.4883	24.2162	62.7422
XLOC_000571	AFLA_085930	transcriptional regulator, putative	27.8223	34.5107	31.896	31.3419	35.1158	32.8455	29.1808	31.8214	34.0659
XLOC_000572	AFLA_085940	AP-1 adaptor complex subunit beta, putative	39.5668	45.8519	43.817	39.382	44.5237	45.0584	37.3654	32.0167	42.8808
XLOC_000573	AFLA_085950	alcohol dehydrogenase, putative	0.289701	0.165606	0.203103	0.170851	0.135311	0.116413	0.0569916	0.388235	3.6585
XLOC_000574	AFLA_085960	cell surface protein, putative	25.7429	18.7004	6.54886	8.37668	14.0533	2.49589	4.97482	2.2677	0.499482
XLOC_000575	AFLA_085970	DNA primase subunit Pri1, putative	17.0632	17.05	19.9574	20.2597	21.0497	29.9705	19.3566	19.6327	32.4217
XLOC_000576	AFLA_086000	exonuclease, putative	7.1673	8.93775	6.91288	6.81422	7.61726	6.99294	6.91803	6.71539	7.91171
XLOC_000577	AFLA_086010	conserved hypothetical protein	22.0497	18.5079	26.8654	22.7765	20.1877	29.3054	33.9401	36.836	67.1418
XLOC_000578	AFLA_086040	hypothetical protein	0.534116	0.713447	0.187506	0.279263	0.314604	0.191471	0.183736	0.297833	0
XLOC_000579	AFLA_086060	conserved hypothetical protein	0	0	0	0	0	0	0	0.23853	0
XLOC_000580	AFLA_086070,AFLA_086080	chitin synthase, putative	0.393996	0.26782	0.323572	0.51128	0.315574	0.29232	2.14289	1.58523	0.388303
XLOC_000581	AFLA_086090	conserved hypothetical protein	0	0	0	0	0	0	0	0	0
XLOC_000582	AFLA_086100,AFLA_086110	hypothetical protein	8.11002	10.3288	9.4522	10.3479	8.77304	11.3572	8.7238	14.9612	22.0779
XLOC_000583	AFLA_086150,AFLA_086160,AFLA_086170,AFLA_086210,AFLA_086220	conserved hypothetical protein	377.776	394.893	468.577	514.123	437.996	504.077	398.157	328.336	198.221
XLOC_000584	AFLA_086240	RecQ-mediated genome instability protein, putative	11.1019	13.5395	12.042	11.8528	9.74364	10.1959	7.00103	13.3565	6.39878
XLOC_000585	AFLA_086260,AFLA_086270,AFLA_086290,AFLA_086300	glycosyl hydrolase, putative	85.5034	93.4696	90.481	85.8967	86.3902	88.9637	92.3278	96.3263	98.9016
XLOC_000586	AFLA_086330	conserved hypothetical protein	6.03057	6.88405	6.58253	5.64348	6.8574	6.42807	4.61472	4.93743	11.9405
XLOC_000587	AFLA_086360	extracellular exo-polygalacturonase, putative	2.7928	2.71863	3.13098	2.38936	3.22213	2.30623	2.81151	3.1418	3.51794
XLOC_000588	AFLA_086370	conserved hypothetical protein	0.225895	0.0809771	0.0332752	0.217616	0.138782	0.24231	0.180718	0.0673364	0.290562
XLOC_000589	AFLA_086380	conserved hypothetical protein	3.41156	2.75812	0.643397	0	0.91853	0.555982	0.86782	0.693987	0.724791
XLOC_000590	AFLA_086420,AFLA_086440,AFLA_086450,AFLA_086460,AFLA_086470	eukaryotic translation initiation factor 3 subunit 2i, putative	407.481	448.632	407.143	423.751	394.699	397.005	390.784	457.68	366.124
XLOC_000591	AFLA_086490	conserved hypothetical protein	101.291	138.359	128.894	116.695	118.721	120.557	116.733	103.895	112.56
XLOC_000592	AFLA_086510	conserved hypothetical protein	2.6851	2.06571	2.2266	2.41255	2.20098	2.26366	3.69758	2.77903	3.73657
XLOC_000593	AFLA_086540	glycine-rich RNA-binding protein, putative	7.0563	9.55679	9.03836	6.55232	8.48624	6.86579	21.1897	15.8809	19.3238
XLOC_000594	AFLA_086540	glycine-rich RNA-binding protein, putative	2178.76	2508.31	2279.23	2477.59	2457.42	2223.98	2315.23	2322.73	2069.75
XLOC_000595	AFLA_086560,AFLA_086570,AFLA_086580	short-chain dehydrogenase/reductase family protein, putative	102.157	96.3799	100.552	123.439	103.109	96.3381	114.295	111.634	59.7688
XLOC_000596	AFLA_086600	morphogenesis protein (Msb1), putative	31.8106	32.1533	32.6484	30.5393	33.8766	36.4988	25.748	23.4752	33.4822
XLOC_000597	AFLA_086630,AFLA_086640	60S ribosomal protein L35Ae	2418.8	3090.78	2169.98	2446.44	2415.74	1901.65	2054.17	3255.05	5783.96
XLOC_000598	AFLA_086670,AFLA_086690	cystathionine beta-synthase (beta-thionase), putative	125.396	128.81	107.535	116.329	127.608	105.54	112.334	122.275	175.095
XLOC_000599	AFLA_086710	inorganic diphosphatase, putative	130.125	121.45	141.249	133.955	136.801	150.149	139.861	108.023	376.498
XLOC_000600	AFLA_086730	DNA replication factor C subunit Rfc2, putative	23.1011	23.5297	23.3267	28.5436	26.6039	30.0413	25.2606	22.0439	47.971
XLOC_000601	AFLA_086740	4-nitrophenylphosphatase	31.6633	29.0266	21.0975	35.179	30.2556	21.6748	48.459	38.8347	85.0302
XLOC_000602	AFLA_086760	ATP-dependent Clp protease, proteolytic subunit ClpP	27.4501	38.3454	39.3162	34.6371	35.3702	39.5395	32.4921	25.8207	42.5227
XLOC_000603	AFLA_086790	cell cycle regulatory protein (Srw1), putative	26.7196	30.6558	29.4784	29.0731	31.8025	30.9303	26.0442	20.4601	23.2383
XLOC_000604	AFLA_086810	aldo/keto reductase, putative	29.8855	30.6187	31.876	25.6859	24.3314	25.0579	28.55	35.9071	18.963
XLOC_000605	AFLA_086830,AFLA_086840,AFLA_086850	conserved hypothetical protein	72.6301	84.9955	89.4138	72.0238	76.3155	73.4608	97.8028	79.2552	131.487
XLOC_000606	AFLA_086890,AFLA_086900,AFLA_086920	conserved hypothetical protein	180.913	179.478	213.07	215.402	185.692	225.278	188.034	161.351	74.4201
XLOC_000607	AFLA_086940,AFLA_086950	eukaryotic translation initiation factor 4, putative	909.634	1075.15	683.09	624.405	764.146	519.405	540.324	824.205	1526.52
XLOC_000608	AFLA_086970,AFLA_086980	conserved hypothetical protein	73.0445	75.231	76.7071	79.3456	72.795	83.2294	73.7642	74.1476	53.6429
XLOC_000609	AFLA_087000	checkpoint protein kinase, putative	10.9798	13.3496	12.1433	11.8158	11.6063	12.2448	10.8341	9.89064	19.7479
XLOC_000610	AFLA_087050	aconitate hydratase, putative	70.7972	72.6597	60.5839	69.5787	66.2582	60.2892	58.0089	94.4537	139.446
XLOC_000611	AFLA_087080	conserved hypothetical protein	10.7829	10.2245	9.86718	8.51215	9.34807	9.49665	9.28706	9.74139	7.31463
XLOC_000612	AFLA_087100	benzoate 4-monooxygenase cytochrome P450, putative	2.53549	1.47133	1.70616	1.43529	0.962157	0.747049	1.38386	3.6844	13.816
XLOC_000613	AFLA_087150,AFLA_087160	conserved hypothetical protein	57.8454	48.9874	41.9816	50.4749	54.0591	55.469	49.5887	35.388	24.5289
XLOC_000614	AFLA_087170,AFLA_087180	extracellular serine-rich protein, putative	626.671	580.28	604.969	557.242	588.17	644.894	432.654	529.915	872.784
XLOC_000615	AFLA_087220,AFLA_087230	UDP-glucose 4-epimerase, putative	128.2	105.684	132.704	102.608	97.6939	145.453	92.2707	180.854	236.917
XLOC_000616	AFLA_087250,AFLA_087260	phosphoinositide-specific phospholipase C, putative	129.269	112.69	182.63	180.424	156.4	196.309	180.713	263.176	135.838
XLOC_000617	AFLA_087280	alpha-ketoglutarate-dependent taurine dioxygenase	0.533698	0.464719	0.376657	0.672003	0.73457	0.421412	0.489625	0.323597	0.330036
XLOC_000618	AFLA_087340,AFLA_087350	conserved hypothetical protein	307.828	289.98	260.695	274.92	295.383	259.464	239.339	154.133	143.482
XLOC_000619	AFLA_087380,AFLA_087390,AFLA_087400	isochorismatase family hydrolase, putative	112.711	123.388	135.517	146.914	131.411	136.725	136.969	110.82	88.0694
XLOC_000620	AFLA_087420,AFLA_087430	carboxyphosphonoenolpyruvate phosphonomutase, putative	308.925	384.205	434.94	492.072	433.037	505.07	519.639	370.808	678.311
XLOC_000621	AFLA_087440	mitochondrial import receptor subunit (Tom37), putative	64.4325	54.994	82.0447	65.4657	54.3262	69.8854	125.749	127.978	73.5772
XLOC_000622	AFLA_087460	hypothetical protein	4.23855	0	0	0	4.36064	0	0	0	0
XLOC_000623	AFLA_087470,AFLA_087480	plasma membrane low affinity zinc ion transporter, putative	130.84	149.049	189.557	161.227	169.194	202.089	188.872	208.172	162.797
XLOC_000624	AFLA_087500	ATP-dependent DNA helicase, putative	100.741	72.3872	70.6148	92.3968	86.5037	89.0324	83.9436	53.4453	87.8473
XLOC_000625	AFLA_087510	conserved hypothetical protein	11.1182	13.19	7.26607	9.11112	11.399	6.28699	9.17849	8.0971	43.1048
XLOC_000626	-	N/A	3.92815	3.95045	4.30689	4.92286	3.67336	3.05635	2.37844	3.18619	12.2942
XLOC_000627	AFLA_087530,AFLA_087540	small nucleolar ribonucleoprotein complex subunit, putative	42.1031	47.5017	30.2068	33.1185	39.187	30.8542	35.1529	57.0886	41.2215
XLOC_000628	AFLA_087580	DUF52 domain protein	51.1098	43.1692	69.9589	63.7406	58.8254	79.1378	47.1912	32.7105	55.22
XLOC_000629	AFLA_087590,AFLA_087600	alpha-1,3-glucanase/mutanase, putative	37.7444	31.7917	34.3021	33.3966	32.6575	30.5679	27.2053	47.4243	9.95076
XLOC_000630	AFLA_087620	NmrA family transcriptional regulator, putative	24.2007	22.0752	12.9958	16.9046	18.0769	15.1236	27.3001	35.2123	23.1093
XLOC_000631	AFLA_087640	alpha,alpha-trehalose phosphate synthase subunit, putative	17.1997	16.7354	18.9489	15.1381	18.0932	19.3632	15.8065	10.3393	29.1261
XLOC_000632	AFLA_087670	triadin, putative	6.47051	6.50701	6.13308	5.92388	6.11814	6.82719	6.64565	5.63526	5.41099
XLOC_000633	AFLA_087680	NADH:flavin oxidoreductase/NADH oxidase family protein	0.618601	0.349948	0.487462	0.463407	0.571074	0.654853	0.442513	0.961608	13.5883
XLOC_000634	AFLA_087690	hypothetical protein	19.4627	15.3573	8.31442	11.0879	7.71392	9.31176	15.256	14.3909	14.6566
XLOC_000635	AFLA_087700	hypothetical protein	1.9817	2.85848	1.31886	1.27368	1.44715	1.92223	1.39954	0.560985	3.44387
XLOC_000636	AFLA_087710	GPR/FUN34 family protein	1212.95	1375	946.24	1060.56	1111.04	1007.16	1148.97	1156.61	460.45
XLOC_000637	AFLA_087750	conserved hypothetical protein	1.27518	1.56698	1.90041	1.4474	1.49748	1.47979	1.62103	1.53104	3.92093
XLOC_000638	AFLA_087840,AFLA_087850,AFLA_087860,AFLA_087870,AFLA_087880	WD repeat protein	117.032	93.8582	90.4312	108.388	94.0216	94.6851	111.334	170.816	99.3513
XLOC_000639	AFLA_087770	chromosome segregation protein Spc105, putative	17.2144	18.077	16.9137	19.4011	19.2698	19.9738	18.899	13.3832	26.0796
XLOC_000640	AFLA_087800	hypothetical protein	0.985924	4.32452	5.99776	2.54295	4.02999	4.9609	1.19567	4.90093	2.11911
XLOC_000641	AFLA_087810	bZIP transcription factor, putative	17.8432	25.7979	42.5109	27.8475	24.9864	35.0053	34.5867	26.4318	49.0418
XLOC_000642	AFLA_087900	pyruvate kinase	17.5144	15.9838	13.0541	15.3428	17.5103	14.412	14.7021	9.72013	16.8118
XLOC_000643	AFLA_087910	conserved hypothetical protein	209.363	227.6	263.167	266.945	244.308	276.713	263.711	291.403	427.958
XLOC_000644	AFLA_087930,AFLA_087940	conserved hypothetical protein	13.9942	15.8283	29.6225	14.5621	18.2511	22.1075	21.021	18.3577	20.8432
XLOC_000645	AFLA_087960,AFLA_087970	hypothetical protein	41.3022	41.0086	43.136	46.5394	47.3813	50.5052	43.6697	28.403	26.1231
XLOC_000646	AFLA_087990,AFLA_088000	40S ribosomal protein S8	72.0099	80.414	75.0056	68.4871	72.1009	63.2607	69.2472	97.6799	133.687
XLOC_000647	AFLA_088020,AFLA_088030,AFLA_088040	methionine aminopeptidase, putative	50.5823	55.9932	45.7205	45.3083	48.4148	44.9229	38.4927	55.4912	91.4885
XLOC_000648	AFLA_088080,AFLA_088090	aspartate aminotransferase, putative	37.4449	42.0005	44.3497	52.0504	41.8206	46.8501	48.6402	43.6073	40.3896
XLOC_000649	AFLA_088110	conserved hypothetical protein	23.6068	19.7422	19.623	17.2493	20.2958	22.0909	15.4691	17.2763	26.9843
XLOC_000650	AFLA_088130,AFLA_088140	C6 transcription factor, putative	39.3477	24.4067	22.4852	26.0626	26.8835	24.1951	22.468	63.8543	57.6634
XLOC_000651	AFLA_088160	conserved hypothetical protein	1.48256	1.74659	1.75524	1.74024	1.92806	1.73658	2.05444	1.99857	0.910229
XLOC_000652	AFLA_088190	IZH family channel protein (Izh3), putative	69.1348	74.0625	54.728	62.1852	64.3073	51.5888	55.9057	57.932	38.0831
XLOC_000653	AFLA_088210	hypothetical protein	20.7739	22.909	21.6753	23.4353	20.3045	23.6849	22.5652	23.1998	27.1805
XLOC_000654	AFLA_088230	pentatricopeptide repeat protein	7.37359	10.7415	8.81466	7.69026	9.68637	8.9504	9.36097	7.89475	10.1747
XLOC_000655	AFLA_088250	transcription initiation factor TFIID subunit 13, putative	66.9119	73.3409	78.7764	82.6286	72.4102	82.1413	77.1607	85.707	53.0075
XLOC_000656	AFLA_088270,AFLA_088280	nucleolus protein required for cell viability, putative	51.1673	46.9391	36.0598	37.4695	41.0328	33.6571	31.8836	71.0045	47.3182
XLOC_000657	AFLA_088290	conserved hypothetical protein	24.3365	40.6757	32.5768	14.5021	31.0654	19.5914	14.7614	13.8971	9.37769
XLOC_000658	AFLA_088320	protein phosphatase 2C, putative	4.25232	5.12372	5.03534	3.67492	4.94132	5.03778	3.6094	3.15508	12.9905
XLOC_000659	AFLA_088350	hydrolase, alpha/beta fold family protein	8.47548	8.67947	8.80706	7.71339	8.48837	9.02275	6.01602	6.48184	9.47306
XLOC_000660	AFLA_088360,AFLA_088370,AFLA_088380	Glutaredoxin domain protein	1551.19	1865.64	1291.01	1440.86	1474.99	1200.14	1144.2	1623.88	3585.89
XLOC_000661	AFLA_088410	rhomboid family protein, putative	2.48616	2.44331	2.47791	3.25981	3.10335	2.22781	3.1325	2.48821	2.6278
XLOC_000662	AFLA_088420	conserved hypothetical protein	12.5196	15.1165	15.7442	14.4184	13.5968	14.7022	17.6572	14.4258	31.658
XLOC_000663	AFLA_088440	RNA polymerase-associated protein LEO1, putative	41.9024	44.4408	41.2069	38.5761	39.2957	42.1668	37.6028	48.2125	43.1552
XLOC_000664	AFLA_088460	ribosome biogenesis protein Erb1, putative	53.0599	55.9629	35.7555	43.0376	45.0028	39.2378	30.122	59.2036	55.0776
XLOC_000665	AFLA_088480	SNF7 family protein	85.2032	106.176	123.561	93.8019	107.738	103.292	89.9614	89.8394	75.0188
XLOC_000666	AFLA_088520,AFLA_088530,AFLA_088540	CUE domain protein, putative	145.267	177.106	185.454	166.149	182.89	176.655	154.215	128.126	146.047
XLOC_000667	AFLA_088560	intermediate filament protein (Mdm1), putative	15.5265	15.1511	15.655	15.0167	16.5805	16.2945	13.0456	9.41345	19.5768
XLOC_000668	AFLA_088580,AFLA_088590,AFLA_088600	conserved hypothetical protein	61.278	67.1406	61.5856	58.4837	59.0465	56.9524	52.1203	62.1622	152.069
XLOC_000669	AFLA_088610	lactonohydrolase, putative	4.64559	4.57776	6.01043	4.86621	5.00582	6.78581	6.51198	7.52299	5.17072
XLOC_000670	AFLA_088630	conserved hypothetical protein	37.7638	41.2992	41.6822	36.6504	42.0143	43.1934	32.603	32.257	41.5813
XLOC_000671	AFLA_088660	DUF431 domain protein	56.1397	66.3221	65.6246	54.3119	59.5169	57.1803	56.3613	65.1833	239.599
XLOC_000672	AFLA_088670	pheromone processing carboxypeptidase Kex1	71.9174	71.6354	67.2792	65.194	70.0763	67.6298	62.7635	63.3406	87.6412
XLOC_000673	AFLA_088710	conserved hypothetical protein	31.296	36.9268	41.7063	33.4762	36.5347	40.1949	33.5863	19.1942	23.993
XLOC_000674	AFLA_088740	conserved hypothetical protein	60.522	70.6539	69.3824	68.648	64.8943	62.1136	65.0251	70.4586	54.2564
XLOC_000675	AFLA_088760	septin	234.515	241.088	251.489	263.767	238.062	255.487	249.688	207.23	159.092
XLOC_000676	AFLA_088800	conserved hypothetical protein	9.34553	5.91222	9.13641	7.23182	4.99624	8.79206	6.79848	11.2191	19.5912
XLOC_000677	AFLA_088820	cytochrome P450 phenylacetate hydroxylase, putative	17.0836	17.7867	19.9144	15.039	14.5542	13.9774	8.05807	15.3739	4.64781
XLOC_000678	AFLA_088830	shugoshin, putative	21.7176	20.5464	20.1292	21.9539	19.0638	21.6286	21.3261	20.1102	26.5315
XLOC_000679	AFLA_088860	acetyltransferase, putative	30.0282	31.2341	31.9501	32.5898	32.7837	32.6754	36.8049	19.8179	27.1134
XLOC_000680	AFLA_071780	Dyp-type peroxidase family protein	7.61192	13.1858	3.47134	1.26032	6.96509	0.844307	0.115187	0.135012	0.037739
XLOC_000681	AFLA_071800	branched-chain amino acid aminotransferase, putative	0.157325	0.397112	0	0	0.231335	0	0	0	0
XLOC_000682	AFLA_071910	MFS tranporter, putative	1.02334	1.3187	0.266035	0.392063	0.626918	0.296054	0.443086	0.438108	0.15269
XLOC_000683	AFLA_071920	class III aminotransferase, putative	0.65382	1.00602	0.410085	0.230803	0.552713	0.0697094	0	0.0218124	0.0614819
XLOC_000684	AFLA_072140	cysteine-rich secretory protein, putative	0.274014	0.36519	0.337263	0.289794	0.109934	0.214919	0.787776	0.585161	0.406682
XLOC_000685	AFLA_072170	ADP-ribosylglycohydrolase, putative	15.6265	11.2827	11.5056	14.1018	10.3364	8.27783	24.7111	22.6677	7.54609
XLOC_000686	AFLA_072300	hypothetical protein	0	0	0	0	0	0	0	0	0
XLOC_000687	AFLA_072310	conserved hypothetical protein	0	0	0	0	0	0	0	0	0.0440763
XLOC_000688	AFLA_072330	disulfide oxidoreductase, putative	2.63836	2.83541	3.16345	3.38141	2.64768	3.26933	3.8782	4.33573	3.43917
XLOC_000689	AFLA_072350	conserved hypothetical protein	0.0194092	0.0957787	0.0204402	0.0666425	0.0184716	0.0537586	0	0.1765	4.88982
XLOC_000690	AFLA_072380	conserved hypothetical protein	106.154	111.106	46.8185	32.7961	62.273	45.1347	27.3203	31.7403	3.62649
XLOC_000691	AFLA_072390	srpk, putative	4.72084	4.93489	5.11401	7.27804	4.79911	5.46453	9.82981	9.85272	2.11176
XLOC_000692	AFLA_072400	conserved hypothetical protein	2.37339	1.32235	1.35728	2.21693	1.59034	2.82749	2.52542	2.68397	0.530036
XLOC_000693	AFLA_072410,AFLA_072420	conserved hypothetical protein	1.73116	1.21654	1.14617	2.0624	1.84074	1.77871	1.04003	2.89256	0.731161
XLOC_000694	AFLA_072440	hypothetical protein	0.0724523	0	0	0	0.0647776	0	0.13883	0	0.0709117
XLOC_000695	AFLA_072460	conserved hypothetical protein	1.00586	0.676241	0.969596	1.07124	0.873247	1.21913	0.933639	0.647132	0.0332836
XLOC_000696	AFLA_072470	conserved hypothetical protein	0	0	0	0	0.0305421	0	0	0	0.0330077
XLOC_000697	AFLA_072490	hypothetical protein	0.318173	0.868439	0.339459	0.40124	0.592418	0.323047	0	0.289097	8.1177
XLOC_000698	AFLA_072500	conserved hypothetical protein	1.16165	0.873091	0.918438	1.18553	0.790714	1.17222	1.5273	1.49706	3.28843
XLOC_000699	AFLA_072550	dimethylaniline monooxygenase, putative	0.122297	0.0333728	0.0500664	0.0773783	0.0461547	0.0349138	0	0.0926386	0.471922
XLOC_000700	AFLA_072570	conserved hypothetical protein	6.32253	6.33682	6.31405	6.56265	5.61617	6.24905	6.19991	5.26822	160.62
XLOC_000701	AFLA_072590	conserved hypothetical protein	0.250974	0.387423	0.257644	0.328464	0.298405	0.299949	0.380772	0.464806	1.0887
XLOC_000702	AFLA_072610	conserved hypothetical protein	1.52848	1.38215	1.45055	2.10824	1.49005	2.14679	1.95233	2.05241	1.63487
XLOC_000703	AFLA_072650,AFLA_072660	salicylate hydroxylase, putative	51.5226	60.0763	63.9892	60.2473	60.5883	59.9853	50.7046	41.8442	7.27408
XLOC_000704	AFLA_072710,AFLA_072720,AFLA_072730	hypothetical protein	145.88	153.814	115.157	143.935	151.334	103.308	137.302	154.2	87.1233
XLOC_000705	AFLA_072760	conserved hypothetical protein	22.5991	23.6597	23.8219	34.1114	23.0388	23.2296	30.9892	29.6095	0.0354812
XLOC_000706	AFLA_072790,AFLA_072800	conserved hypothetical protein	33.5656	34.9656	40.1024	40.1673	32.8662	37.8798	49.0586	52.7207	15.3774
XLOC_000707	AFLA_072820	metallophosphoesterase domain-containing protein, putative	0	0.0461067	0	0	0	0	0	0.0416616	0.0671207
XLOC_000708	AFLA_072830	sugar transporter, putative	0.860063	0.887795	0.729439	0.952615	0.643727	0.612491	2.18124	2.88448	0.783042
XLOC_000709	AFLA_072840	aconitase, putative	1.63015	1.2816	1.21612	1.79194	1.59425	1.93925	2.25174	2.04969	1.8928
XLOC_000710	AFLA_072850	aconitase, mitochondrial, putative	1.24615	1.00348	1.10555	1.5393	1.21514	1.79823	1.96955	1.26129	1.44975
XLOC_000711	AFLA_072870,AFLA_072880	conserved hypothetical protein	2.19374	2.20906	2.299	2.91641	2.32778	2.73488	3.15395	3.11936	1.13644
XLOC_000712	AFLA_072890	mitochondrial solute carrier, putative	0.184659	0.0786124	0.0721599	0.044521	0.104689	0.112744	0.22375	0.12106	0.250357
XLOC_000713	AFLA_072920	amino acid transporter, putative	0.696397	0.445615	0.22812	0.622734	0.429492	0.16916	1.03242	2.49755	21.6093
XLOC_000714	AFLA_072930	monooxygenase, putative	2.24115	1.68438	2.92561	2.54242	2.18757	3.3307	2.97406	3.06529	3.97189
XLOC_000715	AFLA_072940	conserved hypothetical protein	0	0	0	0	0	0	0.144753	0.0729429	0.14833
XLOC_000716	AFLA_072950	hypothetical protein	0	0	0	0	0	0	0	0.0735555	0
XLOC_000717	AFLA_072960	glutamate carboxypeptidase, putative	0.0507852	0.0307487	0	0	0.0127489	0.0246027	0	0.0428042	0.0120194
XLOC_000718	AFLA_072980	bicyclomycin resistance protein, putative	6.87633	7.27524	7.23713	11.1149	7.51858	9.46082	14.627	9.34116	1.39018
XLOC_000719	AFLA_073000	conserved hypothetical protein	0.0620204	0.0646171	0.129957	0.148894	0	0	0	0.132745	0
XLOC_000720	-	N/A	0.0596661	0.123213	0.0944406	0.022859	0.0728413	0	0.0777448	0.14266	0.0188105
XLOC_000721	AFLA_073010	conserved hypothetical protein	0.344999	0.168255	0.279105	0.401445	0.203677	0.363693	0.882142	2.20356	1.26771
XLOC_000722	AFLA_073020	conserved hypothetical protein	0.24598	0	0.127613	0.308959	0.115588	0.268964	0	0.410882	0.754034
XLOC_000723	AFLA_073030,AFLA_073040	amino acid transporter, putative	0.913027	0.992016	2.32789	0.768628	1.02714	1.49805	2.64262	2.92527	0.132664
XLOC_000724	AFLA_073070	arabinan-endo 1,5-alpha-L-arabinase, putative	7.37812	4.8455	5.90432	14.7071	6.40824	6.36302	23.1618	18.9477	1.50449
XLOC_000725	AFLA_073080	arabinosidase, putative	0.0580244	0.0328026	0.114569	0	0.0738181	0.0794637	0.190878	0.377432	0.147768
XLOC_000726	AFLA_073090,AFLA_073100	conserved hypothetical protein	0.783613	0.395564	0.644688	0.826891	0.512325	0.792002	0.566529	0.913896	1.5703
XLOC_000727	AFLA_073130	cytochrome P450 oxidoreductase OrdA-like, putative	0.213684	0.147033	0.137636	0.0984901	0.0779473	0.0953458	0.257221	0.17301	0.159175
XLOC_000728	-	N/A	0.050164	0	0.105264	0.130628	0.0491367	0.119939	0.532611	1.21955	0.526846
XLOC_000729	AFLA_073140	cytochrome P450, putative	10.8219	8.26505	6.35323	10.2522	8.51195	7.38188	19.1603	11.7846	6.79106
XLOC_000730	AFLA_073210,AFLA_073220,AFLA_073230	oxalate decarboxylase, putative	12.5638	8.04873	7.18922	4.66934	6.68082	3.2388	5.77824	3.17105	1.2023
XLOC_000731	AFLA_073240	conserved hypothetical protein	79.249	45.502	50.71	62.5075	51.0779	51.0108	28.2646	19.1479	7.15088
XLOC_000732	AFLA_073260	hexokinase, putative	1.82896	1.77279	1.72003	1.81496	1.71172	1.48592	2.22115	1.21786	0.915641
XLOC_000733	AFLA_073270	conserved hypothetical protein	31.3607	24.9358	17.7931	19.9095	23.0151	15.1933	25.1335	17.3006	29.0436
XLOC_000734	AFLA_073290	phospho-2-dehydro-3-deoxyheptonate aldolase	57.0982	69.9071	58.527	57.3179	65.4932	53.8052	46.3426	43.5433	137.365
XLOC_000735	AFLA_073300	hypothetical protein	2.32928	7.39016	0	0	2.38508	1.25762	3.99295	0	1.40936
XLOC_000736	AFLA_073310	conserved hypothetical protein	4.80627e-35	4.65961e-50	3.79468e-39	1.24764e-26	0.150008	9.23275e-29	1.97684e-14	0.0115113	3.67909e-07
XLOC_000737	AFLA_073340	conserved hypothetical protein	71.9566	78.4254	76.7423	73.2414	70.811	67.6444	67.6237	109.968	73.7189
XLOC_000738	AFLA_073380	conserved hypothetical protein	1.32541	1.0193	0.892862	1.18068	0.664959	0.876148	1.57928	0.560956	0.848363
XLOC_000739	AFLA_073390	3-oxoacyl-[acyl-carrier-protein] reductase, putative	0.210677	0.102487	0.0222484	1.44783	1.01781	0.859021	1.16351	0.755844	0.679322
XLOC_000740	AFLA_073400	topoisomerase family protein TRF4, putative	580.61	513.144	598.483	582.356	551.035	685.842	1640	1292.84	7311.3
XLOC_000741	AFLA_073410	L-galactose dehydrogenase (L-GalDH), putative	15.7618	13.2692	13.3327	11.0406	12.5099	11.4186	12.0701	19.3766	44.9248
XLOC_000742	AFLA_073420	cochaperone Pam16	55.2997	63.1191	52.9279	51.8898	53.0317	49.5745	44.7232	69.4002	115.135
XLOC_000743	AFLA_073440	C6 transcription factor, putative	16.7749	19.3218	18.3466	18.8167	17.3567	16.6087	19.5864	16.8574	13.0651
XLOC_000744	AFLA_073460,AFLA_073470,AFLA_073490	cyclopropane-fatty-acyl-phospholipid synthase, putative	136.646	164.85	150.085	139.098	165.554	148.341	124.432	112.842	256.179
XLOC_000745	AFLA_073520	protein-ER retention protein (Erd1), putative	77.8269	90.5348	75.1294	72.2865	81.3873	68.6169	63.8697	70.8493	62.2602
XLOC_000746	AFLA_073540	3-5 exonuclease, putative	7.82316	10.0615	9.24539	7.98779	8.00088	8.75768	8.40961	8.4359	13.078
XLOC_000747	AFLA_073580	cell division control protein Cdc6, putative	11.5324	11.6443	15.7666	15.4696	15.0377	20.3676	14.9944	12.9022	14.4507
XLOC_000748	-	N/A	0.809286	0.224773	0.799623	0.524162	0.487298	0.55178	0.444454	0.456204	0.162403
XLOC_000749	AFLA_073600	cytochrome P450, putative	1.28706	0.794248	1.63977	1.42841	1.4818	1.37448	1.44457	1.22687	0.572731
XLOC_000750	AFLA_073620	conserved hypothetical protein	0.0807326	0.0934413	0.0858983	0	0	0	0	0	0.0868654
XLOC_000751	AFLA_073640	C6 transcription factor, putative	10.8791	11.6585	12.5791	12.7854	12.2341	13.5269	12.969	6.13663	1.70659
XLOC_000752	AFLA_073670	conserved hypothetical protein	22.4476	14.2966	23.0294	30.5565	20.1727	30.3419	29.0838	20.2777	17.857
XLOC_000753	AFLA_073690,AFLA_073700,AFLA_073710	conserved hypothetical protein	86.5716	83.8698	70.4433	74.0809	80.8791	72.8456	70.4516	85.3482	159.678
XLOC_000754	AFLA_073730	Rho GTPase activator (Bem2), putative	14.6876	17.0635	17.9044	15.3147	17.4234	18.8267	14.7224	9.37748	8.55358
XLOC_000755	AFLA_073770,AFLA_073780	conserved hypothetical protein	31.5844	50.7948	116.107	34.8993	45.5532	83.7235	41.9249	45.2555	151.757
XLOC_000756	AFLA_073810,AFLA_073820	serine/threonine protein kinase, putative	66.69	41.1937	32.9091	70.098	46.4331	40.002	63.7141	54.4422	1.8965
XLOC_000757	AFLA_073850,AFLA_073860	TBC domain protein, putative	141.283	152.708	181.431	144.572	161.054	154.548	164.737	98.2252	99.7673
XLOC_000758	AFLA_073880	short chain dehydrogenase, putative	0	0	0	0	0	0.0493554	0	0.108054	0.085985
XLOC_000759	AFLA_073920	short chain dehydrogenase, putative	11.04	9.82597	14.9293	16.3415	11.44	16.8203	16.9463	11.7153	1.95581
XLOC_000760	AFLA_073940,AFLA_073950	Ulp1 protease family protein	72.9689	75.8912	81.4095	80.1785	81.9205	78.1738	77.9832	62.9658	77.4578
XLOC_000761	AFLA_073970	conserved hypothetical protein	19.5931	20.2683	9.2495	6.18531	9.44059	2.89858	2.06073	1.57401	0.0847478
XLOC_000762	AFLA_073980,AFLA_073990	cyclin-dependent protein kinase complex component, putative	224.58	303.121	342.782	270.858	304.229	303.594	290.513	229.582	240.814
XLOC_000763	AFLA_074010	F1F0 ATP synthase assembly protein Atp11, putative	17.4925	17.5163	15.3422	13.114	15.2667	13.286	15.1265	20.6727	33.0205
XLOC_000764	AFLA_074020	conserved hypothetical protein	0.490513	0.243067	0.464633	0.454501	0.219849	0.315853	0.31673	0.368636	1.59402
XLOC_000765	AFLA_074070	siderochrome-iron transporter, putative	0.190561	0.233109	0.325582	0.155823	0.157951	0.153324	0.200685	0.359248	1.7785
XLOC_000766	AFLA_074140	hypothetical protein	7.49093	0.803494	1.33165	9.24261	0.745404	0.620452	0.659523	0.775995	0.40525
XLOC_000767	AFLA_074160	hypothetical protein	3.10125	2.81574	3.11675	2.52398	2.60625	2.88941	2.86906	1.91623	3.7406
XLOC_000768	AFLA_074210	conserved hypothetical protein	0.341104	0.0945823	0.118266	0.115967	0.092069	0.170767	0	0	0.100531
XLOC_000769	AFLA_074220	ubiquitin conjugating enzyme, putative	5.61419	4.20284	4.83285	5.39199	4.51972	5.28378	5.73764	3.21451	2.27528
XLOC_000770	AFLA_074240	conserved hypothetical protein	19.9331	24.3741	8.63066	5.86485	17.661	4.53181	3.72458	3.19805	5.75123
XLOC_000771	AFLA_074260,AFLA_074270,AFLA_074280,AFLA_074290	conserved hypothetical protein	47.2562	60.363	78.7051	41.1858	62.9363	66.6666	33.6404	51.419	59.1742
XLOC_000772	AFLA_074300	hypothetical protein	0	0	0	0.074681	0	0	0	0.0309887	0.0299276
XLOC_000773	AFLA_074310,AFLA_074320	hypothetical protein	10.548	9.68031	13.2758	15.8248	10.0464	14.7237	19.7612	17.5364	1.26326
XLOC_000774	AFLA_074360	streptomycin 3''-adenylyltransferase, putative	2.40516	2.62414	2.38841	3.18486	2.18646	3.1896	4.66141	3.20991	2.59636
XLOC_000775	AFLA_074380,AFLA_074390	salicylate hydroxylase, putative	7.69411	6.88066	8.96704	10.1184	7.46354	10.5396	11.2983	10.5252	9.89369
XLOC_000776	AFLA_074400	conserved hypothetical protein	5.92703	3.56103	4.57121	7.71512	4.48364	6.62347	7.03558	4.30525	0.418843
XLOC_000777	AFLA_074420	conserved hypothetical protein	1.98112	0.647227	1.60524	1.41478	1.10685	1.82943	1.45277	1.82225	0.0309679
XLOC_000778	AFLA_074460	hypothetical protein	0.412742	0.637409	0.666532	0.55826	0.54873	0.850193	0.313565	0.494763	0
XLOC_000779	AFLA_074470	nuclear division Rft1 protein, putative	0.033028	0.0855393	0.0343322	0	0.0323875	0	0	0.0794474	0
XLOC_000780	AFLA_074480	conserved hypothetical protein	0	0	0.083214	0	0	0	0	0	0
XLOC_000781	AFLA_074500	short chain type dehydrogenase, putative	0	0	0	0.0220521	0	0.0353373	0.0750428	0.0190624	0.0517974
XLOC_000782	AFLA_074520	alpha-galactosidase, putative	75.215	79.5483	48.4588	50.4836	61.5657	44.1421	54.1498	30.0403	0.466048
XLOC_000783	AFLA_074530	conserved hypothetical protein	1.41529	2.64147	2.47892	0.979202	1.83691	1.59565	1.16699	3.12303	1.61022
XLOC_000784	AFLA_074560	cytochrome P450, putative	0.0371394	0.0186996	0.0171316	0.0873033	0.0353409	0.0683566	0.036313	0.085097	0.0517953
XLOC_000785	AFLA_074590	conserved hypothetical protein	0.117908	0.10707	0.165275	0.286564	0.0359567	0.36934	3.54378	1.8224	1.95229
XLOC_000786	AFLA_074610	MFS transporter, putative	4.49048	4.01247	1.19114	3.59368	2.73504	2.68483	3.05763	11.6416	15.7523
XLOC_000787	AFLA_074620	sodium/phosphate symporter, putative	3.34859	4.76092	8.78537	2.10573	5.57806	3.96043	4.68645	2.90926	16.942
XLOC_000788	AFLA_074640	conserved hypothetical protein	0.196788	0.14124	0.348719	0.489405	0	0.328196	0	0	0.0969398
XLOC_000789	AFLA_074650	conserved hypothetical protein	0.249611	0.504703	1.10117	1.08996	0.586562	1.21824	1.21913	1.5192	0.883688
XLOC_000790	AFLA_074660	conserved hypothetical protein	0.476633	0.150837	0.329715	0.440674	0.15009	0.431044	0.288972	0.46792	0.120111
XLOC_000791	AFLA_074670	conserved hypothetical protein	0.239013	0.173373	0	0.454536	0.11228	0.120412	0	0.37589	0.243868
XLOC_000792	AFLA_074680	hypothetical protein	0.522023	0.656504	0	0.872658	0	0.732072	0	0	0.349996
XLOC_000793	AFLA_074700,AFLA_074710,AFLA_074730	conserved hypothetical protein	36.1326	33.043	31.6543	54.4445	32.6486	43.181	84.2537	82.1349	12.3615
XLOC_000794	AFLA_074760,AFLA_074770	alkyl/aryl-sulfatase BDS1, putative	10.9549	18.4572	25.9599	9.72468	7.92474	13.2506	5.41846	12.6732	0.110561
XLOC_000795	AFLA_074790	conserved hypothetical protein	0	0.229323	0.414155	0	0	0.433642	0.372185	0.186169	0
XLOC_000796	AFLA_074820,AFLA_074830	conserved hypothetical protein	5.10192	4.48164	3.28546	2.5664	2.88013	1.90423	3.7544	3.99985	1.3158
XLOC_000797	AFLA_074840	amino acid transporter, putative	16.515	11.4266	12.0416	14.3111	11.2436	9.32606	13.6559	10.256	0.458974
XLOC_000798	AFLA_074870	hypothetical protein	11.7106	11.3927	12.3123	12.9838	12.7904	11.1899	17.3494	12.5903	0.569407
XLOC_000799	AFLA_074890	thiamin pyrophosphokinase, putative	3.9706	4.77064	5.5185	3.90243	5.24165	5.78435	2.71356	4.82267	18.5137
XLOC_000800	AFLA_074930	conserved hypothetical protein	6.76995	4.14404	8.6251	7.29298	6.08447	9.41733	6.6219	8.46834	5.61785
XLOC_000801	AFLA_074950	hypothetical protein	0	4.85286	0	0	2.48422	0	0	0	0
XLOC_000802	-	N/A	1.38484e-315	0.346339	0.0777311	0.0866295	0.138581	0.169102	0.195065	0.0344654	0.0252471
XLOC_000803	AFLA_074980	splicing factor u2af large subunit	110.79	127.166	122.01	115.944	123.911	120.115	100.915	108.556	131.416
XLOC_000804	AFLA_075000	conserved hypothetical protein	27.8863	21.9186	18.5666	33.5423	23.168	23.7922	34.9021	29.0977	3.63718
XLOC_000805	AFLA_075010,AFLA_075040	hypothetical protein	10.3059	9.43083	9.96369	12.9218	9.95366	12.9662	12.6947	11.357	19.6626
XLOC_000806	AFLA_075060,AFLA_075070	transformer-SR ribonucleoprotein, putative	190.158	212.445	198.849	189.622	196.599	175.104	186.682	181.09	181.991
XLOC_000807	AFLA_075090	O-sialoglycoprotein endopeptidase, putative	5.77297	6.43265	6.79456	4.6971	5.95026	5.52356	4.68907	7.08649	13.808
XLOC_000808	AFLA_075100	conserved hypothetical protein	388.934	479.14	535.129	680.215	452.388	589.787	701.943	641.152	48.9673
XLOC_000809	AFLA_075130	conserved hypothetical protein	40.1321	52.4923	54.0414	49.4465	51.6688	50.63	50.8069	53.2356	50.3178
XLOC_000810	AFLA_075160	conserved hypothetical protein	136.98	151.85	156.964	231.167	160.271	185.088	272.059	381.617	639.779
XLOC_000811	AFLA_075170	alkaline phosphatase, putative	0.941914	0.840091	0.804701	1.37626	0.89999	0.578511	0.90482	1.51212	0.500628
XLOC_000812	AFLA_075180,AFLA_075190	MFS transporter, putative	314.922	222.47	592.918	404.82	291.157	1095.14	237.089	780.887	165.379
XLOC_000813	AFLA_075210	conserved hypothetical protein	0.024025	0	0.0222698	0.111482	0.0228808	0.120635	0.0468816	0.204976	0.0455678
XLOC_000814	AFLA_075220	hypothetical protein	1.1095	0.952207	0.36001	1.80545	0.351646	1.18	0.56519	1.83392	0.747775
XLOC_000815	-	N/A	0	0.278921	0	0	0	0	0	0	0
XLOC_000816	AFLA_075260	sugar transporter, putative	0.0375788	0	0.0455949	0	0	0	0	0.0408233	0
XLOC_000817	AFLA_075270	fumarylacetoacetate hydrolase family protein	0.881506	0.300623	0.397893	0.590128	0.576948	0.601291	1.0304	0.947997	0.162227
XLOC_000818	AFLA_075290	aldehyde dehydrogenase, putative	0.0387284	0	0.0188734	0	0	0	0.079824	0	0.037713
XLOC_000819	AFLA_075300	salicylate hydroxylase, putative	0.750546	0.702886	0.402335	0.533843	0.672489	0.724177	0.579418	0.599101	0.777176
XLOC_000820	AFLA_075350	hypothetical protein	0	0	0	0.263482	0	0	0	0.23853	0
XLOC_000821	AFLA_075390,AFLA_075400	3-methyl-2-oxobutanoate hydroxymethyltransferase, putative	0.241604	0.20461	0.3232	0.865564	0.184143	0.384577	1.97905	1.40195	2.64089
XLOC_000822	AFLA_075410	monocarboxylate permease homolog, mch4, putative	7.31008	6.99184	7.08457	9.84871	6.9234	8.7518	9.78184	9.88452	27.7536
XLOC_000823	AFLA_075430	DEAD box ATP-dependent RNA helicase, putative	11.1558	12.9284	6.86517	10.0679	11.2026	7.5806	7.54523	7.58751	23.8078
XLOC_000824	AFLA_075440	conserved hypothetical protein	8.69451	5.85154	13.0696	15.5485	10.144	19.1437	14.2366	13.4425	0.34592
XLOC_000825	AFLA_075460	conserved hypothetical protein	0.0535495	0	0.0554731	0.138465	0.083026	0.0275838	0.0579682	0	0.0269607
XLOC_000826	AFLA_075470	conserved hypothetical protein	0.0458524	0.0159211	0.068366	0.0490437	0.033213	0.0368494	2.04446e-164	0.02137	0.0352962
XLOC_000827	AFLA_075480	conserved hypothetical protein	0.197036	0.207665	0.0443742	0.206269	0.103477	0.0611885	0.220159	0.326572	0.160895
XLOC_000828	AFLA_075490	conserved hypothetical protein	0.208864	0.0336421	0.123479	0.176399	0.185579	0.0649408	0.141528	0.0568541	1.59132
XLOC_000829	AFLA_075500	conserved hypothetical protein	12.5855	13.4912	11.9457	10.8787	14.0607	12.4688	11.9752	25.4497	18.9106
XLOC_000830	AFLA_075520	conserved hypothetical protein	1.09656	0.81385	0.572038	0.725455	0.511525	0.825544	0.824321	0.497325	0.606506
XLOC_000831	AFLA_075540	MFS monosaccharide transporter, putative	0.956345	0.343791	0.494996	0.680758	0.301606	0.667878	0.579994	0.718603	0.0898734
XLOC_000832	AFLA_075550	conserved hypothetical protein	1.21109	0.680331	1.05514	1.56953	0.972781	1.26846	1.46911	1.22398	0.0931829
XLOC_000833	-	N/A	0.568218	0.706745	0.804965	0.369032	0.678693	0.326358	0.709902	0.472985	0.690755
XLOC_000834	AFLA_075590	conserved hypothetical protein	8.97314	7.00443	7.8419	10.6545	5.98652	8.3588	12.2628	13.4987	34.5169
XLOC_000835	AFLA_075630	conserved hypothetical protein	90.9165	102.916	18.5201	18.0027	54.2907	10.9259	8.60879	2.50576	0.498275
XLOC_000836	AFLA_075640	pigment biosynthesis protein Ayg1	35.3769	33.7378	8.78795	14.1319	17.7172	4.09013	7.10382	1.37348	0.0590924
XLOC_000837	AFLA_075660	conserved hypothetical protein	0.295515	0.0693233	0.148969	0.366819	0.0517961	0.193015	0.219638	0.627525	0.103563
XLOC_000838	AFLA_075680	conserved hypothetical protein	0.0995439	0.0209515	0.0603242	0.216399	0.112631	0.0602017	0	0.0660445	0.057064
XLOC_000839	AFLA_075690	periplasmic beta-glucosidase precursor, putative	13.5638	8.60962	9.61867	12.3809	10.0727	11.7544	16.3446	11.6483	3.9033
XLOC_000840	AFLA_075700	conserved hypothetical protein	0	0	0	0.0887708	0	0	0	0	0
XLOC_000841	AFLA_075710	D-aminoacylase, putative	0	0	0	0.113402	0	0	0	0	0
XLOC_000842	AFLA_075720	short chain type dehydrogenase, putative	2.42335	1.43964	2.49648	4.09061	1.92355	3.44724	4.05069	3.3771	0.0381401
XLOC_000843	AFLA_075730	short chain dehydrogenase/reductase, putative	4.15218	3.02557	4.18689	5.82829	3.77344	5.9807	6.18907	3.73245	0.161149
XLOC_000844	AFLA_075760	conserved hypothetical protein	1.80914	1.19355	1.26345	1.2966	1.41688	1.80473	1.81796	0.973099	0.949029
XLOC_000845	AFLA_075780	conserved hypothetical protein	0.906505	0.555658	0.391248	1.03469	0.484672	0.708957	0.525616	1.78666	0.245068
XLOC_000846	AFLA_075790	integral membrane protein	1.75073	1.46635	0.208727	0.631392	1.01732	0.398034	0.0656705	0.0200931	0.015838
XLOC_000847	AFLA_075810	efflux pump antibiotic resistance protein, putative	0.236724	0.0523358	0.224343	0.286409	0.270275	0.0609626	1.70616e-33	0.0989967	2.29306e-63
XLOC_000848	AFLA_075830	dimethyladenosine transferase	130.21	156.889	93.0074	116.09	121.28	87.0848	92.2622	185.46	76.2968
XLOC_000849	AFLA_075840	hyaluronan synthase, putative	3.98035	2.63352	2.29714	5.5754	4.0272	4.10964	7.70307	8.44524	39.5786
XLOC_000850	AFLA_075850	conserved hypothetical protein	4.58707	3.31352	5.02524	5.09005	4.39283	5.68775	7.01718	9.50197	10.7898
XLOC_000851	AFLA_075860	conserved hypothetical protein	1.3947	1.02821	1.72587	2.18807	1.38447	2.19831	2.45956	1.94269	1.82904
XLOC_000852	AFLA_075890	conserved hypothetical protein	25.3236	12.7529	9.44731	12.7243	10.718	9.48516	26.045	56.7209	17.0287
XLOC_000853	AFLA_075910	methionine permease, putative	0.172517	0.119808	0.0437886	0.052776	0.0688563	0.0617815	0.118879	0.175743	0.0422434
XLOC_000854	-	N/A	0.875349	0.17086	0.582406	0.19282	0.144843	0.397717	2.31611	1.29182	0.532778
XLOC_000855	AFLA_075920	aldehyde reductase II	0.0921947	0.236583	0.15201	0.106448	0.227853	0.216259	2.45234	3.07011	0.859618
XLOC_000856	AFLA_075940	conserved hypothetical protein	89.1189	92.0682	99.891	105.288	95.697	101.515	140.981	200.235	95.0506
XLOC_000857	AFLA_075960,AFLA_075970	conserved hypothetical protein	7.90188	7.88831	8.54906	8.58241	7.59555	8.98375	24.8703	22.5712	8.48008
XLOC_000858	-	N/A	1.59025	1.27091	2.62389	1.44479	1.13953	1.83178	1.38283	2.95477	0.0141076
XLOC_000859	AFLA_076010	zinc finger protein, putative	2.73469	1.82623	1.36534	1.70222	1.47294	0.879738	0.754952	0.702035	0.473131
XLOC_000860	AFLA_076030,AFLA_076040,AFLA_076050	hypothetical protein	108.536	112.01	108.573	100.507	109.944	107.585	107.922	92.509	79.8597
XLOC_000861	AFLA_076110	conserved hypothetical protein	0	0	0	0	0.0146781	0.0303937	0.271937	0.215343	0.171836
XLOC_000862	AFLA_076130,AFLA_076140	beta-lactamase, putative	0.163108	0.210651	0.213459	0.132346	0.101323	0.0496676	0.102636	0.113684	0.0784093
XLOC_000863	AFLA_076150	hypothetical protein	4.51554	4.09449	4.62972	7.18088	4.98776	5.43311	1.30921	2.15259	4.04877
XLOC_000864	AFLA_076170	conserved hypothetical protein	306.49	273.035	495.584	552.142	540.999	394.001	677.441	772.82	1.18954
XLOC_000865	AFLA_076200	HAD superfamily hydrolase, putative	0.841859	0.589536	0.256259	0.894403	0.497088	1.09033	0.623435	1.47386	0.260449
XLOC_000866	AFLA_076210	hypothetical protein	0	0.018955	0.0134942	0	0.0796352	0	0	0	0.0131665
XLOC_000867	AFLA_076220	hypothetical protein	1.08376	1.58405	1.47481	4.8487	1.72429	1.5642	3.51065	1.98318	0.0338017
XLOC_000868	AFLA_076260	conserved hypothetical protein	5.26478	5.40735	1.10573	1.09931	2.70956	0.882014	0.512349	0.286007	1.18029
XLOC_000869	AFLA_076270,AFLA_076280	conserved hypothetical protein	0.025208	0.123347	0.0683835	0.096031	0.0773465	0	0.0276169	0.0406308	0.140997
XLOC_000870	AFLA_076300	conserved hypothetical protein	0.0691694	0	0	0	0	0	0	0.145886	0.144641
XLOC_000871	AFLA_076320,AFLA_076330	C6 transcription factor, putative	4.16024	3.3384	3.74557	4.41323	3.34004	4.04091	6.29058	6.32168	3.30648
XLOC_000872	-	N/A	519.612	401.859	595.431	609.388	488.338	678.89	436.421	524.02	33.8411
XLOC_000873	AFLA_076350	conserved hypothetical protein	7.56625	5.90212	6.90078	8.63948	6.72207	7.28781	11.5739	12.1883	1.85189
XLOC_000874	AFLA_076400	nonsense-mediated mRNA decay factor (Upf2), putative	26.0094	28.2973	28.8559	26.9651	27.4756	28.4699	25.0437	22.2597	28.2285
XLOC_000875	AFLA_076420	hypothetical protein	10.5152	10.3664	10.5183	9.86572	12.2477	12.8556	10.4477	6.51796	29.809
XLOC_000876	AFLA_076430	SUN domain protein (Uth1), putative	342.65	324.737	338.727	418.435	366.404	462.782	461.794	398.163	787.13
XLOC_000877	AFLA_076470	conserved hypothetical protein	22.5973	26.4084	14.4764	28.747	17.6307	20.4793	16.7224	29.3162	15.4523
XLOC_000878	AFLA_076500	conserved hypothetical protein	8.08103	9.43777	6.03733	6.81993	7.51012	5.86027	5.74179	10.2739	7.02444
XLOC_000879	AFLA_076520,AFLA_076530,AFLA_076540	GPI maturation protein (Bst1), putative	18.5253	19.2092	18.1051	15.3825	19.1745	18.0035	14.9522	11.7192	24.8748
XLOC_000880	AFLA_076560	APSES transcription factor (MbpA), putative	10.6453	11.4817	12.3127	12.9166	12.7241	14.9724	11.3749	9.31325	17.5911
XLOC_000881	AFLA_076580	trans-aconitate 2-methyltransferase, putative	10.2853	11.0325	5.52849	7.10296	8.54613	5.18236	7.04875	14.0538	36.2872
XLOC_000882	AFLA_076620	siroheme synthase Met8, putative	66.3089	70.7177	87.0418	88.6209	75.7661	89.6382	78.4724	64.8275	128.083
XLOC_000883	-	N/A	1.52178	1.92659	1.2801	1.47555	1.59666	1.83604	1.82188	0.911289	2.32034
XLOC_000884	AFLA_076640	phospholipase PldA, putative	225.127	211.639	238.129	258.38	242.123	256.253	237.358	162.92	160.505
XLOC_000885	AFLA_076670	guanyl-nucleotide exchange factor (Sec7), putative	27.4574	28.8629	28.0157	25.3481	34.8488	32.1717	23.1386	12.1626	16.8951
XLOC_000886	AFLA_076720	AAA family ATPase, putative	225.131	318.468	334.618	324.788	302.742	287.233	358.853	173.92	4.14772
XLOC_000887	AFLA_076730,AFLA_076740,AFLA_076760,AFLA_076770,AFLA_076780	conserved hypothetical protein	107.178	116.492	92.4699	105.27	99.9336	89.125	82.5285	124.285	91.2748
XLOC_000888	AFLA_076790	MFS sugar transporter, putative	18.6637	15.673	15.6194	21.0546	16.5945	16.4279	20.9088	18.9126	6.37963
XLOC_000889	AFLA_076810	conserved hypothetical protein	10.0564	11.5144	12.2007	13.9243	11.0575	13.2964	8.75906	9.43495	0.605731
XLOC_000890	-	N/A	0.0153645	0	0.013839	0	0	0.0418966	0	0.018103	0.04234
XLOC_000891	AFLA_076830	RING finger domain protein	75.6764	75.2695	75.0508	73.7959	72.31	74.6843	65.1231	50.5759	45.9835
XLOC_000892	AFLA_076850	conserved hypothetical protein	17.9912	16.7106	17.7087	18.4005	17.1204	19.0548	12.1157	11.9139	14.9878
XLOC_000893	AFLA_076870	purine permease, putative	8.22249	8.90484	5.61297	4.36777	6.75578	4.32676	4.08152	7.09654	14.3675
XLOC_000894	-	N/A	70.44	45.3695	32.8569	33.9154	56.7477	33.7403	126.214	77.5854	114.855
XLOC_000895	AFLA_076910,AFLA_076920,AFLA_076930,AFLA_076950,AFLA_076970	cytokinesis EF-hand protein Cdc4, putative	258.589	277.068	248.308	255.058	258.532	226.54	261.682	265.094	330.866
XLOC_000896	AFLA_076990,AFLA_077020	alpha-ketoglutarate-dependent taurine dioxygenase	96.4782	89.6612	99.6914	142.362	108.443	118.507	111.4	104.012	145.403
XLOC_000897	AFLA_077060	aldo/keto reductase, putative	5.71413	3.36221	3.55466	3.48356	3.41425	3.68064	5.23003	6.84614	8.1809
XLOC_000898	AFLA_077070,AFLA_077080,AFLA_077090,AFLA_077100,AFLA_077110	hypothetical protein	15.1009	12.0741	13.0685	20.5572	11.1703	15.9632	28.0893	23.6949	10.5124
XLOC_000899	AFLA_077120,AFLA_077130	hypothetical protein	2.6574	2.58993	1.88652	3.82476	3.13379	2.56971	5.15715	5.64441	2.53138
XLOC_000900	AFLA_077150	amino acid transporter, putative	1.7763	1.02886	1.93632	2.14936	1.70489	2.05141	3.08851	2.21264	0.507464
XLOC_000901	AFLA_077180	hypothetical protein	0.217412	0.887876	0.455588	0.920566	0.798402	0.734113	1.23592	0.477107	0.962307
XLOC_000902	AFLA_077190	conserved hypothetical protein	10.3195	10.4314	10.3371	15.6281	10.1902	12.2879	22.4763	14.834	9.7732
XLOC_000903	AFLA_077210,AFLA_077220	NADPH fad oxidoreductase, putative	21.8403	25.7273	26.8645	28.5541	22.4263	26.376	154.928	60.79	74.1963
XLOC_000904	AFLA_077260	aldo-keto reductase (YakC), putative	0.540847	0.599892	0.531056	0.694864	0.729129	0.871828	0.448851	1.28979	1.73302
XLOC_000905	AFLA_077270	NADH-dependent flavin oxidoreductase, putative	3.30148	2.77224	1.97021	3.24696	2.35524	2.37967	3.2841	3.50888	191.846
XLOC_000906	AFLA_077310	conserved hypothetical protein	0	0	0	0	0	0	0	0	0.135027
XLOC_000907	AFLA_077330,AFLA_077340	thioesterase family protein	4.43172	5.51484	7.17493	8.05375	8.60585	4.60359	20.5284	13.322	1.23653
XLOC_000908	AFLA_077370	conserved hypothetical protein	0	0	0	0	0	0	0	0	3.62863
XLOC_000909	AFLA_077380	sugar transporter, putative	0.255969	0.250122	0.155187	0.340215	0.22452	0.187054	0.40142	0.157398	0.185364
XLOC_000910	AFLA_077410	acyl-CoA dehydrogenase, putative	2.39082	1.13018	2.03917	2.81154	1.90129	2.97657	2.03793	2.91208	8.86459
XLOC_000911	AFLA_077430	hypothetical protein	0.325496	0.518487	0.39468	0.5221	0.504653	0.343639	0.339605	0.342302	0.874784
XLOC_000912	AFLA_077450	cinnamoyl-CoA reductase, putative	0.84525	0.98993	0.832278	1.55642	1.27048	1.1074	1.53235	2.4103	45.116
XLOC_000913	AFLA_077470	thimet oligopeptidase, putative	1.9468	1.7149	2.32763	2.55791	1.85865	2.32421	2.35938	2.78193	0.513905
XLOC_000914	AFLA_077480	conserved hypothetical protein	0.0932781	0.0255725	0.0214104	2.03756e-07	0.0423675	0.0260057	3.90369e-07	0.0576236	0.0252767
XLOC_000915	AFLA_077510	O-methyltransferase, putative	2.83496	4.53917	3.34026	3.10549	5.03944	4.11133	2.04814	1.54039	2.07997
XLOC_000916	AFLA_077530	conserved hypothetical protein	0.902405	0	0	0	0.286968	0	0	0.280732	0
XLOC_000917	AFLA_077540,AFLA_077550	hypothetical protein	13.934	11.9754	11.137	10.6268	11.9314	9.97457	14.6106	31.5122	7.8672
XLOC_000918	AFLA_077590	conserved hypothetical protein	2.06964	2.47662	2.46321	2.16324	2.51247	2.20528	3.37636	2.81469	10.0743
XLOC_000919	AFLA_077600	conserved hypothetical protein	0.121768	0.475283	0.451174	0.0757171	0.186576	0.110515	0.181381	0.0760928	0.0876142
XLOC_000920	AFLA_077610,AFLA_077620	MFS drug efflux transporter, putative	3.01025	5.56198	2.85196	0.320862	2.77701	1.66193	0.0521137	0.281409	0.0371271
XLOC_000921	AFLA_077630	hypothetical protein	0.362112	0.498272	0.242206	0.0887708	0.141435	0.383425	0	0.171378	0
XLOC_000922	AFLA_077640	hypothetical protein	0	0	0	0.121682	0.0986303	0	0.388625	0.332766	0.0969398
XLOC_000923	AFLA_077650	conserved hypothetical protein	0.0794475	0.041082	0.0645157	0.055265	0.0430266	0.10851	0.248834	0.253284	0.119913
XLOC_000924	AFLA_077660,AFLA_077670	hypothetical protein	0.467747	0.297513	0.697402	0.151193	0.405502	0.325176	5.13688	3.1589	1.1403
XLOC_000925	-	N/A	0.614894	0.459951	0.263753	0.405182	0.567329	0.650383	0.521318	0.989381	1.46851
XLOC_000926	AFLA_077730	carnitinyl-CoA dehydratase, putative	0.0726549	0.188447	0.295607	0.187898	0.106846	0.740915	0.234072	0.269365	0.0385644
XLOC_000927	AFLA_077740	acyl-CoA dehydrogenase	0.0421658	0.0848716	0.20857	0.082791	0.0671342	0.232729	0	0	0.154861
XLOC_000928	AFLA_077780	hypothetical protein	2.14348	2.60753	1.51306	2.64831	1.66299	2.22565	0.832843	0.506361	0.493518
XLOC_000929	AFLA_077790,AFLA_077800,AFLA_077810	conserved hypothetical protein	17.8932	17.9089	19.2164	21.2713	17.7704	19.4111	23.3941	33.9957	15.7622
XLOC_000930	AFLA_077830	choline dehydrogenase, putative	3.8393	2.62199	4.40722	4.87023	3.547	5.60555	4.41391	4.13523	0.591366
XLOC_000931	AFLA_077840	endoglucanase, putative	4.40366	3.15886	7.67427	6.92224	6.65479	11.1307	4.50546	5.33164	5.84693
XLOC_000932	AFLA_077850	phenylalanine ammonia-lyase, putative	14.441	22.0333	17.929	18.4252	16.28	18.0668	19.2675	17.6044	3.84564
XLOC_000933	AFLA_077880,AFLA_077890	K+ homeostasis protein Kha1, putative	38.3605	30.2652	34.2483	43.0085	37.7878	40.4153	50.2353	32.8762	16.5472
XLOC_000934	AFLA_077900	conserved hypothetical protein	5.6882	3.87457	0.711188	1.431	1.84499	0.475418	0.974869	0.444481	0.0586272
XLOC_000935	AFLA_077910,AFLA_077920	alpha-1,3-glucanase, putative	16.7768	20.8109	8.92693	8.28359	12.5743	7.44009	5.59119	2.76334	0.205334
XLOC_000936	AFLA_077930	conserved hypothetical protein	7.96956	7.46203	2.46335	3.10446	3.80068	0.804029	1.29045	0.686487	0
XLOC_000937	AFLA_077980,AFLA_077990	conserved hypothetical protein	29.5876	47.3433	45.8213	35.4942	38.2273	40.9839	32.59	39.9646	16.2784
XLOC_000938	AFLA_078040	(S)-2-haloacid dehalogenase IVA, putative	22.2041	15.1191	19.7728	16.531	17.3687	18.6048	13.8057	25.8608	6.90449
XLOC_000939	-	N/A	0.122941	0.0170196	0.137644	0.436436	0.079266	0.18013	0.629163	0.235607	0.0623551
XLOC_000940	AFLA_078070	conserved hypothetical protein	0	0	0	0	0	0	0	0	0
XLOC_000941	AFLA_078080	conserved hypothetical protein	7.57606	8.53172	2.44815	3.24616	3.88926	1.22589	1.64999	1.27518	4.25973
XLOC_000942	AFLA_078090,AFLA_078100	alcohol dehydrogenase, putative	12.4624	13.571	15.7389	18.1463	14.8669	13.7851	18.8581	13.387	20.2587
XLOC_000943	AFLA_078120	cell wall glucanase/allergen F16-like protein	0.684598	0.365189	0.504717	0.370198	0.497941	0.529605	0.611099	1.19217	1.86576
XLOC_000944	AFLA_078140	acetyltransferase, GNAT family	16.386	7.11209	11.2781	27.2395	10.1187	19.6894	19.7884	19.2346	1.44844
XLOC_000945	AFLA_078190	zinc finger protein DHHC domain containing protein, putative	15.958	18.4906	20.3356	20.667	17.5154	21.1301	25.4786	26.2734	21.2464
XLOC_000946	AFLA_078220	dehydrogenase, putative	3.98638	4.21069	5.31015	4.97494	4.37583	6.21782	1.6675	1.97196	1.9859
XLOC_000947	AFLA_078230,AFLA_078240,AFLA_078250	acetyltransferase, GNAT family	44.1191	37.912	40.0388	51.9591	38.5908	51.1683	75.7844	100.619	129.891
XLOC_000948	AFLA_078270	myosin I MyoA/Myo5	95.572	104.748	122.446	101.636	99.3955	106.317	110.494	91.022	126.746
XLOC_000949	AFLA_078280,AFLA_078290	WD repeat protein	69.2752	62.6842	66.2165	75.5605	64.5875	72.6593	73.4294	53.1424	53.2164
XLOC_000950	AFLA_078320,AFLA_078330	cell wall glucanase (Scw11), putative	1698.96	1073.82	854.727	640.96	835.557	523.792	744.853	1148.81	18390.8
XLOC_000951	AFLA_078340	conserved hypothetical protein	3.74871	2.77248	3.31549	2.74516	2.75413	2.65356	10.0444	7.35372	13.943
XLOC_000952	AFLA_078370,AFLA_078380,AFLA_078390,AFLA_078400	oxidoreductase, short chain dehydrogenase/reductase family	116.423	130.338	117.147	114.66	123.13	123.254	124.838	114.135	439.298
XLOC_000953	AFLA_078420,AFLA_078430	fumarate reductase Osm1, putative	121.119	113.385	144.939	117.002	129.438	142.564	123.784	86.9856	175.643
XLOC_000954	AFLA_078450	COP9 signalosome subunit CsnD	52.393	53.5503	61.6138	57.8589	55.7004	59.2424	51.2544	43.8579	32.7764
XLOC_000955	AFLA_078490	hypothetical protein	1.25882	0.845986	0.591107	0.930061	0.870968	0.986642	1.26255	0.90198	2.89822
XLOC_000956	AFLA_078510	conserved hypothetical protein	37.2965	36.3285	34.5573	35.5608	35.8644	30.9803	33.4381	33.8623	28.6729
XLOC_000957	AFLA_078520	mitochondrial ATPase subunit ATP4, putative	295.395	329.237	275.611	284.143	299.491	277.147	289.39	303.666	537.843
XLOC_000958	AFLA_078540,AFLA_078550,AFLA_078560,AFLA_078570,AFLA_078580	conserved hypothetical protein	62.6879	69.4388	70.9157	71.5199	69.0215	69.142	76.2886	69.8942	66.2624
XLOC_000959	AFLA_078600	DNA repair/transcription protein, putative	18.6813	21.6092	17.2027	17.8317	20.2498	17.892	18.1326	12.8019	12.5757
XLOC_000960	AFLA_078620	DUF850 domain protein	89.9994	124.669	127.577	108.25	117.851	111.062	103.378	80.4721	105.984
XLOC_000961	AFLA_078640,AFLA_078650,AFLA_078660	methylenetetrahydrofolate dehydrogenase	1044.11	1106.16	950.731	879.301	1058.49	924.374	838.098	806.449	1498.29
XLOC_000962	AFLA_078690	RNA interference and gene silencing protein (Qde2), putative	10.7196	10.4932	9.69263	8.29452	10.6508	9.28212	7.02818	5.37096	13.4871
XLOC_000963	AFLA_078730,AFLA_078740	hypothetical protein	0.373354	0.345232	0.324129	0.36888	0.234762	0.275824	0.293196	0.240521	0.557033
XLOC_000964	AFLA_078750	conserved hypothetical protein	11.5612	13.3296	13.821	11.6345	12.0447	12.1459	11.9883	12.7208	21.7681
XLOC_000965	AFLA_078770	Myb-like DNA-binding domain protein	9.54888	11.3792	11.0055	9.34438	10.4075	10.1803	10.4203	9.64759	15.7661
XLOC_000966	AFLA_078780,AFLA_078790,AFLA_078800,AFLA_078810	autophagy protein Apg6, putative	159.321	169.88	187.446	163.983	170.971	168.061	161.138	167.498	370.899
XLOC_000967	AFLA_078820	conserved hypothetical protein	41.0417	46.3659	32.0243	23.6691	31.146	20.1124	25.9105	15.7197	75.3131
XLOC_000968	AFLA_078840	MFS transporter, putative	15.36	15.01	14.0841	12.5952	13.2183	13.3141	9.15411	11.3513	9.9946
XLOC_000969	AFLA_078880	conserved hypothetical protein	10.9721	13.0117	12.0388	11.9447	12.7459	12.6842	12.0327	8.31765	9.27195
XLOC_000970	-	N/A	1.26664	1.04311	0.630131	1.42919	0.865576	0.497458	1.52501	0.851914	0.322677
XLOC_000971	AFLA_078910	hypothetical protein	0.816718	0.866189	0.863708	0.650845	0.707853	0.677394	0.70445	1.09233	0.445604
XLOC_000972	AFLA_078930,AFLA_078950	conserved hypothetical protein	10.8659	13.4469	12.521	11.6826	11.2945	11.4592	11.4272	12.0609	7.25331
XLOC_000973	AFLA_078970	transcription initiation factor TFIID subunit TSM1/127kD, putative	23.4868	24.427	24.3261	22.9476	25.3931	26.2731	21.9539	14.1113	23.4643
XLOC_000974	AFLA_079000	conserved hypothetical protein	87.0598	97.0162	103.253	80.8946	87.3875	87.1617	91.6449	93.3237	381.386
XLOC_000975	AFLA_079010	hypothetical protein	16.9577	28.4954	52.755	12.1264	20.3025	35.2137	15.4613	7.60167	173.478
XLOC_000976	AFLA_079050	MFS transporter, putative	24.489	26.6252	36.5467	27.8608	28.7931	31.7361	23.7392	19.1125	23.6772
XLOC_000977	-	N/A	0.11489	0.171876	0.0345316	0.223107	4.53314e-16	0.0672153	4.08093e-25	0.0357421	1.86159e-20
XLOC_000978	AFLA_079080,AFLA_079090	conserved hypothetical protein	7.98147	5.53267	4.34508	7.04585	4.25854	4.52983	17.4643	15.1193	6.20132
XLOC_000979	-	N/A	0.380438	0.361363	0.623651	0.455494	0.578282	0.575308	0	0	0.0463504
XLOC_000980	AFLA_079130	ribonuclease P complex subunit Pop2, putative	29.4829	31.4179	27.0474	28.5234	28.3105	25.9641	24.8796	31.255	29.4745
XLOC_000981	AFLA_079180,AFLA_079190	ankyrin, putative	23.5096	13.2482	9.11228	14.6376	13.7999	11.3509	11.7897	13.9708	1.52313
XLOC_000982	AFLA_079220,AFLA_079230	glucose dehydrogenase, putative	0	0	0	0	0	0	0.652639	1.35714	0.0619939
XLOC_000983	AFLA_079270	conserved hypothetical protein	0.0189391	0	0	0.0743778	0.0201132	0.0194737	0.0412756	0	0.0390296
XLOC_000984	AFLA_079280,AFLA_079290	L-PSP endoribonuclease family protein, putative	0.323094	0.262773	0.163157	0.274481	0.169728	0.169511	0.583305	0.565703	0.613947
XLOC_000985	AFLA_079300	2-amino-3-carboxymuconate-6-semialdehyde decarboxylase, putative	0.187967	0.218989	0.269071	0.342766	0.247241	0.232262	0	0.125946	1.04599
XLOC_000986	AFLA_079320	conserved hypothetical protein	6.53616	5.34204	5.79229	6.60132	5.38818	6.58537	7.5613	5.37474	1.85977
XLOC_000987	AFLA_079330	amino acid transporter, putative	0.0823243	0.167549	0.125562	0.197349	0.120679	0.0640858	0.165102	0.0671691	0.0399984
XLOC_000988	AFLA_079350,AFLA_079360	conserved hypothetical protein	7.27739	9.4775	7.96672	10.8864	8.0673	10.097	9.60255	8.73237	4.675
XLOC_000989	AFLA_079420	conserved hypothetical protein	0	0	0	0.0720262	0.109749	0.0581417	1.65829	0.611548	3.13405
XLOC_000990	AFLA_079430	amidase, putative	9.51396	5.50397	7.45631	9.85413	7.47675	9.23656	6.98455	4.91422	0.188648
XLOC_000991	AFLA_079460	DNA mismatch repair protein Msh1, putative	4.36085	4.98978	4.50892	4.54431	4.50821	4.42011	4.35195	3.43518	5.09103
XLOC_000992	AFLA_079510	MFS transporter, putative	3.56464	3.93637	3.75617	2.69886	3.61788	3.48443	2.60173	3.01579	2.39032
XLOC_000993	AFLA_079540	conserved hypothetical protein	3.14836	2.92418	2.84411	3.38714	3.27372	4.69537	2.13518	3.0615	2.57518
XLOC_000994	AFLA_079570,AFLA_079580,AFLA_079590,AFLA_079600	seryl-tRNA synthetase	56.6854	50.1995	68.358	74.7256	59.1787	79.9274	77.2692	70.8563	61.34
XLOC_000995	AFLA_079610	conserved hypothetical protein	0.207436	0.0649666	0.0513897	0.264767	0.595143	0.240034	0.0162639	0.0342307	0.0447929
XLOC_000996	AFLA_079640	sensor histidine kinase/response regulator, putative	23.09	21.0686	19.3428	21.8694	23.0801	22.6305	20.4173	12.6743	16.4946
XLOC_000997	AFLA_079650	sensor histidine kinase/response regulator, putative	3.9162	1.96173	1.95184	2.3679	2.34025	2.45576	4.49373	5.70686	4.95295
XLOC_000998	AFLA_079670,AFLA_079680	conserved hypothetical protein	57.7648	68.569	72.4821	57.4242	67.739	72.5118	55.3508	40.965	45.6956
XLOC_000999	AFLA_079700	protein arginine methyltransferase RmtB	70.0129	68.0243	39.7405	53.5974	60.3321	39.5102	44.7836	96.2567	93.4923
XLOC_001000	AFLA_079730	conserved hypothetical protein	8.76681	7.71417	6.28616	8.34334	9.58181	8.62651	6.95376	5.38476	6.89647
XLOC_001001	AFLA_079740,AFLA_079750,AFLA_079770	DIL and Ankyrin domain protein	79.7799	94.0549	126.515	95.642	100.626	122.472	80.4954	59.9996	98.3324
XLOC_001002	AFLA_079810,AFLA_079820	vacuolar ATP synthase 16 kDa proteolipid subunit, putative	233.211	262.57	289.456	289.721	259.303	286.443	299.575	307.144	293.362
XLOC_001003	AFLA_079860	lipase/serine esterase, putative	19.7914	16.7828	20.9739	19.6145	16.8599	19.4037	18.2121	16.0857	15.3724
XLOC_001004	AFLA_079880	60S ribosomal protein L22, putative	1646.16	1941.95	1165.78	1194	1427.94	976.692	830.934	1626.86	4505.05
XLOC_001005	AFLA_079910	glutathione peroxidase Hyr1, putative	357.172	523.554	729.096	386.671	599.915	764.852	272.34	337.483	699.688
XLOC_001006	AFLA_079930	beta-mannosidase, putative	1.6483	2.13858	5.37921	2.07239	4.77874	6.48909	0.341607	0.585948	0.221037
XLOC_001007	AFLA_079950	cytochrome B2, putative	4.5247	6.73184	10.6846	5.47345	9.7104	11.167	3.83563	2.24886	0.387013
XLOC_001008	AFLA_079970	conserved hypothetical protein	5.0323	5.2949	5.2913	4.52479	3.86624	5.34663	7.53737	5.50915	15.601
XLOC_001009	AFLA_079980	hypothetical protein	0	0	0	0	0	0	0	0	0.873567
XLOC_001010	AFLA_080000,AFLA_080010,AFLA_080020	DnaJ domain protein	367.278	421.336	363.224	352.849	408.594	346.931	351.631	307.55	670.142
XLOC_001011	AFLA_080040,AFLA_080050,AFLA_080060,AFLA_080070	epimerase/dehydratase family protein, putative	54.0201	55.0012	58.0312	56.6318	57.726	55.8131	53.5091	50.2879	49.2481
XLOC_001012	AFLA_080080	calpain-like protease PalBory	14.6915	16.6487	15.6761	13.8627	14.9597	14.6662	11.4559	12.048	18.8448
XLOC_001013	AFLA_080110	adenylate kinase 2	19.2346	25.7557	22.2935	22.0806	25.3624	21.838	24.6869	24.0823	52.9986
XLOC_001014	-	N/A	5.36171	5.29789	5.75372	5.56842	4.94326	5.35702	6.18995	7.68412	5.01695
XLOC_001015	-	N/A	0.316002	0.379323	0.337816	0.12808	0.272364	0.204282	0.181977	0.225207	0.0529373
XLOC_001016	AFLA_080170	MYB family conidiophore development protein FlbD, putative	13.9832	12.6017	11.2	7.09138	7.03305	7.09057	6.38371	8.51904	2.9869
XLOC_001017	AFLA_080200	glycosyl hydrolase, putative	10.1657	8.11237	10.0445	8.946	8.30398	10.204	4.32908	4.56108	1.17033
XLOC_001018	AFLA_080230	60S ribosomal protein L29, putative	979.315	1054.55	936.756	935.049	965.611	841.7	902.922	1482.24	2101.08
XLOC_001019	AFLA_080250	conserved hypothetical protein	14.5744	11.7237	11.9364	15.608	13.7268	14.589	12.4876	7.49826	9.02947
XLOC_001020	-	N/A	9.36243	7.05572	6.21893	8.46976	8.63782	7.37151	5.59004	3.83325	3.85721
XLOC_001021	AFLA_080280	Phosphotransferase enzyme family domain protein	52.0075	47.8835	49.9494	58.4447	58.4284	57.5273	43.4544	49.7139	21.6877
XLOC_001022	AFLA_080300	pyridoxal kinase, putative	25.8523	33.5837	28.8142	22.795	27.9224	25.655	23.7819	26.0157	50.2677
XLOC_001023	AFLA_080330	conserved hypothetical protein	8.79289	9.14486	8.46539	7.4855	9.56484	9.24761	7.79372	6.14356	7.29881
XLOC_001024	AFLA_080360,AFLA_080370	RNA binding protein	34.5642	34.7989	29.1018	35.0144	36.3672	30.2414	24.8605	18.9121	7.64484
XLOC_001025	AFLA_080380	conserved hypothetical protein	30.1728	41.2155	48.723	35.0345	39.8752	38.2187	38.0721	32.2824	72.983
XLOC_001026	AFLA_080450	cell cycle control protein (Cwf22), putative	20.7467	22.3831	18.1089	19.0492	21.5697	19.6231	17.2186	12.1229	21.3634
XLOC_001027	AFLA_080480,AFLA_080490,AFLA_080500	HD superfamily hydrolase, putative	14.4174	15.5366	17.9063	16.0142	15.2444	17.6234	13.5149	21.5559	22.7244
XLOC_001028	AFLA_080530	conserved hypothetical protein	2104.1	2285.54	2200.36	2214.05	2077.52	2360.04	2040.65	2098.98	2303.4
XLOC_001029	AFLA_080580	conserved hypothetical protein	21.8487	22.1942	24.8889	25.7146	19.0332	23.5944	73.9139	67.7698	34.7593
XLOC_001030	AFLA_080600	ribosomal protein/carboxylic ester hydrolase (Ppe1), putative	15.9849	20.9111	22.6068	18.0573	21.2794	17.33	19.3557	12.4399	57.4558
XLOC_001031	AFLA_080620,AFLA_080630,AFLA_080640	endoplasmic reticulum and nuclear membrane proteinc Npl4, putative	132.72	156.774	152.77	165.199	157.403	151.183	196.414	126.53	179.524
XLOC_001032	AFLA_080660,AFLA_080670,AFLA_080690,AFLA_080700	L-asparaginase	218.453	218.86	202.222	208.706	204.058	188.398	247.567	175.771	18.554
XLOC_001033	AFLA_080720	conserved hypothetical protein	51.4936	63.2528	61.0736	52.43	55.1659	55.2625	50.644	50.2285	70.3107
XLOC_001034	AFLA_080740	small nucleolar ribonucleoprotein complex subunit Dip2, putative	26.9119	29.3247	20.9943	23.7561	24.9518	20.296	17.6991	31.732	25.3575
XLOC_001035	AFLA_080760	TPR domain protein	19.8829	37.9795	41.8017	21.7987	42.6531	58.9281	5.74354	38.6236	1.02683
XLOC_001036	AFLA_080770	2-nitropropane dioxygenase precursor, putative	9.1271	14.0809	15.8577	13.9018	14.1052	17.6672	6.1125	16.7342	10.5703
XLOC_001037	AFLA_080790,AFLA_080800	TPR domain protein	0.508245	0.164814	0.144085	0.692142	0.163014	0.100312	0.078555	0.229322	9.07782
XLOC_001038	AFLA_080810	conserved hypothetical protein	4.84386	6.1413	10.8998	10.2006	5.42818	8.90983	4.82883	1.99512	67.6952
XLOC_001039	AFLA_080840	conserved hypothetical protein	143.897	128.005	128.487	154.557	120.463	121.451	134.984	195.172	191.095
XLOC_001040	AFLA_080850	rRNA processing protein Pwp1, putative	2.03537	1.22457	0.67473	2.45928	0.734766	2.93509	4.74035	1.4337	0.542795
XLOC_001041	-	N/A	0.745169	0.927762	0.863037	1.56248	0.861429	1.35648	1.11857	0.649695	0.231139
XLOC_001042	AFLA_080890	lipase, putative	24.1393	33.9912	35.2432	26.6231	31.255	29.3378	26.7255	24.0394	57.5042
XLOC_001043	AFLA_080910	conserved hypothetical protein	17.4154	24.2307	21.5172	20.278	23.2862	19.5821	27.1349	15.4965	25.6152
XLOC_001044	AFLA_080940	P-type ATPase, putative	0.0963085	0.106541	0.019139	0.125281	0.134765	0.138538	0.0577408	0.0607518	0.136036
XLOC_001045	AFLA_080960,AFLA_080970,AFLA_080980	origin recognition complex subunit Orc5, putative	52.2599	56.3086	58.0587	50.5003	56.194	59.0832	50.9376	32.5705	63.0501
XLOC_001046	AFLA_081010,AFLA_081020	indole-diterpene biosynthesis protein PaxU, putative	72.7439	81.0455	90.2288	81.6095	82.6751	87.8661	82.6826	77.7539	81.411
[truncated: 10,098 more rows]

## Sheet: Atoxigenic Isolates, YES
Supplementary Data 1. Gene expression FPKM data for all isolates and treatments.
Atoxigenic Isolates in YES
[truncated: 11,146 more rows]

## Sheet: Atoxigenic Isolates, YEP
Supplementary Data 1. Gene expression FPKM data for all isolates and treatments.
[truncated: 11,147 more rows]
