# Supplementary material for: Oxidative stress and carbon metabolism influence Aspergillus flavus transcriptome composition and secondary metabolite production
Source: Sci Rep. 2016 Dec 12;6:38747. doi: 10.1038/srep38747 (PMC5150527; doi:10.1038/srep38747)
Supplement: Supplementary Data 2 [file srep38747-s2.xls]

## Sheet: Toxigenic Isolates, YES
Supplementary Data 2. Genes expressed exclusively in toxigenic or atoxigenic isolates.
Toxigenic Isolates in YES
Locus ID	Accession	Annotation
XLOC_000147	AFLA_075470	conserved hypothetical protein
XLOC_000152	AFLA_075570	glucuronyl hydrolase, putative
XLOC_000373	-	N/A
XLOC_000424	AFLA_082170	efflux pump antibiotic resistance protein, putative
XLOC_000532	AFLA_084990	conserved hypothetical protein
XLOC_000725	AFLA_073080	arabinosidase, putative
XLOC_000726	AFLA_073090,AFLA_073100	conserved hypothetical protein
XLOC_000768	AFLA_074210	conserved hypothetical protein
XLOC_000832	AFLA_075550	conserved hypothetical protein
XLOC_000833	-	N/A
XLOC_000866	AFLA_076210	hypothetical protein
XLOC_001095	-	N/A
XLOC_001262	AFLA_086120	hypothetical protein
XLOC_001392	AFLA_023580	conserved hypothetical protein
XLOC_001420	AFLA_024130	conserved hypothetical protein
XLOC_001738	AFLA_032590	efflux pump antibiotic resistance protein, putative
XLOC_001970	AFLA_023560	periplasmic nitrate reductase, putative
XLOC_001996	AFLA_024140	xenobiotic compound monooxygenase, DszA family, putative
XLOC_002007	AFLA_024340	conserved hypothetical protein
XLOC_002241	AFLA_030620	conserved hypothetical protein
XLOC_002685	AFLA_016720	translationally controlled tumor protein, putative
XLOC_002849	AFLA_020690,AFLA_020700	extracellular serine-threonine rich protein
XLOC_002861	-	N/A
XLOC_002923	-	N/A
XLOC_003198	AFLA_019160	conserved hypothetical protein
XLOC_003310	-	N/A
XLOC_003524	-	N/A
XLOC_003557	AFLA_109540,AFLA_109550	hypothetical protein
XLOC_003569	AFLA_109790	conserved hypothetical protein
XLOC_003587	AFLA_110300	hypothetical protein
XLOC_003621	AFLA_111440	hypothetical protein
XLOC_003781	AFLA_105840	alpha-galactosidase, putative
XLOC_003788	AFLA_106010	MFS multidrug transporter, putative
XLOC_003789	AFLA_106010	MFS multidrug transporter, putative
XLOC_003807	AFLA_106410	vitamin H transporter, putative
XLOC_003858	AFLA_107690,AFLA_107700	hypothetical protein
XLOC_004016	AFLA_111490	hypothetical protein
XLOC_004071	AFLA_112880	2,4-dichlorophenol 6-monooxygenase, putative
XLOC_004121	-	N/A
XLOC_004127	-	N/A
XLOC_004256	AFLA_041120	hypothetical protein
XLOC_004260	AFLA_041150	cenp-B, putative
XLOC_004270	AFLA_041360	hypothetical protein
XLOC_004288	-	N/A
XLOC_004315	AFLA_042630	hypothetical protein
XLOC_004340	AFLA_043310	conserved hypothetical protein
XLOC_004351	AFLA_043520	glutamyl-tRNA synthetase, putative
XLOC_004486	AFLA_047120	hypothetical protein
XLOC_004537	AFLA_038950	conserved hypothetical protein
XLOC_004551	AFLA_039440	hypothetical protein
XLOC_004581	AFLA_040090	conserved hypothetical protein
XLOC_004621	AFLA_041080,AFLA_041090	hypothetical protein
XLOC_004657	AFLA_041860,AFLA_041870,AFLA_041880	triacylglycerol lipase (LipA), putative
XLOC_004676	AFLA_042340	conserved hypothetical protein
XLOC_004905	AFLA_055300	conserved hypothetical protein
XLOC_005061	AFLA_059200	hypothetical protein
XLOC_005067	AFLA_059330	hypothetical protein
XLOC_005098	AFLA_059960	conserved hypothetical protein
XLOC_005101	AFLA_060000	metallo-beta-lactamase domain protein
XLOC_005122	-	N/A
XLOC_005421	AFLA_058430	hypothetical protein
XLOC_005427	AFLA_058520	hypothetical protein
XLOC_005442	AFLA_058850	methionine permease, putative
XLOC_005503	AFLA_060140	carboxylesterase, putative
XLOC_005589	AFLA_062630	conserved hypothetical protein
XLOC_005625	AFLA_063370	conserved hypothetical protein
XLOC_005659	AFLA_131190	hypothetical protein
XLOC_005872	AFLA_136900	hypothetical protein
XLOC_005875	AFLA_136950	cytochrome P450 monooxygenase, putative
XLOC_005892	AFLA_137240	conserved hypothetical protein
XLOC_005913	AFLA_137800	conserved hypothetical protein
XLOC_005939	AFLA_138360	endo-1,4-beta-xylanase B precursor, putative
XLOC_005958	AFLA_138680	pentachlorophenol 4-monooxygenase, putative
XLOC_005971	AFLA_139080	AAA ATPase, putative
XLOC_005979	AFLA_139220	aflO/ omtB/ dmtA/ O-methyltransferase B
XLOC_005980	AFLA_139230,AFLA_139240,AFLA_139250	aflI/ avfA/ cytochrome P450 monooxygenase
XLOC_005982	AFLA_139290	aflMa/ hypE/ hypothetical protein
XLOC_006105	AFLA_133760	aminotransferase, putative
XLOC_006251	AFLA_137600	conserved hypothetical protein
XLOC_006294	-	N/A
XLOC_006310	AFLA_139070	conserved hypothetical protein
XLOC_006313	AFLA_139140	aflYa/ nadA/ NADH oxidase
XLOC_006316	AFLA_139200	aflQ/ ordA/ ord-1/ oxidoreductase/ cytochrome P450 monooxigenase
XLOC_006318	AFLA_139300	aflM/ ver-1/ dehydrogenase/ ketoreductase
XLOC_006339	AFLA_064080	matrix metalloproteinase, putative
XLOC_006455	AFLA_066720	nonribosomal peptide synthase, putative
XLOC_006672	AFLA_064910	hypothetical protein
XLOC_006738	AFLA_066460	developmental regulator AflYf / VeA
XLOC_006769	AFLA_067280	short-chain dehydrogenase, putative
XLOC_006936	-	N/A
XLOC_006992	AFLA_090260	conserved hypothetical protein
XLOC_007212	AFLA_096170	alfa-L-rhamnosidase, putative
XLOC_007359	AFLA_091970	hypothetical protein
XLOC_007416	AFLA_093610	hypothetical protein
XLOC_007439	AFLA_094250	hypothetical protein
XLOC_007517	AFLA_096160	beta-glucosidase, putative
XLOC_007549	-	N/A
XLOC_007599	AFLA_124310	rhamnogalacturonase, putative
XLOC_007623	AFLA_124770	hypothetical protein
XLOC_007636	AFLA_125070	efflux pump antibiotic resistance protein, putative
XLOC_007675	AFLA_125740	steroid alpha reductase family protein
XLOC_007891	AFLA_123180	CRAL/TRIO domain protein
XLOC_008002	AFLA_125730	hypothetical protein
XLOC_008077	AFLA_127410	conserved hypothetical protein
XLOC_008145	AFLA_129270	conserved hypothetical protein
XLOC_008411	-	N/A
XLOC_008416	AFLA_005230,AFLA_005240	hypothetical protein
XLOC_008508	AFLA_001160	hypothetical protein
XLOC_008635	-	N/A
XLOC_008636	AFLA_004130	hypothetical protein
XLOC_008652	AFLA_004340	conserved hypothetical protein
XLOC_008688	-	N/A
XLOC_008697	AFLA_005340	conserved hypothetical protein
XLOC_008832	AFLA_049550	conserved hypothetical protein
XLOC_008833	AFLA_049580	NAD binding Rossmann fold oxidoreductase, putative
XLOC_008988	AFLA_053370	conserved hypothetical protein
XLOC_009089	AFLA_049100	aminotransferase, putative
XLOC_009303	AFLA_054430	2,4-dichlorophenol 6-monooxygenase, putative
XLOC_009500	AFLA_101940	multidrug resistance-associated protein 2, 6 (mrp2, 6), ABC-transporter, putative
XLOC_009742	AFLA_101210	septin
XLOC_009766	AFLA_101760	molybdenum cofactor biosynthesis protein Gephyrin, putative
XLOC_009930	AFLA_117520	hypothetical protein
XLOC_009998	AFLA_118990	efflux pump antibiotic resistance protein, putative
XLOC_009999	AFLA_119000	O-methyltransferase, putative
XLOC_010125	AFLA_122100	sphingosine phosphate lyase, putative
XLOC_010150	AFLA_115630	hypothetical protein
XLOC_010222	AFLA_117510	conserved hypothetical protein
XLOC_010283	AFLA_118940	polyketide synthase, putative
XLOC_010452	-	N/A
XLOC_010467	AFLA_007650	conserved hypothetical protein
XLOC_010474	AFLA_007880	conserved hypothetical protein
XLOC_010560	AFLA_009950	hypothetical protein
XLOC_010562	AFLA_009980	ABC multidrug transporter, putative
XLOC_010629	AFLA_011450	hypothetical protein
XLOC_010668	AFLA_007420	hypothetical protein
XLOC_010737	AFLA_008950	aminotransferase, classes I and II family, putative
XLOC_010765	AFLA_009470	short chain alcohol dehydrogenase, putative
XLOC_010798	AFLA_010040	conserved hypothetical protein
XLOC_010894	AFLA_114240	hypothetical protein
XLOC_010897	AFLA_114340,AFLA_114350	conserved hypothetical protein
XLOC_011036	-	N/A
XLOC_011076	-	N/A

## Sheet: Toxigenic Isolates, YEP
Supplementary Data 2. Genes expressed exclusively in toxigenic or atoxigenic isolates.
Toxigenic Isolates in YEP
Locus ID	Accession	Annotation
XLOC_000021	AFLA_072580	hypothetical protein
XLOC_000085	-	N/A
XLOC_000121	AFLA_074900	hypothetical protein
XLOC_000313	AFLA_079390	hypothetical protein
XLOC_000433	AFLA_082350	hypothetical protein
XLOC_000435	AFLA_082380	alcohol dehydrogenase, putative
XLOC_000446	AFLA_082610	conserved hypothetical protein
XLOC_000475	AFLA_083250	dimethylallyl tryptophan synthase, putative
XLOC_000573	AFLA_085950	alcohol dehydrogenase, putative
XLOC_000580	AFLA_086070,AFLA_086080	chitin synthase, putative
XLOC_000689	AFLA_072350	conserved hypothetical protein
XLOC_000908	AFLA_077370	conserved hypothetical protein
XLOC_001037	AFLA_080790,AFLA_080800	TPR domain protein
XLOC_001238	AFLA_085640	hypothetical protein
XLOC_001261	-	N/A
XLOC_001381	AFLA_023390	cutinase precursor, putative
XLOC_001416	AFLA_024050	secretory lipase, putative
XLOC_001482	AFLA_025540	conserved hypothetical protein
XLOC_001500	AFLA_025950	conserved hypothetical protein
XLOC_001623	-	N/A
XLOC_001647	AFLA_030200	hypothetical protein
XLOC_001743	AFLA_032720	hypothetical protein
XLOC_001789	AFLA_033900	conserved hypothetical protein
XLOC_001820	AFLA_034660	hypothetical protein
XLOC_001978	AFLA_023680	conserved hypothetical protein
XLOC_002164	AFLA_028630	hypothetical protein
XLOC_002516	-	N/A
XLOC_002557	AFLA_013570,AFLA_013580	conserved hypothetical protein
XLOC_002559	AFLA_013600	hypothetical protein
XLOC_002687	AFLA_016770	hypothetical protein
XLOC_002723	AFLA_017670	hypothetical protein
XLOC_003066	AFLA_016230	cortactin-binding protein, putative
XLOC_003067	AFLA_016240	conserved hypothetical protein
XLOC_003071	AFLA_016300	FMN binding oxidoreductase, putative
XLOC_003214	AFLA_019560	hypothetical protein
XLOC_003289	-	N/A
XLOC_003331	AFLA_022500	hypothetical protein
XLOC_003475	AFLA_107730	conserved hypothetical protein
XLOC_003485	AFLA_107930,AFLA_107940	conserved hypothetical protein
XLOC_003553	AFLA_109470	hypothetical protein
XLOC_003670	-	N/A
XLOC_003819	AFLA_106660	conserved hypothetical protein
XLOC_004126	-	N/A
XLOC_004222	AFLA_040210	conserved hypothetical protein
XLOC_004318	AFLA_042740	hypothetical protein
XLOC_004409	-	N/A
XLOC_004521	AFLA_038560	conserved hypothetical protein
XLOC_004650	AFLA_041650	siderophore iron transporter, putative
XLOC_005032	AFLA_058450	hypothetical protein
XLOC_005870	AFLA_136860	conserved hypothetical protein
XLOC_005897	AFLA_137370	conserved hypothetical protein
XLOC_006084	AFLA_133830,AFLA_134010	alcohol dehydrogenase, putative
XLOC_006132	AFLA_134490	efflux pump antibiotic resistance protein, putative
XLOC_006302	AFLA_138890	hypothetical protein
XLOC_006596	AFLA_070550,AFLA_070560	conserved hypothetical protein
XLOC_006652	AFLA_064540	cytochrome P450 oxidoreductase GliC
XLOC_006989	AFLA_090170	MFS sugar transporter, putative
XLOC_007002	AFLA_090590	alpha-1,2-mannosidase, putative subfamily
XLOC_007193	AFLA_095690	hypothetical protein
XLOC_007282	AFLA_090040	hypothetical protein
XLOC_007339	AFLA_091480	hypothetical protein
XLOC_007541	AFLA_096780	conserved hypothetical protein
XLOC_007582	AFLA_123910	protein RTA1, putative
XLOC_007727	AFLA_126770	conserved hypothetical protein
XLOC_007888	AFLA_123140	uracil permease, putative
XLOC_007899	AFLA_123340	hypothetical protein
XLOC_007968	AFLA_124950	FAD/FMN-containing protein
XLOC_008006	AFLA_125850	monooxygenase, putative
XLOC_008017	AFLA_126040	conserved hypothetical protein
XLOC_008018	AFLA_126070	conserved hypothetical protein
XLOC_008114	AFLA_128340	conserved hypothetical protein
XLOC_008456	-	N/A
XLOC_008523	AFLA_001480	hypothetical protein
XLOC_008845	AFLA_049800	conserved hypothetical protein
XLOC_008929	AFLA_051890	MFS monosaccharide transporter, putative
XLOC_008953	-	N/A
XLOC_009103	AFLA_049400	conserved hypothetical protein
XLOC_009108	AFLA_049540	conserved hypothetical protein
XLOC_009283	AFLA_053960	fructose-bisphosphate aldolase, putative
XLOC_009304	AFLA_054460	hypothetical protein
XLOC_009481	AFLA_101580	conserved hypothetical protein
XLOC_009485	AFLA_101640	conserved hypothetical protein
XLOC_009513	AFLA_102430	conserved hypothetical protein
XLOC_009541	AFLA_103200	hypothetical protein
XLOC_009583	AFLA_097290	conserved hypothetical protein
XLOC_009586	-	N/A
XLOC_009603	AFLA_097820	xylitol dehydrogenase
XLOC_009705	AFLA_100270	aliphatic nitrilase, putative
XLOC_009853	-	N/A
XLOC_009911	AFLA_117000	RNA exonuclease, putative
XLOC_010082	AFLA_121080,AFLA_121090	(S)-2-hydroxy-acid oxidase, putative
XLOC_010179	AFLA_116470	conserved hypothetical protein
XLOC_010194	AFLA_116900	conserved hypothetical protein
XLOC_010327	AFLA_120020	choline transport protein, putative
XLOC_010341	AFLA_120400	conserved hypothetical protein
XLOC_010416	AFLA_121910	conserved hypothetical protein
XLOC_010517	AFLA_008930	acid phosphatase AphA
XLOC_010767	AFLA_009520	conserved hypothetical protein

## Sheet: Atoxigenic Isolates, YES
Supplementary Data 2. Genes expressed exclusively in toxigenic or atoxigenic isolates.
Atoxigenic Isolates in YES
Locus ID	Accession	Annotation
XLOC_000022	AFLA_072600	uracil permease, putative
XLOC_000031	AFLA_072900	conserved hypothetical protein
XLOC_000179	AFLA_076290	capsule associated protein, putative
XLOC_000249	-	N/A
XLOC_000505	-	N/A
XLOC_000617	AFLA_087280	alpha-ketoglutarate-dependent taurine dioxygenase
XLOC_000971	AFLA_078910	hypothetical protein
XLOC_001041	-	N/A
XLOC_001097	AFLA_082170	efflux pump antibiotic resistance protein, putative
XLOC_001186	AFLA_084310	hypothetical protein
XLOC_001256	AFLA_086020	caffeine resistance protein, putative
XLOC_001396	AFLA_023620	sexual differentiation process protein isp4, putative
XLOC_001425	AFLA_024220	conserved hypothetical protein
XLOC_001816	-	N/A
XLOC_001932	-	N/A
XLOC_001950	AFLA_023130	hypothetical protein
XLOC_001983	AFLA_023790	conserved hypothetical protein
XLOC_002292	AFLA_031940	hypothetical protein
XLOC_002431	AFLA_035670	conserved hypothetical protein
XLOC_002433	AFLA_035700	conserved hypothetical protein
XLOC_002566	AFLA_013740	Acid phosphatase precursor, putative
XLOC_002669	AFLA_016320	ToxD-like zinc binding oxidoreductase, putative
XLOC_002673	AFLA_016370	dimethylaniline monooxygenase, putative
XLOC_002821	AFLA_020040	pyruvate decarboxylase, putative
XLOC_003114	AFLA_017180	pectin lyase A precursor, putative
XLOC_003127	AFLA_017450	hypothetical protein
XLOC_003180	AFLA_018790	nitrate transporter CrnA
XLOC_003197	AFLA_019140	conserved hypothetical protein
XLOC_003242	AFLA_020160	conserved hypothetical protein
XLOC_003374	AFLA_105040	conserved hypothetical protein
XLOC_003452	AFLA_107150	conserved hypothetical protein
XLOC_003466	AFLA_107500	conserved hypothetical protein
XLOC_003488	AFLA_107970	conserved hypothetical protein
XLOC_003505	AFLA_108370	tyrosinase, putative
XLOC_003568	AFLA_109780	serine/threonine-protein kinase ripk4, putative
XLOC_003599	-	N/A
XLOC_003676	AFLA_112920	mitochondrial cytochrome b2-like, putative
XLOC_003716	-	N/A
XLOC_003815	AFLA_106620	MFS transporter, putative
XLOC_003929	AFLA_109520	zinc-iron transporter, putative
XLOC_003941	AFLA_109780	serine/threonine-protein kinase ripk4, putative
XLOC_003982	AFLA_110740	conserved hypothetical protein
XLOC_004045	-	N/A
XLOC_004046	AFLA_112370	conserved hypothetical protein
XLOC_004119	-	N/A
XLOC_004120	-	N/A
XLOC_004163	AFLA_038870	integral membrane protein
XLOC_004258	AFLA_041130	hypothetical protein
XLOC_004608	AFLA_040790	conserved hypothetical protein
XLOC_004736	AFLA_043870	conserved hypothetical protein
XLOC_004743	-	N/A
XLOC_004781	AFLA_045070	conserved hypothetical protein
XLOC_004784	AFLA_045150	conserved hypothetical protein
XLOC_004806	AFLA_045640	hydrolase, putative
XLOC_004928	-	N/A
XLOC_004981	AFLA_057200	conserved hypothetical protein
XLOC_005043	AFLA_058720	conserved hypothetical protein
XLOC_005097	AFLA_059950	oxidoreductase, FAD-binding, putative
XLOC_005205	AFLA_062580	hypothetical protein
XLOC_005210	-	N/A
XLOC_005219	AFLA_062870	conserved hypothetical protein
XLOC_005260	AFLA_063780	allantoate permease, putative
XLOC_005296	AFLA_055470	conserved hypothetical protein
XLOC_005455	AFLA_059150	conserved hypothetical protein
XLOC_005475	AFLA_059660	aquaporin transporter, putative
XLOC_005507	AFLA_060220	conserved hypothetical protein
XLOC_005517	AFLA_060420	glycosyl transferase family 8 family, putative
XLOC_005627	AFLA_063390	conserved hypothetical protein
XLOC_005676	AFLA_131660	hypothetical protein
XLOC_005688	AFLA_131960,AFLA_131970	electron transport oxidoreductase, putative
XLOC_005814	AFLA_135520	conserved hypothetical protein
XLOC_005847	AFLA_136200	conserved hypothetical protein
XLOC_005889	AFLA_137200	chitin synthase, putative
XLOC_005906	AFLA_137620	conserved hypothetical protein
XLOC_006180	AFLA_135760	hypothetical protein
XLOC_006202	AFLA_136260	glucooligosaccharide oxidase, putative
XLOC_006233	AFLA_137110	extracellular serine-rich protein, putative
XLOC_006244	AFLA_137400	bicyclomycin resistance protein, putative
XLOC_006246	AFLA_137470	hypothetical protein
XLOC_006303	AFLA_138900	allantoate permease, putative
XLOC_006309	AFLA_139060	stage V sporulation protein k, putative
XLOC_006459	AFLA_066790	conserved hypothetical protein
XLOC_006516	AFLA_068600	ammonium transporter MepA
XLOC_006726	AFLA_066130	hypothetical protein
XLOC_007043	AFLA_091800	conserved hypothetical protein
XLOC_007092	AFLA_093190	hypothetical protein
XLOC_007160	AFLA_094930	hypothetical protein
XLOC_007519	AFLA_096190	hypothetical protein
XLOC_007520	AFLA_096200	conserved hypothetical protein
XLOC_007554	AFLA_123200	multidrug resistance protein 1, 2, putative
XLOC_007612	AFLA_124550	conserved hypothetical protein
XLOC_007621	AFLA_124730	hypothetical protein
XLOC_007665	-	N/A
XLOC_007690	AFLA_126060	conserved hypothetical protein
XLOC_007692	AFLA_126130	pyruvate decarboxylase, putative
XLOC_007718	AFLA_126610	cytochrome P450, putative
XLOC_007767	AFLA_127550	conserved hypothetical protein
XLOC_007892	AFLA_123190	conserved hypothetical protein
XLOC_007953	AFLA_124620	disulfide oxidoreductase, putative
XLOC_008043	AFLA_126610	cytochrome P450, putative
XLOC_008116	AFLA_128470	efflux pump antibiotic resistance protein, putative
XLOC_008216	AFLA_000880	hypothetical protein
XLOC_008255	AFLA_001720	hypothetical protein
XLOC_008426	AFLA_005470	hypothetical protein
XLOC_008431	AFLA_005670,AFLA_005680	conserved hypothetical protein
XLOC_008479	AFLA_000510	conserved hypothetical protein
XLOC_008500	AFLA_001050	MFS transporter Seo1, putative
XLOC_008615	AFLA_003750	hypothetical protein
XLOC_008676	AFLA_004860	cytochrome P450, putative
XLOC_008772	-	N/A
XLOC_008850	-	N/A
XLOC_009208	AFLA_052240	C6 transcription factor, putative
XLOC_009293	AFLA_054150	cycloheximide resistance protein, putative
XLOC_009310	-	N/A
XLOC_009373	AFLA_098780	conserved hypothetical protein
XLOC_009658	AFLA_099140	conserved hypothetical protein
XLOC_009668	AFLA_099410	hscarg dehydrogenase, putative
XLOC_009669	-	N/A
XLOC_009729	AFLA_100870	COP9 signalosome subunit 2 (CsnB), putative
XLOC_009774	AFLA_101840	hypothetical protein
XLOC_009789	AFLA_102270	FAD binding oxidoreductase, putative
XLOC_009861	AFLA_115890	acyl-CoA oxidase, putative
XLOC_009865	AFLA_115980	aquaporin, putative
XLOC_009892	AFLA_116520	gibberellin 2-beta-dioxygenase, putative
XLOC_009913	AFLA_117020	alkanesulfonate monooxygenase, putative
XLOC_010004	-	N/A
XLOC_010063	AFLA_120590	conserved hypothetical protein
XLOC_010080	AFLA_121040	hypothetical protein
XLOC_010181	AFLA_116510	conserved hypothetical protein
XLOC_010218	AFLA_117430	histidinol dehydrogenase, putative
XLOC_010293	AFLA_119090	oxidoreductase, short chain dehydrogenase/reductase family, putative
XLOC_010531	AFLA_009340	developmental regulator Mod-A, putative
XLOC_010541	AFLA_009540	conserved hypothetical protein
XLOC_010557	AFLA_009870	conserved hypothetical protein
XLOC_010602	AFLA_010960	C6 finger domain protein, putative
XLOC_010611	AFLA_011140	hypothetical protein
XLOC_010631	AFLA_011510	hypothetical protein
XLOC_010864	-	N/A
XLOC_010974	-	N/A
XLOC_011094	-	N/A

## Sheet: Atoxigenic Isolates, YEP
Supplementary Data 2. Genes expressed exclusively in toxigenic or atoxigenic isolates.
Atoxigenic Isolates in YEP
Locus ID	Accession	Annotation
XLOC_000109	AFLA_074690	quinone oxidoreductase, putative
XLOC_000138	AFLA_075280	lignostilbene dioxygenase, putative
XLOC_000228	-	N/A
XLOC_000352	AFLA_080370	RNA binding protein
XLOC_000456	AFLA_082840	hypothetical protein
XLOC_000699	AFLA_072550	dimethylaniline monooxygenase, putative
XLOC_000722	AFLA_073020	conserved hypothetical protein
XLOC_000748	-	N/A
XLOC_000790	AFLA_074660	conserved hypothetical protein
XLOC_000792	AFLA_074680	hypothetical protein
XLOC_000815	-	N/A
XLOC_000817	AFLA_075270	fumarylacetoacetate hydrolase family protein
XLOC_000819	AFLA_075300	salicylate hydroxylase, putative
XLOC_000901	AFLA_077180	hypothetical protein
XLOC_000925	-	N/A
XLOC_000984	AFLA_079280,AFLA_079290	L-PSP endoribonuclease family protein, putative
XLOC_001065	AFLA_081460	DNA mismatch repair protein Msh4, putative
XLOC_001081	AFLA_081840	esterase, putative
XLOC_001117	AFLA_082620	conserved hypothetical protein
XLOC_001260	AFLA_086060	conserved hypothetical protein
XLOC_001277	AFLA_086520	conserved hypothetical protein
XLOC_001309	AFLA_087420	carboxyphosphonoenolpyruvate phosphonomutase, putative
XLOC_001379	AFLA_023360	hypothetical protein
XLOC_001390	AFLA_023550	MFS multidrug transporter, putative
XLOC_001472	-	N/A
XLOC_001507	-	N/A
XLOC_001802	AFLA_034250,AFLA_034260	integral membrane protein
XLOC_001826	AFLA_034820	conserved hypothetical protein
XLOC_001864	AFLA_035770	conserved hypothetical protein
XLOC_001900	AFLA_036820	conserved hypothetical protein
XLOC_001912	AFLA_037130	alpha/beta superfamily hydrolase, putative
XLOC_001941	AFLA_022800	conserved hypothetical protein
XLOC_001984	AFLA_023800	conserved hypothetical protein
XLOC_002211	AFLA_029870	MFS multidrug transporter, putative
XLOC_002279	AFLA_031610	conserved hypothetical protein
XLOC_002394	AFLA_034850	transferase family protein
XLOC_002421	AFLA_035490	ubiquitin C-terminal hydrolase, putative
XLOC_002423	-	N/A
XLOC_002436	AFLA_035780	conserved hypothetical protein
XLOC_002532	AFLA_013020	efflux pump antibiotic resistance protein, putative
XLOC_002558	-	N/A
XLOC_002563	AFLA_013660	amidohydrolase amhX, putative
XLOC_002574	AFLA_013910	conserved hypothetical protein
XLOC_002631	AFLA_015190	conserved hypothetical protein
XLOC_002643	AFLA_015620	conserved hypothetical protein
XLOC_002717	AFLA_017440	hypothetical protein
XLOC_002822	AFLA_020050	alpha-ketoglutarate-dependent sulfonate dioxygenase, putative
XLOC_002943	AFLA_013390	conserved hypothetical protein
XLOC_003053	AFLA_015900	carboxyphosphonoenolpyruvate mutase, putative
XLOC_003072	AFLA_016340	conserved hypothetical protein
XLOC_003080	AFLA_016450	conserved hypothetical protein
XLOC_003086	AFLA_016540	conserved hypothetical protein
XLOC_003238	-	N/A
XLOC_003279	-	N/A
XLOC_003306	AFLA_021890	hypothetical protein
XLOC_003391	AFLA_105510	conserved hypothetical protein
XLOC_003397	AFLA_105640	conserved hypothetical protein
XLOC_003404	AFLA_105850	NAD dependent epimerase/dehydratase, putative
XLOC_003435	AFLA_106680	chitin deacetylase, putative
XLOC_003499	AFLA_108250	pantothenate transporter, putative
XLOC_003699	AFLA_113670	conserved hypothetical protein
XLOC_003854	AFLA_107630	glutathione S-transferase Ure2-like, putative
XLOC_003877	AFLA_108180	conserved hypothetical protein
XLOC_003879	AFLA_108240	amidohydrolase, putative
XLOC_003887	AFLA_108470,AFLA_108480	serine/threonine-protein kinase ripk4, putative
XLOC_003894	-	N/A
XLOC_003897	AFLA_108650	mitochondrial uncoupling protein, putative
XLOC_003901	AFLA_108780	hypothetical protein
XLOC_003932	AFLA_109580,AFLA_109590	conserved hypothetical protein
XLOC_003956	AFLA_110080	hypothetical protein
XLOC_003973	AFLA_110400	hypothetical protein
XLOC_003974	AFLA_110420	hypothetical protein
XLOC_004123	-	N/A
XLOC_004132	AFLA_038250	hypothetical protein
XLOC_004148	AFLA_038600	nonribosomal peptide synthase, putative
XLOC_004158	-	N/A
XLOC_004206	AFLA_039820	conserved hypothetical protein
XLOC_004209	AFLA_039850,AFLA_039860	ankyrin repeat-containing protein, putative
XLOC_004221	AFLA_040180	conserved hypothetical protein
XLOC_004253	AFLA_041050	enterobactin esterase IroE-like, putative
XLOC_004287	AFLA_041850	phthalate transporter, putative
XLOC_004306	AFLA_042470	MFS transporter, putative
XLOC_004475	-	N/A
XLOC_004673	AFLA_042300	conserved hypothetical protein
XLOC_004754	AFLA_044360	sugar transporter, putative
XLOC_004813	AFLA_045890	SNF2 family helicase, putative
XLOC_004965	AFLA_056760	conserved hypothetical protein
XLOC_005008	AFLA_057790	carboxylesterase, putative
XLOC_005010	AFLA_057830	ABC multidrug transporter, putative
XLOC_005024	AFLA_058180	short-chain dehydrogenase, putative
XLOC_005066	AFLA_059310	conserved hypothetical protein
XLOC_005215	AFLA_062810	conserved hypothetical protein
XLOC_005257	AFLA_063720	conserved hypothetical protein
XLOC_005356	AFLA_056950	homoserine O-acetyltransferase, putative
XLOC_005402	-	N/A
XLOC_005435	AFLA_058690	sugar transporter, putative
XLOC_005555	AFLA_061600	hypothetical protein
XLOC_005641	-	N/A
XLOC_005650	-	N/A
XLOC_005664	AFLA_131320	hypothetical protein
XLOC_005672	-	N/A
XLOC_005682	AFLA_131820	extracellular dioxygenase, putative
XLOC_005703	AFLA_132350	conserved hypothetical protein
XLOC_005850	AFLA_136280	RNA polymerase II transcription mediator complex subunit Srb7
XLOC_005854	-	N/A
XLOC_005945	AFLA_138490	hypothetical protein
XLOC_005994	AFLA_139570	hypothetical protein
XLOC_005998	AFLA_139630	ABC multidrug transporter, putative
XLOC_006099	AFLA_133660,AFLA_133670	oxidoreductase, putative
XLOC_006101	AFLA_133710	conserved hypothetical protein
XLOC_006168	AFLA_135460	conserved hypothetical protein
XLOC_006199	AFLA_136220	3,2-trans-enoyl-CoA isomerase, putative
XLOC_006208	-	N/A
XLOC_006357	AFLA_064620	conserved hypothetical protein
XLOC_006362	AFLA_064730	ankyrin repeat domain, putative
XLOC_006375	AFLA_065000	phenylacrylic acid decarboxylase, putative
XLOC_006378	AFLA_065060	conserved hypothetical protein
XLOC_006407	AFLA_065690	Zn2+ dependent hydrolase, putative
XLOC_006425	AFLA_066140	feruloyl esterase A precursor, putative
XLOC_006539	AFLA_069290	conserved hypothetical protein
XLOC_006564	-	N/A
XLOC_006630	-	N/A
XLOC_006645	AFLA_064360	ABC multidrug transporter, putative
XLOC_006663	AFLA_064700	hypothetical protein
XLOC_006694	AFLA_065370	conserved hypothetical protein
XLOC_006796	AFLA_068120	inositol monophosphatase QutG, putative
XLOC_006864	AFLA_070140	hypothetical protein
XLOC_006874	-	N/A
XLOC_006885	AFLA_070530	ATP-binding cassette transporter, putative
XLOC_006925	-	N/A
XLOC_006934	-	N/A
XLOC_006937	-	N/A
XLOC_006967	AFLA_089680	conserved hypothetical protein
XLOC_006976	-	N/A
XLOC_007174	AFLA_095340	cellobiose dehydrogenase, putative
XLOC_007279	-	N/A
XLOC_007293	AFLA_090290	hypothetical protein
XLOC_007524	AFLA_096270	aldehyde dehydrogenase PutA
XLOC_007530	AFLA_096470	conserved hypothetical protein
XLOC_007567	AFLA_123570	amino acid transporter, putative
XLOC_007592	AFLA_124120	hypothetical protein
XLOC_007619	AFLA_124710	conserved hypothetical protein
XLOC_007640	AFLA_125170	oxidoreductase, putative
XLOC_007641	AFLA_125180	conserved hypothetical protein
XLOC_007643	AFLA_125210	conserved hypothetical protein
XLOC_007664	-	N/A
XLOC_007669	AFLA_125600	efflux pump antibiotic resistance protein, putative
XLOC_007686	AFLA_125980	hypothetical protein
XLOC_007689	AFLA_126050	conserved hypothetical protein
XLOC_007700	AFLA_126240	conserved hypothetical protein
XLOC_007706	AFLA_126360	conserved hypothetical protein
XLOC_007768	AFLA_127570	conserved hypothetical protein
XLOC_007858	-	N/A
XLOC_007913	AFLA_123770	fungal specific transcription factor, putative
XLOC_007922	AFLA_124020	glucuronyl hydrolase, putative
XLOC_007928	AFLA_124170	conserved hypothetical protein
XLOC_007955	AFLA_124640	Pfs, NACHT and Ankyrin domain protein
XLOC_007960	AFLA_124740	beta-galactosidase, putative
XLOC_007979	AFLA_125170	oxidoreductase, putative
XLOC_007980	AFLA_125200	vitamin H transporter, putative
XLOC_007993	AFLA_125520	conserved hypothetical protein
XLOC_007994	AFLA_125540	conserved hypothetical protein
XLOC_008012	AFLA_125970	epoxide hydrolase, putative
XLOC_008026	AFLA_126250	conserved hypothetical protein
XLOC_008279	AFLA_002270	GPI anchored protein, putative
XLOC_008349	AFLA_003910	nuclear condensin complex subunit 3, putative
XLOC_008409	AFLA_005160	conserved hypothetical protein
XLOC_008415	AFLA_005200	hypothetical protein
XLOC_008486	AFLA_000660	benzoate 4-monooxygenase cytochrome P450, putative
XLOC_008496	AFLA_000990	conserved hypothetical protein
XLOC_008525	AFLA_001540	conserved hypothetical protein
XLOC_008607	AFLA_003610,AFLA_003620	hypothetical protein
XLOC_008631	AFLA_004010	conserved hypothetical protein
XLOC_008693	AFLA_005280	hypothetical protein
XLOC_008843	AFLA_049780	xenobiotic compound monooxygenase, DszA family
XLOC_008852	-	N/A
XLOC_008947	AFLA_052410	OTU-like cysteine protease, putative
XLOC_008978	AFLA_053110	conserved hypothetical protein
XLOC_008983	AFLA_053240	conserved hypothetical protein
XLOC_008997	AFLA_053530	zeaxanthin epoxidase, putative
XLOC_009010	AFLA_053850,AFLA_053860	hypothetical protein
XLOC_009018	AFLA_054060	ATP/GTP-binding protein, putative
XLOC_009028	AFLA_054280	conserved hypothetical protein
XLOC_009030	AFLA_054320	NPP1 domain protein, putative
XLOC_009261	AFLA_053500	conserved hypothetical protein
XLOC_009265	AFLA_053580	conserved hypothetical protein
XLOC_009299	AFLA_054290	aldehyde reductase I (ARI), putative
XLOC_009462	AFLA_101090	srpk, putative
XLOC_009496	AFLA_101820	conserved hypothetical protein
XLOC_009497	AFLA_101860	Pfs domain protein
XLOC_009593	AFLA_097610	gluconolactonase precursor, putative
XLOC_009638	AFLA_098660	conserved hypothetical protein
XLOC_009711	AFLA_100380	hypothetical protein
XLOC_009730	AFLA_100880	ubiquitin thiolesterase (OtuB1), putative
XLOC_009752	AFLA_101420	conserved hypothetical protein
XLOC_009758	AFLA_101550	thioredoxin reductase, putative
XLOC_009880	AFLA_116250	conserved hypothetical protein
XLOC_009907	-	N/A
XLOC_009922	AFLA_117230	conserved hypothetical protein
XLOC_009987	AFLA_118720	flavin-containing monooxygenase, putative
XLOC_009990	AFLA_118850	2,4-dihydroxyhept-2-ene-1,7-dioic acid aldolase, putative
XLOC_010042	AFLA_120040	succinate semialdehyde dehydrogenase, putative
XLOC_010046	AFLA_120100	conserved hypothetical protein
XLOC_010047	AFLA_120110	conserved hypothetical protein
XLOC_010058	AFLA_120410	glycosyl hydrolase family 43 protein
XLOC_010085	AFLA_121160	oxalate decarboxylase oxdC, putative
XLOC_010102	AFLA_121610	cytochrome P450, putative
XLOC_010116	AFLA_121940	hypothetical protein
XLOC_010166	AFLA_116100	MFS multidrug transporter, putative
XLOC_010167	AFLA_116120	conserved hypothetical protein
XLOC_010190	AFLA_116750	MFS transporter, putative
XLOC_010273	AFLA_118710	NAD binding Rossmann fold oxidoreductase, putative
XLOC_010281	AFLA_118840	pantothenate transporter, putative
XLOC_010315	AFLA_119790	beta-xylosidase
XLOC_010330	AFLA_120120	purine-cytosine permease FCY2, putative
XLOC_010343	AFLA_120440	hypothetical protein
XLOC_010344	AFLA_120460	isocitrate lyase/malate synthase, putative
XLOC_010356	AFLA_120650	carbonic anhydrase, putative
XLOC_010417	AFLA_121940	hypothetical protein
XLOC_010419	AFLA_121990	oxidoreductase, putative
XLOC_010429	AFLA_122230	conserved hypothetical protein
XLOC_010431	AFLA_122270	conserved hypothetical protein
XLOC_010484	AFLA_008110	extracellular endo-1,4-beta-xylanase, putative
XLOC_010503	AFLA_008650	short-chain dehydrogenases/reductase, putative
XLOC_010539	AFLA_009480	monoxygenase, putative
XLOC_010542	AFLA_009560	hexose transporter, putative
XLOC_010555	AFLA_009830	conserved hypothetical protein
XLOC_010556	AFLA_009850,AFLA_009860	hypothetical protein
XLOC_010563	AFLA_010000	polyketide synthase, putative
XLOC_010571	AFLA_010250	NADH dehydrogenase, putative
XLOC_010574	AFLA_010310	2,4-dihydroxyhept-2-ene-1,7-dioic acid aldolase
XLOC_010694	AFLA_008060	4-hydroxyphenylpyruvate dioxygenase, putative
XLOC_010749	AFLA_009230	hypothetical protein
XLOC_010754	AFLA_009280	conserved hypothetical protein
XLOC_010755	AFLA_009310,AFLA_009320	conserved hypothetical protein
XLOC_010764	AFLA_009460	conserved hypothetical protein
XLOC_010780	AFLA_009720	conserved hypothetical protein
XLOC_010783	AFLA_009760	conserved hypothetical protein
XLOC_010787	AFLA_009810	hypothetical protein
XLOC_010788	AFLA_009820	feruloyl esterase B precursor, putative
XLOC_010812	AFLA_010410	conserved hypothetical protein
XLOC_010888	-	N/A
XLOC_010940	AFLA_114280	pyrroline-5-carboxylate reductase, putative
XLOC_010945	AFLA_114380	hypothetical protein
XLOC_010990	-	N/A
XLOC_011000	-	N/A
XLOC_011141	-	N/A
