# Supplementary material for: Oxidative stress and carbon metabolism influence Aspergillus flavus transcriptome composition and secondary metabolite production
Source: Sci Rep. 2016 Dec 12;6:38747. doi: 10.1038/srep38747 (PMC5150527; doi:10.1038/srep38747)
Supplement: Supplementary Data 3 [file srep38747-s3.xls]

## Sheet: KEGG
Supplementary Data 3. Gene ontology (GO) and KEGG pathway analysis for isolates in YES medium.
KEGG Pathway Analysis, YES
Isolate	Comparison (mM)	Pathway	# Seqs in Pathway	Enzyme Class	Enzyme ID	# Seqs of Enzyme	Transcript ID	Pathway ID	Regulation
Tox4	0 v 10	N/A	N/A	N/A	N/A	N/A	TCONS_00035434	N/A	Down
		N/A	N/A	N/A	N/A	N/A	TCONS_00035948	N/A	Down
	0 v 25	Aminobenzoate degradation	2	nitrophenyl phosphatase	ec:3.1.3.41	1	TCONS_00014907	map00627	Down
		Aminobenzoate degradation	2	decarboxylase	ec:4.1.1.46	1	TCONS_00000527	map00627	Down
		Aminobenzoate degradation	2	phosphatase	ec:3.1.3.2	1	TCONS_00014907	map00627	Down
		Benzoate degradation	1	decarboxylase	ec:4.1.1.46	1	TCONS_00000527	map00362	Down
		Drug metabolism - cytochrome P450	1	monooxygenase	ec:1.14.13.8	1	TCONS_00001906	map00982	Up
AF13	0 v 10	Drug metabolism - cytochrome P450	1	monooxygenase	ec:1.14.13.8	1	TCONS_00001906	map00982	Up
	0 v 25	Aflatoxin biosynthesis	1	8-O-methyltransferase	ec:2.1.1.110	1	TCONS_00021080	map00254	Up
		Amino sugar and nucleotide sugar metabolism	5	chitodextrinase	ec:3.2.1.14	2	TCONS_00013232, TCONS_00033008	map00520	Down
		Amino sugar and nucleotide sugar metabolism	5	hexosaminidase	ec:3.2.1.52	2	TCONS_00017869, TCONS_00000948	map00520	Down
		Amino sugar and nucleotide sugar metabolism	5	ec:3.2.1.132 chitosanase	ec:3.2.1.132	1	TCONS_00025286	map00520	Down
		Biosynthesis of antibiotics	1	decarboxylase	ec:4.1.1.1	1	TCONS_00008128	map01130	Up
		Cyanoamino acid metabolism	1	gentiobiase	ec:3.2.1.21	1	TCONS_00010612	map00460	Down
		Drug metabolism - cytochrome P450	1	monooxygenase	ec:1.14.13.8	1	TCONS_00001906	map00982	Up
		Drug metabolism - other enzymes	2	ali-esterase	ec:3.1.1.1	2	TCONS_00004767, TCONS_00017020	map00983	Up
		Glutathione metabolism	1	thioredoxin peroxidase	ec:1.11.1.15	1	TCONS_00026690	map00480	Up
		Glycolysis / Gluconeogenesis	1	decarboxylase	ec:4.1.1.1	1	TCONS_00008128	map00010	Up
		Glycosaminoglycan degradation	2	hexosaminidase	ec:3.2.1.52	2	TCONS_00017869, TCONS_00000948	map00531	Down
		Glycosphingolipid biosynthesis - ganglio series	2	hexosaminidase	ec:3.2.1.52	2	TCONS_00017869, TCONS_00000948	map00604	Down
		Glycosphingolipid biosynthesis - globo series	2	hexosaminidase	ec:3.2.1.52	2	TCONS_00017869, TCONS_00000948	map00603	Down
		Other glycan degradation	2	hexosaminidase	ec:3.2.1.52	2	TCONS_00017869, TCONS_00000948	map00511	Down
		Pentose and glucuronate interconversions	1	pectin demethoxylase	ec:3.1.1.11	1	TCONS_00004767	map00040	Up
		Phenylpropanoid biosynthesis	1	gentiobiase	ec:3.2.1.21	1	TCONS_00010612	map00940	Down
		Propanoate metabolism	2	lyase	ec:4.1.3.30	2	TCONS_00019192, TCONS_00019196	map00640	Down
		Starch and sucrose metabolism	2	pectin demethoxylase	ec:3.1.1.11	1	TCONS_00004767	map00500	Up
		Starch and sucrose metabolism	2	gentiobiase	ec:3.2.1.21	1	TCONS_00010612	map00500	Down
		Various types of N-glycan biosynthesis	2	hexosaminidase	ec:3.2.1.52	2	TCONS_00017869, TCONS_00000948	map00513	Down
NRRL3357	0 v 10	Aflatoxin biosynthesis	1	8-O-methyltransferase	ec:2.1.1.110	1	TCONS_00021080	map00254	Up
		Drug metabolism - cytochrome P450	1	monooxygenase	ec:1.14.13.8	1	TCONS_00025241	map00982	Down
		Glutathione metabolism	1	thioredoxin peroxidase	ec:1.11.1.15	1	TCONS_00026690	map00480	Up
		Purine metabolism	1	phosphatase	ec:3.6.1.15	1	TCONS_00000203	map00230	Down
		Purine metabolism	1	adenylpyrophosphatase	ec:3.6.1.3	1	TCONS_00000203	map00230	Down
		Thiamine metabolism	1	phosphatase	ec:3.6.1.15	1	TCONS_00000203	map00730	Down
	0 v 20	Aflatoxin biosynthesis	1	8-O-methyltransferase	ec:2.1.1.110	1	TCONS_00021080	map00254	Up
		Amino sugar and nucleotide sugar metabolism	2	hexosaminidase	ec:3.2.1.52	2	TCONS_00017869, TCONS_00000948	map00520	Down
		Aminoacyl-tRNA biosynthesis	1	ligase	ec:6.1.1.12	1	TCONS_00001267	map00970	Up
		Aminobenzoate degradation	1	nitrophenyl phosphatase	ec:3.1.3.41	1	TCONS_00014907	map00627	Up
		Aminobenzoate degradation	1	phosphatase	ec:3.1.3.2	1	TCONS_00014907	map00627	Up
		Glutathione metabolism	1	thioredoxin peroxidase	ec:1.11.1.15	1	TCONS_00026690	map00480	Up
		Glycosaminoglycan degradation	2	hexosaminidase	ec:3.2.1.52	2	TCONS_00017869, TCONS_00000948	map00531	Down
		Glycosphingolipid biosynthesis - ganglio series	2	hexosaminidase	ec:3.2.1.52	2	TCONS_00017869, TCONS_00000948	map00604	Down
		Glycosphingolipid biosynthesis - globo series	2	hexosaminidase	ec:3.2.1.52	2	TCONS_00017869, TCONS_00000948	map00603	Down
		Other glycan degradation	2	hexosaminidase	ec:3.2.1.52	2	TCONS_00017869, TCONS_00000948	map00511	Down
		Purine metabolism	1	adenylpyrophosphatase	ec:3.6.1.3	1	TCONS_00000203	map00230	Down
		Purine metabolism	1	phosphatase	ec:3.6.1.15	1	TCONS_00000203	map00230	Down
		Thiamine metabolism	1	phosphatase	ec:3.6.1.15	1	TCONS_00000203	map00730	Down
		Various types of N-glycan biosynthesis	2	hexosaminidase	ec:3.2.1.52	2	TCONS_00017869, TCONS_00000948	map00513	Down
Aflaguard	0 v 10	N/A	N/A	N/A	N/A	N/A	TCONS_00020865	N/A	Up
		N/A	N/A	N/A	N/A	N/A	TCONS_00035948	N/A	Down
		N/A	N/A	N/A	N/A	N/A	TCONS_00037277	N/A	Down
		N/A	N/A	N/A	N/A	N/A	TCONS_00037955	N/A	Up
	0 v 20	Aflatoxin biosynthesis	1	8-O-methyltransferase	ec:2.1.1.110	1	TCONS_00021080	map00254	Up
		Alanine, aspartate and glutamate metabolism	2	dehydrogenase (NADP+)	ec:1.4.1.4	2	TCONS_00014529, TCONS_00014528	map00250	Up
		Amino sugar and nucleotide sugar metabolism	7	reductase	ec:1.6.2.2	1	TCONS_00016198	map00520	Up
		Amino sugar and nucleotide sugar metabolism	7	hexosaminidase	ec:3.2.1.52	3	TCONS_00017869, TCONS_00000946, TCONS_00000948	map00520	Down
		Amino sugar and nucleotide sugar metabolism	7	ec:3.2.1.132 chitosanase	ec:3.2.1.132	2	TCONS_00025287, TCONS_00025286	map00520	Up
		Amino sugar and nucleotide sugar metabolism	7	4-epimerase	ec:5.1.3.2	1	TCONS_00038042	map00520	Up
		Aminoacyl-tRNA biosynthesis	2	ligase	ec:6.1.1.22	1	TCONS_00004207	map00970	Up
		Aminoacyl-tRNA biosynthesis	2	ligase	ec:6.1.1.20	1	TCONS_00018636	map00970	Down
		Aminobenzoate degradation	1	phosphatase	ec:3.1.3.1	1	TCONS_00002041	map00627	Up
		Aminobenzoate degradation	1	nitrophenyl phosphatase	ec:3.1.3.41	1	TCONS_00002041	map00627	Up
		Arginine and proline metabolism	1	synthase (NADPH)	ec:1.14.13.39	1	TCONS_00027674	map00330	Down
		Arginine biosynthesis	3	dehydrogenase (NADP+)	ec:1.4.1.4	2	TCONS_00014529, TCONS_00014528	map00220	Up
		Arginine biosynthesis	3	synthase (NADPH)	ec:1.14.13.39	1	TCONS_00027674	map00220	Down
		beta-Alanine metabolism	2	oxidase	ec:1.4.3.21	1	TCONS_00019446	map00410	Up
		beta-Alanine metabolism	2	ligase (AMP-forming)	ec:6.3.2.1	1	TCONS_00020161	map00410	Up
		Biosynthesis of antibiotics	15	hydroxymethyltransferase	ec:2.1.2.1	1	TCONS_00001887	map01130	Up
		Biosynthesis of antibiotics	15	dehydrogenase (phosphorylating)	ec:1.2.1.12	2	TCONS_00004996, TCONS_00016593	map01130	Up
		Biosynthesis of antibiotics	15	aldolase	ec:4.1.2.13	1	TCONS_00005920	map01130	Up
		Biosynthesis of antibiotics	15	decarboxylase	ec:4.1.1.1	1	TCONS_00008128	map01130	Up
		Biosynthesis of antibiotics	15	dehydrogenase (NAD+)	ec:1.1.1.41	1	TCONS_00011277	map01130	Up
		Biosynthesis of antibiotics	15	24-C-methyltransferase	ec:2.1.1.41	1	TCONS_00011701	map01130	Up
		Biosynthesis of antibiotics	15	dehydrogenase	ec:1.1.1.95	1	TCONS_00016530	map01130	Up
		Biosynthesis of antibiotics	15	synthase	ec:5.5.1.4	1	TCONS_00017932	map01130	Up
		Biosynthesis of antibiotics	15	synthase	ec:6.3.2.26	1	TCONS_00024262	map01130	Down
		Biosynthesis of antibiotics	15	O-acetyltransferase	ec:2.3.1.31	1	TCONS_00024797	map01130	Up
		Biosynthesis of antibiotics	15	equilase	ec:1.11.1.6	1	TCONS_00025649	map01130	Up
		Biosynthesis of antibiotics	15	synthase (NADPH)	ec:1.14.13.39	1	TCONS_00027674	map01130	Down
		Biosynthesis of antibiotics	15	synthase	ec:2.2.1.6	1	TCONS_00028599	map01130	Up
		Biosynthesis of antibiotics	15	1-epimerase	ec:5.1.3.3	1	TCONS_00038042	map01130	Up
		Biosynthesis of unsaturated fatty acids	2	9-desaturase	ec:1.14.19.1	1	TCONS_00000646	map01040	Up
		Biosynthesis of unsaturated fatty acids	2	reductase	ec:1.1.1.100	1	TCONS_00024404	map01040	Up
		Biotin metabolism	1	reductase	ec:1.1.1.100	1	TCONS_00024404	map00780	Up
		Biotin metabolism	1	synthase I	ec:2.3.1.41	1	TCONS_00024404	map00780	Up
		Butanoate metabolism	1	synthase	ec:2.2.1.6	1	TCONS_00028599	map00650	Up
		C5-Branched dibasic acid metabolism	1	synthase	ec:2.2.1.6	1	TCONS_00028599	map00660	Up
		Carbon fixation in photosynthetic organisms	3	dehydrogenase (phosphorylating)	ec:1.2.1.12	2	TCONS_00004996, TCONS_00016593	map00710	Up
		Carbon fixation in photosynthetic organisms	3	aldolase	ec:4.1.2.13	1	TCONS_00005920	map00710	Up
		Citrate cycle (TCA cycle)	1	dehydrogenase (NAD+)	ec:1.1.1.41	1	TCONS_00011277	map00020	Up
		Cyanoamino acid metabolism	1	hydroxymethyltransferase	ec:2.1.2.1	1	TCONS_00001887	map00460	Up
		Cysteine and methionine metabolism	2	dioxygenase	ec:1.13.11.20	1	TCONS_00016032	map00270	Down
		Cysteine and methionine metabolism	2	O-acetyltransferase	ec:2.3.1.31	1	TCONS_00024797	map00270	Up
		Drug metabolism - cytochrome P450	3	monooxygenase	ec:1.14.13.8	3	TCONS_00001906, TCONS_00025241, TCONS_00015095	map00982	Up
		Drug metabolism - other enzymes	6	ali-esterase	ec:3.1.1.1	6	TCONS_00002953, TCONS_00004767, TCONS_00024513, TCONS_00004763, TCONS_00006995, TCONS_00006997	map00983	Down
		Fatty acid biosynthesis	1	reductase	ec:1.1.1.100	1	TCONS_00024404	map00061	Up
		Fatty acid biosynthesis	1	synthase	ec:2.3.1.85	1	TCONS_00024404	map00061	Up
		Fatty acid biosynthesis	1	synthase I	ec:2.3.1.41	1	TCONS_00024404	map00061	Up
		Folate biosynthesis	1	phosphatase	ec:3.1.3.1	1	TCONS_00002041	map00790	Up
		Fructose and mannose metabolism	1	aldolase	ec:4.1.2.13	1	TCONS_00005920	map00051	Up
		Galactose metabolism	2	invertase	ec:3.2.1.26	1	TCONS_00032415	map00052	Up
		Galactose metabolism	2	1-epimerase	ec:5.1.3.3	1	TCONS_00038042	map00052	Up
		Galactose metabolism	2	4-epimerase	ec:5.1.3.2	1	TCONS_00038042	map00052	Up
		Glutathione metabolism	1	thioredoxin peroxidase	ec:1.11.1.15	1	TCONS_00026690	map00480	Up
		Glycerolipid metabolism	3	lipase	ec:3.1.1.3	3	TCONS_00024513, TCONS_00006995, TCONS_00006997	map00561	Up
		Glycerophospholipid metabolism	4	deacylase	ec:3.1.1.52	1	TCONS_00002953	map00564	Down
		Glycerophospholipid metabolism	4	decarboxylase	ec:4.1.1.65	1	TCONS_00010620	map00564	Down
		Glycerophospholipid metabolism	4	phosphodiesterase	ec:3.1.4.46	2	TCONS_00023505, TCONS_00023507	map00564	Down
		Glycine, serine and threonine metabolism	5	hydroxymethyltransferase	ec:2.1.2.1	1	TCONS_00001887	map00260	Up
		Glycine, serine and threonine metabolism	5	synthase	ec:4.2.1.20	1	TCONS_00004239	map00260	Up
		Glycine, serine and threonine metabolism	5	dehydrogenase (aminomethyl-transferring)	ec:1.4.4.2	1	TCONS_00016498	map00260	Up
		Glycine, serine and threonine metabolism	5	dehydrogenase	ec:1.1.1.95	1	TCONS_00016530	map00260	Up
		Glycine, serine and threonine metabolism	5	oxidase	ec:1.4.3.21	1	TCONS_00019446	map00260	Up
		Glycolysis / Gluconeogenesis	5	dehydrogenase (phosphorylating)	ec:1.2.1.12	2	TCONS_00004996, TCONS_00016593	map00010	Up
		Glycolysis / Gluconeogenesis	5	aldolase	ec:4.1.2.13	1	TCONS_00005920	map00010	Up
		Glycolysis / Gluconeogenesis	5	decarboxylase	ec:4.1.1.1	1	TCONS_00008128	map00010	Up
		Glycolysis / Gluconeogenesis	5	1-epimerase	ec:5.1.3.3	1	TCONS_00038042	map00010	Up
		Glycosaminoglycan degradation	3	hexosaminidase	ec:3.2.1.52	3	TCONS_00017869, TCONS_00000946, TCONS_00000948	map00531	Down
		Glycosphingolipid biosynthesis - ganglio series	3	hexosaminidase	ec:3.2.1.52	3	TCONS_00017869, TCONS_00000946, TCONS_00000948	map00604	Down
		Glycosphingolipid biosynthesis - globo series	3	hexosaminidase	ec:3.2.1.52	3	TCONS_00017869, TCONS_00000946, TCONS_00000948	map00603	Down
		Glyoxylate and dicarboxylate metabolism	4	hydroxymethyltransferase	ec:2.1.2.1	1	TCONS_00001887	map00630	Up
		Glyoxylate and dicarboxylate metabolism	4	deformylase	ec:3.5.1.10	1	TCONS_00013757	map00630	Up
		Glyoxylate and dicarboxylate metabolism	4	equilase	ec:1.11.1.6	1	TCONS_00025649	map00630	Up
		Glyoxylate and dicarboxylate metabolism	4	lyase	ec:4.1.3.1	1	TCONS_00025846	map00630	Down
		Inositol phosphate metabolism	1	synthase	ec:5.5.1.4	1	TCONS_00017932	map00562	Up
		Isoquinoline alkaloid biosynthesis	1	oxidase	ec:1.4.3.21	1	TCONS_00019446	map00950	Up
		Methane metabolism	3	hydroxymethyltransferase	ec:2.1.2.1	1	TCONS_00001887	map00680	Up
		Methane metabolism	3	aldolase	ec:4.1.2.13	1	TCONS_00005920	map00680	Up
		Methane metabolism	3	dehydrogenase	ec:1.1.1.95	1	TCONS_00016530	map00680	Up
		mTOR signaling pathway	1	protein kinase	ec:2.7.11.24	1	TCONS_00018289	map04150	Up
		Nitrogen metabolism	4	reductase (NO-forming)	ec:1.7.2.1	1	TCONS_00009274	map00910	Down
		Nitrogen metabolism	4	reductase [NAD(P)H]	ec:1.7.1.4	1	TCONS_00011273	map00910	Up
		Nitrogen metabolism	4	dehydrogenase (NADP+)	ec:1.4.1.4	2	TCONS_00014529, TCONS_00014528	map00910	Up
		One carbon pool by folate	2	hydroxymethyltransferase	ec:2.1.2.1	1	TCONS_00001887	map00670	Up
		One carbon pool by folate	2	deformylase	ec:3.5.1.10	1	TCONS_00013757	map00670	Up
		Other glycan degradation	5	hexosaminidase	ec:3.2.1.52	3	TCONS_00017869, TCONS_00000946, TCONS_00000948	map00511	Down
		Other glycan degradation	5	alpha-D-mannosidase	ec:3.2.1.24	2	TCONS_00029783, TCONS_00035923	map00511	Up
		Oxidative phosphorylation	1	diphosphatase	ec:3.6.1.1	1	TCONS_00002039	map00190	Up
		Pantothenate and CoA biosynthesis	3	ligase (AMP-forming)	ec:6.3.2.1	1	TCONS_00020161	map00770	Up
		Pantothenate and CoA biosynthesis	3	synthase	ec:2.7.8.7	1	TCONS_00024404	map00770	Up
		Pantothenate and CoA biosynthesis	3	synthase	ec:2.2.1.6	1	TCONS_00028599	map00770	Up
		Penicillin and cephalosporin biosynthesis	1	synthase	ec:6.3.2.26	1	TCONS_00024262	map00311	Down
		Pentose and glucuronate interconversions	4	pectin demethoxylase	ec:3.1.1.11	2	TCONS_00004767, TCONS_00004763	map00040	Up
		Pentose and glucuronate interconversions	4	lyase	ec:4.2.2.2	2	TCONS_00029687, TCONS_00017885	map00040	Down
		Pentose phosphate pathway	1	aldolase	ec:4.1.2.13	1	TCONS_00005920	map00030	Up
		Phenylalanine metabolism	1	oxidase	ec:1.4.3.21	1	TCONS_00019446	map00360	Up
		Phenylalanine, tyrosine and tryptophan biosynthesis	1	synthase	ec:4.2.1.20	1	TCONS_00004239	map00400	Up
		Phenylpropanoid biosynthesis	1	lactoperoxidase	ec:1.11.1.7	1	TCONS_00025649	map00940	Up
		Propanoate metabolism	3	lyase	ec:4.1.3.30	3	TCONS_00019192, TCONS_00025846, TCONS_00019196	map00640	Down
		Purine metabolism	6	adenylpyrophosphatase	ec:3.6.1.3	4	TCONS_00000203, TCONS_00008737, TCONS_00027383, TCONS_00032260	map00230	Down
		Purine metabolism	6	phosphatase	ec:3.6.1.15	5	TCONS_00000203, TCONS_00024626, TCONS_00008737, TCONS_00027383, TCONS_00032260	map00230	Down
		Purine metabolism	6	deaminase	ec:3.5.4.4	1	TCONS_00016096	map00230	Up
		Sphingolipid metabolism	1	sulfatase	ec:3.1.6.1	1	TCONS_00025377	map00600	Up
		Starch and sucrose metabolism	3	pectin demethoxylase	ec:3.1.1.11	2	TCONS_00004767, TCONS_00004763	map00500	Up
		Starch and sucrose metabolism	3	alpha-glucosidase	ec:3.2.1.48	1	TCONS_00032415	map00500	Up
		Starch and sucrose metabolism	3	invertase	ec:3.2.1.26	1	TCONS_00032415	map00500	Up
		Steroid biosynthesis	2	24-C-methyltransferase	ec:2.1.1.41	1	TCONS_00011701	map00100	Up
		Steroid biosynthesis	2	Delta-isomerase	ec:5.3.3.5	1	TCONS_00021022	map00100	Up
		Steroid degradation	1	dehydrogenase	ec:1.1.1.145	1	TCONS_00024773	map00984	Up
		Steroid hormone biosynthesis	2	dehydrogenase	ec:1.1.1.145	1	TCONS_00024773	map00140	Up
		Steroid hormone biosynthesis	2	sulfatase	ec:3.1.6.1	1	TCONS_00025377	map00140	Up
		Streptomycin biosynthesis	1	synthase	ec:5.5.1.4	1	TCONS_00017932	map00521	Up
		Styrene degradation	1	isomerase	ec:5.2.1.2	1	TCONS_00006609	map00643	Down
		Sulfur metabolism	1	reductase (thioredoxin)	ec:1.8.4.8	1	TCONS_00033858	map00920	Up
		T cell receptor signaling pathway	1	phosphatase	ec:3.1.3.16	1	TCONS_00002041	map04660	Up
		Taurine and hypotaurine metabolism	1	dioxygenase	ec:1.13.11.20	1	TCONS_00016032	map00430	Down
		Thiamine metabolism	5	phosphatase	ec:3.6.1.15	5	TCONS_00000203, TCONS_00024626, TCONS_00008737, TCONS_00027383, TCONS_00032260	map00730	Down
		Tropane, piperidine and pyridine alkaloid biosynthesis	1	oxidase	ec:1.4.3.21	1	TCONS_00019446	map00960	Up
		Tryptophan metabolism	4	ec:3.7.1.3 kynureninase	ec:3.7.1.3	1	TCONS_00005124	map00380	Down
		Tryptophan metabolism	4	2,3-dioxygenase	ec:1.13.11.52	2	TCONS_00007303, TCONS_00007304	map00380	Down
		Tryptophan metabolism	4	equilase	ec:1.11.1.6	1	TCONS_00025649	map00380	Up
		Tyrosine metabolism	2	isomerase	ec:5.2.1.2	1	TCONS_00006609	map00350	Down
		Tyrosine metabolism	2	oxidase	ec:1.4.3.21	1	TCONS_00019446	map00350	Up
		Valine, leucine and isoleucine biosynthesis	1	synthase	ec:2.2.1.6	1	TCONS_00028599	map00290	Up
		Various types of N-glycan biosynthesis	3	hexosaminidase	ec:3.2.1.52	3	TCONS_00017869, TCONS_00000946, TCONS_00000948	map00513	Down
AF36	0 v 10	Amino sugar and nucleotide sugar metabolism	1	chitodextrinase	ec:3.2.1.14	1	TCONS_00013232	map00520	Up
		Aminobenzoate degradation	1	nitrophenyl phosphatase	ec:3.1.3.41	1	TCONS_00000003	map00627	Up
		Drug metabolism - cytochrome P450	1	monooxygenase	ec:1.14.13.8	1	TCONS_00001906	map00982	Up
		Glutathione metabolism	1	thioredoxin peroxidase	ec:1.11.1.15	1	TCONS_00026690	map00480	Up
		Methane metabolism	1	dehydrogenase	ec:1.1.1.284	1	TCONS_00018126	map00680	Down
		Methane metabolism	1	synthase	ec:4.4.1.22	1	TCONS_00018126	map00680	Down
K54A	0 v 10	Alanine, aspartate and glutamate metabolism	1	synthase (glutamine-hydrolysing)	ec:6.3.5.5	1	TCONS_00013854	map00250	Up
		Alanine, aspartate and glutamate metabolism	1	carbamoyltransferase	ec:2.1.3.2	1	TCONS_00013854	map00250	Up
		Amino sugar and nucleotide sugar metabolism	1	chitodextrinase	ec:3.2.1.14	1	TCONS_00006279	map00520	Up
		Aminobenzoate degradation	1	nitrophenyl phosphatase	ec:3.1.3.41	1	TCONS_00037514	map00627	Down
		Biosynthesis of antibiotics	2	(2-methylpropanoyl)transferase	ec:2.3.1.168	1	TCONS_00005482	map01130	Up
		Biosynthesis of antibiotics	2	dehydrogenase (phosphorylating)	ec:1.2.1.12	1	TCONS_00016593	map01130	Up
		Carbon fixation in photosynthetic organisms	1	dehydrogenase (phosphorylating)	ec:1.2.1.12	1	TCONS_00016593	map00710	Up
		Cyanoamino acid metabolism	1	gentiobiase	ec:3.2.1.21	1	TCONS_00020981	map00460	Down
		Drug metabolism - other enzymes	1	ali-esterase	ec:3.1.1.1	1	TCONS_00023546	map00983	Down
		Glutathione metabolism	1	thioredoxin peroxidase	ec:1.11.1.15	1	TCONS_00026691	map00480	Up
		Glycerolipid metabolism	1	lipase	ec:3.1.1.3	1	TCONS_00023546	map00561	Down
		Glycolysis / Gluconeogenesis	1	dehydrogenase (phosphorylating)	ec:1.2.1.12	1	TCONS_00016593	map00010	Up
		Histidine metabolism	1	histidinol phosphate phosphatase	ec:3.1.3.15	1	TCONS_00037514	map00340	Down
		mTOR signaling pathway	1	protein kinase	ec:2.7.11.24	1	TCONS_00032661	map04150	Up
		Phenylpropanoid biosynthesis	1	gentiobiase	ec:3.2.1.21	1	TCONS_00020981	map00940	Down
		Purine metabolism	1	adenylpyrophosphatase	ec:3.6.1.3	1	TCONS_00030219	map00230	Up
		Purine metabolism	1	phosphatase	ec:3.6.1.15	1	TCONS_00030219	map00230	Up
		Pyrimidine metabolism	1	synthase (glutamine-hydrolysing)	ec:6.3.5.5	1	TCONS_00013854	map00240	Up
		Pyrimidine metabolism	1	carbamoyltransferase	ec:2.1.3.2	1	TCONS_00013854	map00240	Up
		Starch and sucrose metabolism	2	synthase (UDP-forming)	ec:2.4.1.15	1	TCONS_00008509	map00500	Down
		Starch and sucrose metabolism	2	gentiobiase	ec:3.2.1.21	1	TCONS_00020981	map00500	Down
		Thiamine metabolism	1	phosphatase	ec:3.6.1.15	1	TCONS_00030219	map00730	Up
		Tryptophan metabolism	3	ec:3.7.1.3 kynureninase	ec:3.7.1.3	1	TCONS_00005124	map00380	Up
		Tryptophan metabolism	3	2,3-dioxygenase	ec:1.13.11.52	2	TCONS_00007303, TCONS_00007304	map00380	Up
		Valine, leucine and isoleucine degradation	1	(2-methylpropanoyl)transferase	ec:2.3.1.168	1	TCONS_00005482	map00280	Up

## Sheet: GO
Supplementary Data 3. Gene ontology (GO) and KEGG pathway analysis for isolates in YES medium.
Gene Ontology Analysis, YES
Isolate	Comparison (mM)	Transcript ID	GO Biological Process	GO Cellular Component	GO Molecular Function
Tox4	0 v 10	TCONS_00035434	tricarboxylic acid cycle		transferase activity, transferring acyl groups, acyl groups converted into alkyl on transfer
		TCONS_00035948	phosphate ion transmembrane transport;sodium ion transmembrane transport	plasma membrane	inorganic phosphate transmembrane transporter activity;sodium:inorganic phosphate symporter activity;identical protein binding
	0 v 25	TCONS_00000527	benzoate catabolic process via hydroxylation		hydrolase activity;o-pyrocatechuate decarboxylase activity
		TCONS_00001906	oxidation-reduction process		N,N-dimethylaniline monooxygenase activity;flavin adenine dinucleotide binding;NADP binding
		TCONS_00008254	reciprocal meiotic recombination	mitochondrion;endoplasmic reticulum;viral envelope
		TCONS_00012420	methylation		O-methyltransferase activity
		TCONS_00012732	regulation of filamentous growth;positive regulation of cell-substrate adhesion;signal transduction involved in conjugation with cellular fusion	endoplasmic reticulum
		TCONS_00013218	transmembrane transport	integral component of membrane
		TCONS_00014907	dephosphorylation		acid phosphatase activity
		TCONS_00036596	transmembrane transport	integral component of membrane
AF13	0 v 10	TCONS_00001906	oxidation-reduction process		N,N-dimethylaniline monooxygenase activity;flavin adenine dinucleotide binding;NADP binding
		TCONS_00019882	oxidation-reduction process		oxidoreductase activity
		TCONS_00034600	metabolic process		hydrolase activity
		TCONS_00036634		membrane	growth factor activity
		TCONS_00036635		membrane	growth factor activity
	0 v 25	TCONS_00000948	carbohydrate metabolic process;N-acetylglucosamine catabolic process	extracellular region	beta-N-acetylglucosaminidase activity
		TCONS_00001441	biosynthetic process		transferase activity;hydrolase activity, acting on ester bonds
		TCONS_00001906	oxidation-reduction process		N,N-dimethylaniline monooxygenase activity;flavin adenine dinucleotide binding;NADP binding
		TCONS_00002180	metabolic process		hydrolase activity, acting on glycosyl bonds
		TCONS_00002370	metabolic process		transaminase activity;pyridoxal phosphate binding
		TCONS_00003694	carbohydrate transport;transmembrane transport;cellular response to glucose stimulus	cytoplasm;integral component of membrane	substrate-specific transmembrane transporter activity
		TCONS_00003696	carbohydrate transport;transmembrane transport;cellular response to glucose stimulus	cytoplasm;integral component of membrane	substrate-specific transmembrane transporter activity
		TCONS_00003708			ATP binding
		TCONS_00004767	cell wall modification;pectin catabolic process	cell wall	pectinesterase activity;aspartyl esterase activity
		TCONS_00005767	tricarboxylic acid cycle	nucleus;cytosol	succinate dehydrogenase activity
		TCONS_00006944	transport	membrane	transporter activity
		TCONS_00007955	oxidation-reduction process		dioxygenase activity
		TCONS_00008126	MAPK cascade;activation of MAPKKK activity;fungal-type cell wall organization or biogenesis	cytosol;cell septum;cell division site;cell tip	ATP binding;MAP kinase kinase kinase kinase activity
		TCONS_00008128	metabolic process		magnesium ion binding;pyruvate decarboxylase activity;thiamine pyrophosphate binding
		TCONS_00009241		fungal-type cell wall	structural constituent of cell wall
		TCONS_00010612	cellulose catabolic process	extracellular region	beta-glucosidase activity
		TCONS_00010617	transmembrane transport	integral component of membrane
		TCONS_00012406	copper ion transmembrane transport	integral component of membrane	copper ion transmembrane transporter activity
		TCONS_00012420	methylation		O-methyltransferase activity
		TCONS_00013232	polysaccharide catabolic process;autolysis;chitin catabolic process	extracellular region	chitinase activity;transferase activity, transferring glycosyl groups
		TCONS_00013551	oxidation-reduction process		oxidoreductase activity
		TCONS_00013914	metabolic process		hydrolase activity
		TCONS_00014737	proteolysis	extracellular region	aminopeptidase activity;metal ion binding
		TCONS_00014738	proteolysis	extracellular region	aminopeptidase activity;metal ion binding
		TCONS_00015098	metabolic process		hydrolase activity, acting on ester bonds
		TCONS_00015146	oxidation-reduction process	integral component of membrane	oxidoreductase activity
		TCONS_00015721	transmembrane transport	integral component of membrane	transmembrane transporter activity
		TCONS_00016440	metabolic process		hydrolase activity
		TCONS_00017005	alkaloid metabolic process		tryptophan dimethylallyltransferase activity
		TCONS_00017020	cellulose catabolic process;xylan catabolic process	extracellular region	acetylxylan esterase activity
		TCONS_00017869	carbohydrate metabolic process		beta-N-acetylhexosaminidase activity
		TCONS_00018039	amine transport;ascospore wall assembly;transmembrane transport	prospore membrane;integral component of membrane	amine transmembrane transporter activity
		TCONS_00018173	metabolic process		isomerase activity
		TCONS_00019192	oxaloacetate metabolic process;oxalate metabolic process		oxaloacetase activity;methylisocitrate lyase activity
		TCONS_00019196	oxaloacetate metabolic process;oxalate metabolic process		oxaloacetase activity;methylisocitrate lyase activity
		TCONS_00019786		integral component of membrane
		TCONS_00019789		integral component of membrane
		TCONS_00019882	oxidation-reduction process		oxidoreductase activity
		TCONS_00020107	transmembrane transport	integral component of membrane
		TCONS_00020965	oxidation-reduction process		oxidoreductase activity;metal ion binding
		TCONS_00021079	oxidation-reduction process		monooxygenase activity;iron ion binding;oxidoreductase activity, acting on paired donors, with incorporation or reduction of molecular oxygen;heme binding
		TCONS_00021080	methylation;aflatoxin biosynthetic process		sterigmatocystin 7-O-methyltransferase activity
		TCONS_00021087	aflatoxin biosynthetic process;oxidation-reduction process		monooxygenase activity;iron ion binding;oxidoreductase activity, acting on paired donors, with oxidation of a pair of donors resulting in the reduction of molecular oxygen to two molecules of water;heme binding
		TCONS_00021819	transmembrane transport	integral component of membrane
		TCONS_00022321	aflatoxin biosynthetic process;oxidation-reduction process		oxidoreductase activity
		TCONS_00022677	oxidation-reduction process		zinc ion binding;oxidoreductase activity
		TCONS_00023538	proteolysis;pathogenesis	extracellular region	metalloendopeptidase activity;metal ion binding
		TCONS_00024805	copper ion import;copper ion transmembrane transport	integral component of plasma membrane	copper uptake transmembrane transporter activity
		TCONS_00025135	mitotic cell cycle;syncytium formation by plasma membrane fusion;nematode larval development;proteolysis;synaptic transmission, cholinergic;insemination;pathogenesis;embryo development ending in birth or egg hatching;body morphogenesis;locomotion	extracellular region;cytoplasmic membrane-bounded vesicle	aspartic-type endopeptidase activity
		TCONS_00025286	polysaccharide catabolic process	extracellular region	chitosanase activity
		TCONS_00025404	oxidation-reduction process		monooxygenase activity;FAD binding
		TCONS_00025652	oxidation-reduction process		fatty-acyl-CoA reductase (alcohol-forming) activity
		TCONS_00026410	isoprenoid biosynthetic process		transferase activity
		TCONS_00026690	oxidation-reduction process		peroxiredoxin activity
		TCONS_00029534	oxidation-reduction process		monooxygenase activity;iron ion binding;oxidoreductase activity, acting on paired donors, with incorporation or reduction of molecular oxygen;heme binding
		TCONS_00030846			lipid binding
		TCONS_00033008	autolysis;carbohydrate metabolic process;chitin catabolic process		chitinase activity;chitin binding
		TCONS_00033009	carbohydrate metabolic process;chitin catabolic process		hydrolase activity, hydrolyzing O-glycosyl compounds;chitin binding
		TCONS_00034477	phosphorelay signal transduction system;signal transduction by protein phosphorylation	intracellular	phosphorelay sensor kinase activity
		TCONS_00035054	glutamine metabolic process		transferase activity
		TCONS_00035055	glutamine metabolic process		transferase activity
		TCONS_00035948	phosphate ion transmembrane transport;sodium ion transmembrane transport	plasma membrane	inorganic phosphate transmembrane transporter activity;sodium:inorganic phosphate symporter activity;identical protein binding
		TCONS_00036322	carbohydrate metabolic process		catalytic activity;carbohydrate binding
		TCONS_00036596	transmembrane transport	integral component of membrane
		TCONS_00036634		membrane	growth factor activity
		TCONS_00036635		membrane	growth factor activity
		TCONS_00036999	oxidation-reduction process	integral component of membrane	oxidoreductase activity
		TCONS_00037033	oxidation-reduction process		zinc ion binding;oxidoreductase activity
		TCONS_00037955	proteolysis		aspartic-type endopeptidase activity
		TCONS_00038021	isoprenoid biosynthetic process		transferase activity
NRRL3357	0 v 10	TCONS_00000203	cation transport;metabolic process	integral component of membrane	ATP binding;cation-transporting ATPase activity;metal ion binding
		TCONS_00013218	transmembrane transport	integral component of membrane
		TCONS_00013798	oxidation-reduction process		monooxygenase activity;iron ion binding;electron carrier activity;oxidoreductase activity, acting on paired donors, with incorporation or reduction of molecular oxygen;heme binding
		TCONS_00016386	oxidation-reduction process		metal ion binding;dioxygenase activity
		TCONS_00020965	oxidation-reduction process		oxidoreductase activity;metal ion binding
		TCONS_00021080	methylation;aflatoxin biosynthetic process		sterigmatocystin 7-O-methyltransferase activity
		TCONS_00022316	aflatoxin biosynthetic process;oxidation-reduction process	cytosol	oxidoreductase activity, acting on CH-OH group of donors;hydro-lyase activity;protein homodimerization activity;flavin adenine dinucleotide binding
		TCONS_00022321	aflatoxin biosynthetic process;oxidation-reduction process		oxidoreductase activity
		TCONS_00025241	oxidation-reduction process		N,N-dimethylaniline monooxygenase activity;flavin adenine dinucleotide binding;NADP binding
		TCONS_00025404	oxidation-reduction process		monooxygenase activity;FAD binding
		TCONS_00026410	isoprenoid biosynthetic process		transferase activity
		TCONS_00026690	oxidation-reduction process		peroxiredoxin activity
		TCONS_00032411	carbohydrate metabolic process;phosphorylation		kinase activity;phosphotransferase activity, alcohol group as acceptor
		TCONS_00037954	oxidation-reduction process		oxidoreductase activity
		TCONS_00038021	isoprenoid biosynthetic process		transferase activity
	0 v 20	TCONS_00000203	cation transport;metabolic process	integral component of membrane	ATP binding;cation-transporting ATPase activity;metal ion binding
		TCONS_00000948	carbohydrate metabolic process;N-acetylglucosamine catabolic process	extracellular region	beta-N-acetylglucosaminidase activity
		TCONS_00001267	aspartyl-tRNA aminoacylation	cytoplasm	aspartate-tRNA ligase activity;ATP binding
		TCONS_00001412	metal ion transport;transmembrane transport	membrane	metal ion transmembrane transporter activity
		TCONS_00008254	reciprocal meiotic recombination	mitochondrion;endoplasmic reticulum;viral envelope
		TCONS_00012538	oxidation-reduction process		monooxygenase activity;iron ion binding;oxidoreductase activity, acting on paired donors, with incorporation or reduction of molecular oxygen;heme binding
		TCONS_00013551	oxidation-reduction process		oxidoreductase activity
		TCONS_00014907	dephosphorylation		acid phosphatase activity
		TCONS_00016440	metabolic process		hydrolase activity
		TCONS_00017869	carbohydrate metabolic process		beta-N-acetylhexosaminidase activity
		TCONS_00019784	metabolic process	intracellular	hydrolase activity
		TCONS_00020865	negative regulation of transcription from RNA polymerase II promoter;transcription from RNA polymerase II promoter;cellular zinc ion homeostasis;regulation of transcription from RNA polymerase II promoter in response to zinc ion starvation	nucleus	RNA polymerase II core promoter proximal region sequence-specific DNA binding;RNA polymerase II core promoter proximal region sequence-specific DNA binding transcription factor activity involved in negative regulation of transcription;metal ion binding
		TCONS_00020982			FAD binding
		TCONS_00021079	oxidation-reduction process		monooxygenase activity;iron ion binding;oxidoreductase activity, acting on paired donors, with incorporation or reduction of molecular oxygen;heme binding
		TCONS_00021080	methylation;aflatoxin biosynthetic process		sterigmatocystin 7-O-methyltransferase activity
		TCONS_00021094	mitotic cell cycle;syncytium formation by plasma membrane fusion;nematode larval development;synaptic transmission, cholinergic;insemination;embryo development ending in birth or egg hatching;body morphogenesis;locomotion;aflatoxin biosynthetic process	cytoplasmic membrane-bounded vesicle	transferase activity, transferring acyl groups;hydrolase activity, acting on ester bonds;phosphopantetheine binding
		TCONS_00022316	aflatoxin biosynthetic process;oxidation-reduction process	cytosol	oxidoreductase activity, acting on CH-OH group of donors;hydro-lyase activity;protein homodimerization activity;flavin adenine dinucleotide binding
		TCONS_00022321	aflatoxin biosynthetic process;oxidation-reduction process		oxidoreductase activity
		TCONS_00022331	oxidation-reduction process		oxidoreductase activity
		TCONS_00022358	transmembrane transport	integral component of membrane
		TCONS_00023265	cell redox homeostasis;oxidation-reduction process	cytosol	oxidoreductase activity;metal ion binding;flavin adenine dinucleotide binding;2 iron, 2 sulfur cluster binding
		TCONS_00025032		viral envelope
		TCONS_00025033		viral envelope
		TCONS_00026507	phosphorelay signal transduction system;signal transduction by protein phosphorylation	intracellular	phosphorelay sensor kinase activity
		TCONS_00026690	oxidation-reduction process		peroxiredoxin activity
		TCONS_00030846			lipid binding
		TCONS_00033542	oxidation-reduction process		oxidoreductase activity
		TCONS_00037250	metabolic process	ribosome	transferase activity
		TCONS_00038072		membrane
Aflaguard	0 v 10	TCONS_00009241		fungal-type cell wall	structural constituent of cell wall
		TCONS_00020865	negative regulation of transcription from RNA polymerase II promoter;transcription from RNA polymerase II promoter;cellular zinc ion homeostasis;regulation of transcription from RNA polymerase II promoter in response to zinc ion starvation	nucleus	RNA polymerase II core promoter proximal region sequence-specific DNA binding;RNA polymerase II core promoter proximal region sequence-specific DNA binding transcription factor activity involved in negative regulation of transcription;metal ion binding
		TCONS_00035948	phosphate ion transmembrane transport;sodium ion transmembrane transport	plasma membrane	inorganic phosphate transmembrane transporter activity;sodium:inorganic phosphate symporter activity;identical protein binding
		TCONS_00037277	protein phosphorylation		protein kinase activity;ATP binding
		TCONS_00037955	proteolysis		aspartic-type endopeptidase activity
		TCONS_00038072		membrane
	0 v 20	TCONS_00000113	DNA repair;dephosphorylation;cellular manganese ion homeostasis;actin cytoskeleton organization;cell division;transmembrane transport;nucleic acid phosphodiester bond hydrolysis	endoplasmic reticulum;integral component of membrane	exonuclease activity;substrate-specific transmembrane transporter activity
		TCONS_00000115	transmembrane transport	integral component of membrane	substrate-specific transmembrane transporter activity
		TCONS_00000201	oxidation-reduction process		zinc ion binding;gluconate 5-dehydrogenase activity
		TCONS_00000203	cation transport;metabolic process	integral component of membrane	ATP binding;cation-transporting ATPase activity;metal ion binding
		TCONS_00000352	amino acid transmembrane transport;metal ion transport	integral component of membrane	amino acid transmembrane transporter activity;metal ion transmembrane transporter activity
		TCONS_00000490	metabolic process	membrane	transferase activity, transferring glycosyl groups
		TCONS_00000502	aromatic compound catabolic process;oxidation-reduction process		monooxygenase activity;iron ion binding;oxidoreductase activity, acting on paired donors, with incorporation or reduction of molecular oxygen, NAD(P)H as one donor, and incorporation of two atoms of oxygen into one donor;2 iron, 2 sulfur cluster binding
		TCONS_00000645	proteolysis	intracellular	metalloendopeptidase activity;metal ion binding
		TCONS_00000646	unsaturated fatty acid biosynthetic process;asexual sporulation resulting in formation of a cellular spore;oxidation-reduction process	integral component of endoplasmic reticulum membrane	stearoyl-CoA 9-desaturase activity;iron ion binding;electron carrier activity;heme binding
		TCONS_00000759			carbohydrate binding
		TCONS_00000780	methylation		methyltransferase activity
		TCONS_00000781	methylation		methyltransferase activity
		TCONS_00000814	metabolic process		transferase activity
		TCONS_00000946	carbohydrate metabolic process;N-acetylglucosamine catabolic process	extracellular region	beta-N-acetylglucosaminidase activity
		TCONS_00000948	carbohydrate metabolic process;N-acetylglucosamine catabolic process	extracellular region	beta-N-acetylglucosaminidase activity
		TCONS_00001164	carbohydrate transport;transmembrane transport	integral component of membrane	substrate-specific transmembrane transporter activity
		TCONS_00001515	fatty acid biosynthetic process	integral component of membrane	transferase activity
		TCONS_00001887	glycine metabolic process;L-serine metabolic process;methylation;tetrahydrofolate interconversion	cytoplasm	glycine hydroxymethyltransferase activity;methyltransferase activity;pyridoxal phosphate binding
		TCONS_00001906	oxidation-reduction process		N,N-dimethylaniline monooxygenase activity;flavin adenine dinucleotide binding;NADP binding
		TCONS_00002039	phosphate-containing compound metabolic process	nucleus;cytoplasm	magnesium ion binding;inorganic diphosphatase activity
		TCONS_00002041	protein dephosphorylation;4-nitrophenol catabolic process	nucleus;cytosol	magnesium ion binding;alkaline phosphatase activity;phosphoprotein phosphatase activity
		TCONS_00002089	carbohydrate metabolic process		catalytic activity
		TCONS_00002196	oxidation-reduction process		FMN binding;oxidoreductase activity
		TCONS_00002368	transmembrane transport	integral component of membrane;clathrin-coated vesicle;COPI-coated vesicle
		TCONS_00002801	transmembrane transport	integral component of membrane
		TCONS_00002953	GPI anchor metabolic process;protein retention in ER lumen;intracellular protein transport;ER to Golgi vesicle-mediated transport;vesicle organization;ER-associated ubiquitin-dependent protein catabolic process	endoplasmic reticulum membrane;Golgi apparatus;integral component of membrane	phosphatidylinositol deacylase activity
		TCONS_00003000	carbohydrate transport;transmembrane transport	integral component of membrane	substrate-specific transmembrane transporter activity
		TCONS_00003123	oxidation-reduction process		oxidoreductase activity, acting on CH-OH group of donors;flavin adenine dinucleotide binding
		TCONS_00003709			ATP binding
		TCONS_00003827		cytoplasm
		TCONS_00003999	transmembrane transport	integral component of membrane
		TCONS_00004207	mitochondrial asparaginyl-tRNA aminoacylation	mitochondrion	asparagine-tRNA ligase activity;ATP binding
		TCONS_00004228	glucose catabolic process	cytoplasm	phosphoglycerate mutase activity;manganese ion binding
		TCONS_00004239	tryptophan biosynthetic process		tryptophan synthase activity
		TCONS_00004359	protein ubiquitination		ubiquitin-protein transferase activity;ligase activity;metal ion binding
		TCONS_00004755	amino acid transmembrane transport	integral component of membrane	amino acid transmembrane transporter activity
		TCONS_00004763	cell wall modification;pectin catabolic process	cell wall	pectinesterase activity;aspartyl esterase activity
		TCONS_00004767	cell wall modification;pectin catabolic process	cell wall	pectinesterase activity;aspartyl esterase activity
		TCONS_00004996	glucose metabolic process;glycolytic process;oxidation-reduction process	cytoplasm	glyceraldehyde-3-phosphate dehydrogenase (NAD+) (phosphorylating) activity;NADP binding;NAD binding
		TCONS_00005124	tryptophan catabolic process;quinolinate biosynthetic process;'de novo' NAD biosynthetic process from tryptophan;anthranilate metabolic process;L-kynurenine catabolic process	cytoplasm	pyridoxal phosphate binding;kynureninase activity
		TCONS_00005920	gluconeogenesis;glycolytic process;aspartate transport	nucleus;mitochondrion;cytosol	fructose-bisphosphate aldolase activity;zinc ion binding
		TCONS_00006077		integral component of membrane
		TCONS_00006475	metabolic process		N-acetyltransferase activity
		TCONS_00006609	L-phenylalanine catabolic process	cytoplasm	maleylacetoacetate isomerase activity;transferase activity
		TCONS_00006995	triglyceride catabolic process	extracellular region	triglyceride lipase activity;cutinase activity
		TCONS_00006997	triglyceride catabolic process	extracellular region	triglyceride lipase activity;cutinase activity
		TCONS_00007006	carbohydrate metabolic process		hydrolase activity, acting on glycosyl bonds;cation binding
		TCONS_00007007	carbohydrate metabolic process		hydrolase activity, acting on glycosyl bonds;cation binding
		TCONS_00007038			carbohydrate binding
		TCONS_00007153	oxidation-reduction process		monooxygenase activity;iron ion binding;oxidoreductase activity, acting on paired donors, with incorporation or reduction of molecular oxygen;heme binding
		TCONS_00007303	tryptophan catabolic process to kynurenine;oxidation-reduction process		heme binding;indoleamine 2,3-dioxygenase activity
		TCONS_00007304	tryptophan catabolic process to kynurenine;oxidation-reduction process		heme binding;indoleamine 2,3-dioxygenase activity
		TCONS_00007707	metabolic process		catalytic activity
		TCONS_00007791		fungal-type vacuole;cell division site;cell tip	zinc ion binding
		TCONS_00007955	oxidation-reduction process		dioxygenase activity
		TCONS_00008047	metabolic process		hydrolase activity
		TCONS_00008128	metabolic process		magnesium ion binding;pyruvate decarboxylase activity;thiamine pyrophosphate binding
		TCONS_00008254	reciprocal meiotic recombination	mitochondrion;endoplasmic reticulum;viral envelope
		TCONS_00008305	methylation	mitochondrial envelope	methyltransferase activity
		TCONS_00008737	karyogamy involved in conjugation with cellular fusion;SRP-dependent cotranslational protein targeting to membrane, translocation;response to unfolded protein;ER-associated ubiquitin-dependent protein catabolic process;posttranslational protein targeting to membrane, translocation;'de novo' posttranslational protein folding	Golgi apparatus;nuclear membrane;luminal surveillance complex	ATP binding;ATPase activity;unfolded protein binding
		TCONS_00008751	oxidation-reduction process		monooxygenase activity;iron ion binding;oxidoreductase activity, acting on paired donors, with incorporation or reduction of molecular oxygen;heme binding
		TCONS_00008820	heme a biosynthetic process;electron transport chain	integral component of mitochondrial inner membrane	electron carrier activity;oxidoreductase activity, acting on the CH-CH group of donors;oxidoreductase activity, acting on NAD(P)H, heme protein as acceptor
		TCONS_00009274	nitrogen compound metabolic process;oxidation-reduction process	mitochondrion	copper ion binding;nitrite reductase (NO-forming) activity
		TCONS_00010466	carbohydrate metabolic process		hydrolase activity, hydrolyzing O-glycosyl compounds
		TCONS_00010620	phospholipid biosynthetic process		phosphatidylserine decarboxylase activity
		TCONS_00011270	nitrate transport;nitrite transport;transmembrane transport	integral component of membrane	nitrate transmembrane transporter activity;nitrite transmembrane transporter activity
		TCONS_00011273	nitrate assimilation;oxidation-reduction process		nitrite reductase [NAD(P)H] activity;heme binding;metal ion binding;2 iron, 2 sulfur cluster binding
		TCONS_00011277	tricarboxylic acid cycle;isocitrate metabolic process;glutamate biosynthetic process	mitochondrial isocitrate dehydrogenase complex (NAD+)	magnesium ion binding;isocitrate dehydrogenase (NAD+) activity;NAD binding
		TCONS_00011445	metabolic process	mitochondrion;cytosol	transaminase activity;pyridoxal phosphate binding
		TCONS_00011701	sterol biosynthetic process;methylation		sterol 24-C-methyltransferase activity
		TCONS_00011707	regulation of transcription from RNA polymerase II promoter	nucleus	sequence-specific DNA binding RNA polymerase II transcription factor activity;DNA binding;zinc ion binding
		TCONS_00012075	methylation		methyltransferase activity
		TCONS_00012078	metabolic process		lyase activity;pyridoxal phosphate binding
		TCONS_00012138	citrate metabolic process	nucleus;cytosol	lyase activity;transferase activity, transferring acyl groups, acyl groups converted into alkyl on transfer;cofactor binding
		TCONS_00012380	ammonium transmembrane transport	integral component of membrane	ammonium transmembrane transporter activity
		TCONS_00012381	ammonium transmembrane transport	integral component of membrane	ammonium transmembrane transporter activity
		TCONS_00013258	oxidation-reduction process		metal ion binding;dioxygenase activity
		TCONS_00013278	metabolic process		carbon-sulfur lyase activity
		TCONS_00013395	metabolic process		hydrolase activity
		TCONS_00013400	glutathione biosynthetic process;regulation of sulfur metabolic process;phytochelatin biosynthetic process;oxidation-reduction process;cellular sulfide ion homeostasis;cellular response to cadmium ion;detoxification of cadmium ion	mitochondrion	sulfide:quinone oxidoreductase activity;FAD binding
		TCONS_00013551	oxidation-reduction process		oxidoreductase activity
		TCONS_00013757	'de novo' IMP biosynthetic process		formyltetrahydrofolate deformylase activity;amino acid binding;hydroxymethyl-, formyl- and related transferase activity
		TCONS_00013789	oxidation-reduction process		FMN binding;oxidoreductase activity
		TCONS_00013914	metabolic process		hydrolase activity
		TCONS_00013927	metabolic process		transferase activity
		TCONS_00014295	transport	intracellular
		TCONS_00014528	cellular amino acid metabolic process;oxidation-reduction process	extracellular region;cytosol	glutamate dehydrogenase (NADP+) activity
		TCONS_00014529	cellular amino acid metabolic process;oxidation-reduction process	extracellular region;cytosol	glutamate dehydrogenase (NADP+) activity
		TCONS_00014739	isoprenoid biosynthetic process		transferase activity
		TCONS_00014978	proteolysis		serine-type endopeptidase activity;tripeptide aminopeptidase activity
		TCONS_00015095	oxidation-reduction process		N,N-dimethylaniline monooxygenase activity;flavin adenine dinucleotide binding;NADP binding
		TCONS_00015209	RNA processing;RNA phosphodiester bond hydrolysis, endonucleolytic		RNA binding;ribonuclease III activity
		TCONS_00015372	nucleoside metabolic process		catalytic activity
		TCONS_00015504	amino acid transmembrane transport	integral component of membrane	amino acid transmembrane transporter activity
		TCONS_00015505	amino acid transmembrane transport	integral component of membrane	amino acid transmembrane transporter activity
		TCONS_00015550		ribosome
		TCONS_00015654	oxidation-reduction process		monooxygenase activity;iron ion binding;oxidoreductase activity, acting on paired donors, with incorporation or reduction of molecular oxygen;heme binding
		TCONS_00015720	transmembrane transport	integral component of membrane	transmembrane transporter activity
		TCONS_00015721	transmembrane transport	integral component of membrane	transmembrane transporter activity
		TCONS_00016032	L-cysteine metabolic process;oxidation-reduction process		iron ion binding;cysteine dioxygenase activity
		TCONS_00016055	carboxylic acid metabolic process		carboxy-lyase activity;pyridoxal phosphate binding
		TCONS_00016096	purine ribonucleoside monophosphate biosynthetic process		adenosine deaminase activity
		TCONS_00016198	oxidation-reduction process		cytochrome-b5 reductase activity, acting on NAD(P)H
		TCONS_00016211	oxidation-reduction process		zinc ion binding;oxidoreductase activity
		TCONS_00016242	metabolic process	cytosol	hydrolase activity
		TCONS_00016274	chitin metabolic process	extracellular region	chitin binding
		TCONS_00016293	amino acid transmembrane transport	integral component of membrane	amino acid transmembrane transporter activity
		TCONS_00016416	oxidation-reduction process		oxidoreductase activity
		TCONS_00016498	one-carbon metabolic process;glycine decarboxylation via glycine cleavage system;oxidation-reduction process	mitochondrion	glycine dehydrogenase (decarboxylating) activity
		TCONS_00016530	translation;oxidation-reduction process	large ribosomal subunit	structural constituent of ribosome;phosphoglycerate dehydrogenase activity;D-2-hydroxy-acid dehydrogenase activity;NAD binding
		TCONS_00016593	glucose metabolic process;glycolytic process;oxidation-reduction process	extracellular region;intracellular;membrane	glyceraldehyde-3-phosphate dehydrogenase (NAD+) (phosphorylating) activity;NADP binding;NAD binding
		TCONS_00016897	purine nucleobase transport;transmembrane transport	integral component of membrane	nucleobase transmembrane transporter activity
		TCONS_00016898	purine nucleobase transport;transmembrane transport	integral component of membrane	nucleobase transmembrane transporter activity
		TCONS_00017001	potassium ion transmembrane transport	integral component of membrane	potassium ion transmembrane transporter activity
		TCONS_00017003	potassium ion transmembrane transport	integral component of membrane	potassium ion transmembrane transporter activity
		TCONS_00017023	oxidation-reduction process		monooxygenase activity
		TCONS_00017869	carbohydrate metabolic process		beta-N-acetylhexosaminidase activity
		TCONS_00017885	pectin catabolic process;cell wall organization	extracellular region	pectate lyase activity;metal ion binding
		TCONS_00017932	inositol biosynthetic process;phospholipid biosynthetic process	cytoplasm	inositol-3-phosphate synthase activity
		TCONS_00017963	fatty acid biosynthetic process;oxidation-reduction process	endoplasmic reticulum;integral component of membrane	iron ion binding;oxidoreductase activity
		TCONS_00018058	transcription, DNA-templated;regulation of transcription from RNA polymerase II promoter	nucleus	sequence-specific DNA binding RNA polymerase II transcription factor activity;DNA binding;zinc ion binding
		TCONS_00018092	metabolic process	nucleus;cytosol	catalytic activity;coenzyme binding
		TCONS_00018162	translation	nucleolus;cytosol;large ribosomal subunit	structural constituent of ribosome
		TCONS_00018289	MAPK cascade	intracellular	MAP kinase activity;ATP binding
		TCONS_00018326	biosynthetic process		transaminase activity;pyridoxal phosphate binding
		TCONS_00018327	biosynthetic process		transaminase activity;pyridoxal phosphate binding
		TCONS_00018576	metabolic process		hydrolase activity
		TCONS_00018636	regulation of transcription, DNA-templated;metabolic process		sequence-specific DNA binding transcription factor activity;RNA binding;phenylalanine-tRNA ligase activity;sequence-specific DNA binding
		TCONS_00018642	proteolysis		metalloendopeptidase activity
		TCONS_00018647	metabolic process		transferase activity, transferring acyl groups other than amino-acyl groups
		TCONS_00018663	oxidation-reduction process		iron ion binding;oxidoreductase activity
		TCONS_00019101	oxidation-reduction process		oxidoreductase activity, acting on the aldehyde or oxo group of donors, NAD or NADP as acceptor;NAD binding
		TCONS_00019192	oxaloacetate metabolic process;oxalate metabolic process		oxaloacetase activity;methylisocitrate lyase activity
		TCONS_00019196	oxaloacetate metabolic process;oxalate metabolic process		oxaloacetase activity;methylisocitrate lyase activity
		TCONS_00019233	cellular aromatic compound metabolic process;oxidation-reduction process		ferric iron binding;oxidoreductase activity, acting on single donors with incorporation of molecular oxygen, incorporation of two atoms of oxygen
		TCONS_00019360	negative regulation of transcription from RNA polymerase II promoter;galactose metabolic process;negative regulation of kinase activity;negative regulation of sequence-specific DNA binding transcription factor activity;oxidation-reduction process	nucleus;cytoplasm	RNA polymerase II activating transcription factor binding;oxidoreductase activity;kinase inhibitor activity
		TCONS_00019390	metabolic process		hydrolase activity, acting on carbon-nitrogen (but not peptide) bonds
		TCONS_00019391	metabolic process		hydrolase activity
		TCONS_00019446	amine metabolic process;oxidation-reduction process	external side of fungal-type cell wall	copper ion binding;primary amine oxidase activity;quinone binding
		TCONS_00019495	oxidation-reduction process	extracellular region	oxidoreductase activity
		TCONS_00019875	oxidation-reduction process		oxidoreductase activity;transferase activity
		TCONS_00019876	oxidation-reduction process		monooxygenase activity;FAD binding
		TCONS_00019882	oxidation-reduction process		oxidoreductase activity
		TCONS_00019909	oxidation-reduction process		oxidoreductase activity, acting on CH-OH group of donors;flavin adenine dinucleotide binding
		TCONS_00019952	proteolysis		peptidase activity;metal ion binding
		TCONS_00020085	metabolic process		zinc ion binding;hydrolase activity
		TCONS_00020161	pantothenate biosynthetic process	cytosol	pantoate-beta-alanine ligase activity
		TCONS_00020548	ribosomal large subunit assembly;cytoplasmic translation	cytosolic large ribosomal subunit	structural constituent of ribosome
		TCONS_00020639	metabolic process	cytoplasm	catalytic activity
		TCONS_00020645	transmembrane transport	integral component of membrane
		TCONS_00021022	sterol metabolic process	endoplasmic reticulum;integral component of membrane	cholestenol delta-isomerase activity
		TCONS_00021039	transport	integral component of membrane	transporter activity
		TCONS_00021080	methylation;aflatoxin biosynthetic process		sterigmatocystin 7-O-methyltransferase activity
		TCONS_00021329	transmembrane transport	integral component of membrane
		TCONS_00021686	fatty acid elongation;oxidation-reduction process	endoplasmic reticulum membrane;integral component of membrane	ketoreductase activity
		TCONS_00022159	transmembrane transport	integral component of membrane
		TCONS_00022208	oxidation-reduction process		oxidoreductase activity
		TCONS_00022258	metabolic process		ligase activity
		TCONS_00022303			ATP binding
		TCONS_00022321	aflatoxin biosynthetic process;oxidation-reduction process		oxidoreductase activity
		TCONS_00022627	oxidation-reduction process		zinc ion binding;oxidoreductase activity
		TCONS_00023109	oxidation-reduction process		protein disulfide oxidoreductase activity;isomerase activity
		TCONS_00023145		extracellular region
		TCONS_00023196	metabolic process		lyase activity
		TCONS_00023401	methylation		O-methyltransferase activity
		TCONS_00023403	oxidation-reduction process		oxidoreductase activity
		TCONS_00023505	lipid metabolic process		glycerophosphodiester phosphodiesterase activity
		TCONS_00023507	lipid metabolic process		glycerophosphodiester phosphodiesterase activity
		TCONS_00023556	transmembrane transport;oxidation-reduction process	integral component of membrane	dioxygenase activity
		TCONS_00023797	oxidation-reduction process		oxidoreductase activity
		TCONS_00024190		extracellular region
		TCONS_00024262	antibiotic biosynthetic process		ATP binding;hydrolase activity, acting on ester bonds;phosphopantetheine binding;N-(5-amino-5-carboxypentanoyl)-L-cysteinyl-D-valine synthase activity
		TCONS_00024404	oxidation-reduction process;palmitic acid biosynthetic process	mitochondrion;fatty acid synthase complex	magnesium ion binding;3-oxoacyl-[acyl-carrier-protein] synthase activity;3-oxoacyl-[acyl-carrier-protein] reductase (NADPH) activity;holo-[acyl-carrier-protein] synthase activity
		TCONS_00024513	lipid catabolic process		triglyceride lipase activity
		TCONS_00024626	translational elongation	extracellular region;cytoplasm	translation elongation factor activity;GTPase activity;GTP binding
		TCONS_00024773	steroid biosynthetic process;oxidation-reduction process		3-beta-hydroxy-delta5-steroid dehydrogenase activity;isomerase activity
		TCONS_00024797	methionine biosynthetic process;cysteine biosynthetic process	mitochondrion	homoserine O-acetyltransferase activity;hydrolase activity
		TCONS_00025032		viral envelope
		TCONS_00025033		viral envelope
		TCONS_00025241	oxidation-reduction process		N,N-dimethylaniline monooxygenase activity;flavin adenine dinucleotide binding;NADP binding
		TCONS_00025286	polysaccharide catabolic process	extracellular region	chitosanase activity
		TCONS_00025287	polysaccharide catabolic process	extracellular region	chitosanase activity
		TCONS_00025377	phenol-containing compound metabolic process		arylsulfatase activity
		TCONS_00025404	oxidation-reduction process		monooxygenase activity;FAD binding
		TCONS_00025580	metabolic process		hydrolase activity
		TCONS_00025649	cellular response to iron ion starvation;hydrogen peroxide catabolic process;oxidation-reduction process;cellular response to hydrogen peroxide	extracellular region;intracellular;cell surface	catalase activity;heme binding;metal ion binding
		TCONS_00025846	propionate catabolic process, 2-methylcitrate cycle	mitochondrial matrix	isocitrate lyase activity;methylisocitrate lyase activity
		TCONS_00026390	metabolic process		carbon-sulfur lyase activity
		TCONS_00026410	isoprenoid biosynthetic process		transferase activity
		TCONS_00026527	protein phosphorylation;ion transmembrane transport;regulation of ion transmembrane transport	integral component of membrane	protein serine/threonine kinase activity;voltage-gated ion channel activity;ATP binding
		TCONS_00026602			DNA binding;protein dimerization activity
		TCONS_00026635	metabolic process		catalytic activity
		TCONS_00026650	oxidation-reduction process		oxidoreductase activity
		TCONS_00026653	oxidation-reduction process		oxidoreductase activity
		TCONS_00026690	oxidation-reduction process		peroxiredoxin activity
		TCONS_00026722	cellular amino acid metabolic process		carboxy-lyase activity;pyridoxal phosphate binding
		TCONS_00027040	translational elongation	ribosome	structural constituent of ribosome
		TCONS_00027383	exocytosis;metabolic process;Golgi calcium ion export;calcium ion transmembrane transport;manganese ion transmembrane transport	Golgi membrane;cytosol;plasma membrane;integral component of endoplasmic reticulum membrane	calcium-transporting ATPase activity;calcium ion binding;ATP binding;manganese-transporting ATPase activity;manganese ion binding
		TCONS_00027514			double-stranded RNA binding
		TCONS_00027674	nitric oxide biosynthetic process;oxidation-reduction process		nitric-oxide synthase activity;FMN binding
		TCONS_00027687	metabolic process		hydrolase activity
		TCONS_00028025	translation	ribosome	structural constituent of ribosome
		TCONS_00028138	metabolic process		hydrolase activity
		TCONS_00028236	sulfate assimilation;oxidation-reduction process	cytosol;sulfite reductase complex (NADPH)	oxidoreductase activity, acting on the aldehyde or oxo group of donors
		TCONS_00028599	response to stress;isoleucine biosynthetic process;valine biosynthetic process	integral component of membrane	magnesium ion binding;acetolactate synthase activity;thiamine pyrophosphate binding;flavin adenine dinucleotide binding
		TCONS_00028617	metabolic process		intramolecular transferase activity
		TCONS_00028707	metabolic process	membrane	transferase activity, transferring glycosyl groups
		TCONS_00028708	metabolic process	membrane	transferase activity, transferring glycosyl groups
		TCONS_00028714	amino acid transmembrane transport	integral component of membrane	amino acid transmembrane transporter activity
		TCONS_00029534	oxidation-reduction process		monooxygenase activity;iron ion binding;oxidoreductase activity, acting on paired donors, with incorporation or reduction of molecular oxygen;heme binding
		TCONS_00029687	polysaccharide catabolic process;cell wall organization	extracellular region	pectate lyase activity;metal ion binding
		TCONS_00029783	carbohydrate catabolic process		mannan endo-1,6-alpha-mannosidase activity
		TCONS_00029891	metabolic process		N-acetyltransferase activity
		TCONS_00029980	metabolic process		hydrolase activity
		TCONS_00030304	mitochondrial genome maintenance;mitochondrial citrate transport;alpha-ketoglutarate transport;tricarboxylic acid transmembrane transport	integral component of membrane;mitochondrial nucleoid	DNA binding;tricarboxylate secondary active transmembrane transporter activity
		TCONS_00031229	metabolic process		carbon-sulfur lyase activity
		TCONS_00031570	glycerol metabolic process;intracellular accumulation of glycerol;oxidation-reduction process	extracellular region;intracellular	oxidoreductase activity
		TCONS_00031571	glycerol metabolic process;intracellular accumulation of glycerol;oxidation-reduction process	extracellular region;intracellular	oxidoreductase activity
		TCONS_00031593	metabolic process		hydrolase activity
		TCONS_00031594	metabolic process		hydrolase activity
		TCONS_00031878	cellular amino acid metabolic process		pyridoxal phosphate binding
		TCONS_00031971	conjugation with cellular fusion;invasive growth in response to glucose limitation;G-protein coupled receptor signaling pathway;pathogenesis;glucose mediated signaling pathway;negative regulation of translation;positive regulation of conjugation with cellular fusion;positive regulation of protein autophosphorylation;regulation of actin cytoskeleton organization;regulation of fungal-type cell wall…	cytosolic small ribosomal subunit	G-protein alpha-subunit binding;signal transducer activity;protein kinase C binding;GDP-dissociation inhibitor activity;ribosome binding
		TCONS_00032070	protein deubiquitination;ubiquitin-dependent protein catabolic process via the multivesicular body sorting pathway	cytosol	ubiquitin-specific protease activity
		TCONS_00032260	metabolic process;transmembrane transport	integral component of membrane	ATP binding;ATPase activity, coupled to transmembrane movement of substances
		TCONS_00032350	carbohydrate transport;transmembrane transport	integral component of membrane	substrate-specific transmembrane transporter activity
		TCONS_00032365	oxidation-reduction process		monooxygenase activity;iron ion binding;oxidoreductase activity, acting on paired donors, with incorporation or reduction of molecular oxygen;heme binding
		TCONS_00032415	carbohydrate metabolic process		sucrose alpha-glucosidase activity
		TCONS_00032571	protein folding in endoplasmic reticulum	ER membrane protein complex
		TCONS_00032756			transferase activity
		TCONS_00032836	transmembrane transport	integral component of membrane
		TCONS_00032837	transmembrane transport	integral component of membrane
		TCONS_00032919	translation	small ribosomal subunit	structural constituent of ribosome;rRNA binding
		TCONS_00032950	transmembrane transport	endoplasmic reticulum;integral component of membrane
		TCONS_00032955	oxidation-reduction process		iron ion binding;oxidoreductase activity, acting on paired donors, with incorporation or reduction of molecular oxygen;heme binding
		TCONS_00033003	oxidation-reduction process		monooxygenase activity;iron ion binding;oxidoreductase activity, acting on paired donors, with incorporation or reduction of molecular oxygen;heme binding
		TCONS_00033121	oxidation-reduction process		monooxygenase activity;FAD binding
		TCONS_00033858	methionine biosynthetic process;cysteine biosynthetic process;sulfate assimilation, phosphoadenylyl sulfate reduction by phosphoadenylyl-sulfate reductase (thioredoxin)	nucleus;cytosol	phosphoadenylyl-sulfate reductase (thioredoxin) activity
		TCONS_00033926	translation	ribosome	structural constituent of ribosome
		TCONS_00033927	translation	ribosome	structural constituent of ribosome
		TCONS_00033950			FAD binding
		TCONS_00033957	proteolysis		cysteine-type endopeptidase activity
		TCONS_00034008	nitrate assimilation;oxidation-reduction process		oxidoreductase activity;molybdenum ion binding
		TCONS_00034372	hemolysis by symbiont of host erythrocytes
		TCONS_00034404		membrane
		TCONS_00034412	polyketide biosynthetic process		transferase activity;hydrolase activity, acting on ester bonds;phosphopantetheine binding
		TCONS_00034494	carbohydrate metabolic process		catalytic activity;cation binding
		TCONS_00034524	oxidation-reduction process		monooxygenase activity;oxidoreductase activity, acting on paired donors, with incorporation or reduction of molecular oxygen
		TCONS_00034532	metabolic process		catalytic activity
		TCONS_00034693		membrane
		TCONS_00034731	ceramide metabolic process	integral component of membrane	hydrolase activity, acting on carbon-nitrogen (but not peptide) bonds, in linear amides
		TCONS_00034739	oxidation-reduction process		dioxygenase activity
		TCONS_00034955	proteolysis		metallopeptidase activity
		TCONS_00035037	methylation		O-methyltransferase activity
		TCONS_00035202	oligopeptide transport	integral component of membrane	transporter activity
		TCONS_00035211	steroid metabolic process;oxidation-reduction process		monooxygenase activity;iron ion binding;electron carrier activity;oxidoreductase activity, acting on paired donors, with incorporation or reduction of molecular oxygen;heme binding
		TCONS_00035278	oxidation-reduction process		dioxygenase activity
		TCONS_00035287	polyketide biosynthetic process	periplasmic space	lyase activity
		TCONS_00035298	oxidation-reduction process		iron ion binding;oxidoreductase activity, acting on paired donors, with incorporation or reduction of molecular oxygen;L-ascorbic acid binding
		TCONS_00035513	ion transmembrane transport	membrane	ion channel activity
		TCONS_00035520	rRNA export from nucleus;translation;positive regulation of translational fidelity	cytosolic small ribosomal subunit;small-subunit processome	structural constituent of ribosome;small ribosomal subunit rRNA binding
		TCONS_00035523	rRNA export from nucleus;translation;positive regulation of translational fidelity	cytosolic small ribosomal subunit;small-subunit processome	structural constituent of ribosome;small ribosomal subunit rRNA binding
		TCONS_00035782	phosphorelay signal transduction system;signal transduction by protein phosphorylation	intracellular;integral component of membrane	phosphorelay sensor kinase activity
		TCONS_00035872	oxidation-reduction process		oxidoreductase activity
		TCONS_00035923	carbohydrate catabolic process;oxidation-reduction process		mannan endo-1,6-alpha-mannosidase activity;FMN binding;oxidoreductase activity
		TCONS_00035946	transmembrane transport	integral component of membrane
		TCONS_00035948	phosphate ion transmembrane transport;sodium ion transmembrane transport	plasma membrane	inorganic phosphate transmembrane transporter activity;sodium:inorganic phosphate symporter activity;identical protein binding
		TCONS_00035958	regulation of transcription from RNA polymerase II promoter	nucleus	sequence-specific DNA binding RNA polymerase II transcription factor activity;zinc ion binding
		TCONS_00036014	transmembrane transport	integral component of membrane
		TCONS_00036209	oxidation-reduction process		monooxygenase activity;iron ion binding;oxidoreductase activity, acting on paired donors, with incorporation or reduction of molecular oxygen;heme binding
		TCONS_00036596	transmembrane transport	integral component of membrane
		TCONS_00036939	metabolic process		hydrolase activity
		TCONS_00036980	transmembrane transport	integral component of membrane
		TCONS_00037033	oxidation-reduction process		zinc ion binding;oxidoreductase activity
		TCONS_00037054	translation	extracellular region;ribosome	RNA binding;structural constituent of ribosome
		TCONS_00037247	siderophore catabolic process	intracellular	hydrolase activity, acting on ester bonds
		TCONS_00037292	protein peptidyl-prolyl isomerization;protein folding		peptidyl-prolyl cis-trans isomerase activity
		TCONS_00037317	transcription, RNA-templated		RNA-directed RNA polymerase activity
		TCONS_00037490	RNA phosphodiester bond hydrolysis, endonucleolytic		nucleic acid binding;RNA-DNA hybrid ribonuclease activity
		TCONS_00037553	metabolic process		transferase activity;hydrolase activity;carbon-nitrogen ligase activity, with glutamine as amido-N-donor
		TCONS_00038009		mitochondrion
		TCONS_00038021	isoprenoid biosynthetic process		transferase activity
		TCONS_00038042	galactose catabolic process via UDP-galactose	cytosol	nucleotide binding;UDP-glucose 4-epimerase activity;aldose 1-epimerase activity
		TCONS_00038072		membrane
		TCONS_00038103		integral component of membrane
		TCONS_00038112	transmembrane transport	integral component of membrane
AF36	0 v 10	TCONS_00000003	dephosphorylation		phosphatase activity
		TCONS_00001906	oxidation-reduction process		N,N-dimethylaniline monooxygenase activity;flavin adenine dinucleotide binding;NADP binding
		TCONS_00002370	metabolic process		transaminase activity;pyridoxal phosphate binding
		TCONS_00002524	metabolic process		hydrolase activity
		TCONS_00007027	metabolic process		hydrolase activity
		TCONS_00009241		fungal-type cell wall	structural constituent of cell wall
		TCONS_00013216	proteolysis		serine-type endopeptidase activity
		TCONS_00013232	polysaccharide catabolic process;autolysis;chitin catabolic process	extracellular region	chitinase activity;transferase activity, transferring glycosyl groups
		TCONS_00018126	ethanol oxidation;formaldehyde catabolic process		zinc ion binding;S-(hydroxymethyl)glutathione dehydrogenase activity;S-(hydroxymethyl)glutathione synthase activity
		TCONS_00019952	proteolysis		peptidase activity;metal ion binding
		TCONS_00023473		hyphal tip
		TCONS_00023538	proteolysis;pathogenesis	extracellular region	metalloendopeptidase activity;metal ion binding
		TCONS_00026690	oxidation-reduction process		peroxiredoxin activity
		TCONS_00026694	transmembrane transport	integral component of membrane
		TCONS_00027890	RNA phosphodiester bond hydrolysis		RNA binding;ribonuclease activity
		TCONS_00028591	proteolysis	fungal-type cell wall;cell septum	serine-type endopeptidase activity;tripeptide aminopeptidase activity
		TCONS_00031732	negative regulation of transcription from RNA polymerase II promoter;DNA replication;transcription from RNA polymerase II promoter;positive regulation of conjugation with cellular fusion;positive regulation of transcription from RNA polymerase II promoter in response to nitrogen starvation;positive regulation of induction of conjugation with cellular fusion;positive regulation of mitotic G1 cell …	cytosol;Tor2-Mei2-Ste11 complex	RNA polymerase II core promoter proximal region sequence-specific DNA binding transcription factor activity involved in positive regulation of transcription;RNA polymerase II core promoter proximal region sequence-specific DNA binding transcription factor activity involved in negative regulation of transcription;double-stranded DNA binding;RNA polymerase II core promoter proximal region sequence-…
		TCONS_00034406	polyketide biosynthetic process
		TCONS_00035954	proteolysis		aspartic-type endopeptidase activity
		TCONS_00035956	proteolysis		aspartic-type endopeptidase activity
K54A	0 v 10	TCONS_00000146	oxidation-reduction process		oxidoreductase activity
		TCONS_00000759			carbohydrate binding
		TCONS_00002925	actin filament depolymerization	actin cytoskeleton	actin binding
		TCONS_00005124	tryptophan catabolic process;quinolinate biosynthetic process;'de novo' NAD biosynthetic process from tryptophan;anthranilate metabolic process;L-kynurenine catabolic process	cytoplasm	pyridoxal phosphate binding;kynureninase activity
		TCONS_00005482	fatty-acyl-CoA biosynthetic process		dihydrolipoyllysine-residue (2-methylpropanoyl)transferase activity;cofactor binding
		TCONS_00005767	tricarboxylic acid cycle	nucleus;cytosol	succinate dehydrogenase activity
		TCONS_00006279	carbohydrate metabolic process;chitin catabolic process		chitinase activity
		TCONS_00007092	steroid metabolic process;oxidation-reduction process		monooxygenase activity;iron ion binding;oxidoreductase activity, acting on paired donors, with incorporation or reduction of molecular oxygen;heme binding
		TCONS_00007303	tryptophan catabolic process to kynurenine;oxidation-reduction process		heme binding;indoleamine 2,3-dioxygenase activity
		TCONS_00007304	tryptophan catabolic process to kynurenine;oxidation-reduction process		heme binding;indoleamine 2,3-dioxygenase activity
		TCONS_00007854	regulation of transcription, DNA-templated	nucleus	sequence-specific DNA binding transcription factor activity
		TCONS_00007970	metabolic process		transferase activity
		TCONS_00008509	trehalose biosynthetic process;cellular response to heat;cellular response to hydrogen peroxide		alpha,alpha-trehalose-phosphate synthase (UDP-forming) activity
		TCONS_00009241		fungal-type cell wall	structural constituent of cell wall
		TCONS_00011026	carboxylic acid metabolic process		carboxy-lyase activity;pyridoxal phosphate binding
		TCONS_00011895	oxidation-reduction process		oxidoreductase activity
		TCONS_00013218	transmembrane transport	integral component of membrane
		TCONS_00013854	'de novo' pyrimidine nucleobase biosynthetic process;glutamine metabolic process;negative regulation of pyrimidine nucleobase metabolic process	mitochondrion;integral component of membrane	aspartate carbamoyltransferase activity;carbamoyl-phosphate synthase (glutamine-hydrolyzing) activity;ATP binding;amino acid binding;metal ion binding
		TCONS_00014827	mRNA export from nucleus;protein export from nucleus;nuclear envelope organization	endoplasmic reticulum membrane;viral envelope;nuclear membrane
		TCONS_00016274	chitin metabolic process	extracellular region	chitin binding
		TCONS_00016593	glucose metabolic process;glycolytic process;oxidation-reduction process	extracellular region;intracellular;membrane	glyceraldehyde-3-phosphate dehydrogenase (NAD+) (phosphorylating) activity;NADP binding;NAD binding
		TCONS_00019389	metabolic process		hydrolase activity, acting on carbon-nitrogen (but not peptide) bonds
		TCONS_00020981	cellulose catabolic process	extracellular region	beta-glucosidase activity
		TCONS_00021105	metabolic process		transferase activity
		TCONS_00022285	transmembrane transport	integral component of membrane
		TCONS_00022341	alkaloid metabolic process		tryptophan dimethylallyltransferase activity
		TCONS_00023546	proteolysis;lipid catabolic process		triglyceride lipase activity;peptidase activity;metal ion binding
		TCONS_00023604		early endosome	fucose binding
		TCONS_00026390	metabolic process		carbon-sulfur lyase activity
		TCONS_00026691	oxidation-reduction process		peroxiredoxin activity
		TCONS_00029534	oxidation-reduction process		monooxygenase activity;iron ion binding;oxidoreductase activity, acting on paired donors, with incorporation or reduction of molecular oxygen;heme binding
		TCONS_00030219	ATP biosynthetic process	integral component of membrane	ATP binding;ATPase activity;metal ion binding
		TCONS_00032065	protein deubiquitination;ubiquitin-dependent protein catabolic process via the multivesicular body sorting pathway	cytosol	ubiquitin-specific protease activity
		TCONS_00032365	oxidation-reduction process		monooxygenase activity;iron ion binding;oxidoreductase activity, acting on paired donors, with incorporation or reduction of molecular oxygen;heme binding
		TCONS_00032661	MAPK cascade	intracellular	MAP kinase activity;ATP binding
		TCONS_00032798	biosynthetic process		hydrolase activity, acting on ester bonds;phosphopantetheine binding
		TCONS_00034008	nitrate assimilation;oxidation-reduction process		oxidoreductase activity;molybdenum ion binding
		TCONS_00035110	fatty acid biosynthetic process;oxidation-reduction process	integral component of membrane	iron ion binding;oxidoreductase activity
		TCONS_00036495	oxidation-reduction process		oxidoreductase activity
		TCONS_00036634		membrane	growth factor activity
		TCONS_00036635		membrane	growth factor activity
		TCONS_00037514	histidine biosynthetic process;transcription, DNA-templated;dephosphorylation	nucleus	DNA binding;histidinol-phosphatase activity;zinc ion binding
		TCONS_00038009		mitochondrion
		TCONS_00038112	transmembrane transport	integral component of membrane
