# Supplementary material for: Oxidative stress and carbon metabolism influence Aspergillus flavus transcriptome composition and secondary metabolite production
Source: Sci Rep. 2016 Dec 12;6:38747. doi: 10.1038/srep38747 (PMC5150527; doi:10.1038/srep38747)
Supplement: Supplementary Data 4 [file srep38747-s4.xls]

## Sheet: KEGG
Supplementary Data 4. Gene ontology (GO) and KEGG pathway analysis for isolates in YEP medium.
KEGG Pathway Analysis, YEP
Isolate	Comparison (mM)	Pathway	# Seqs in Pathway	Enzyme Class	Enzyme ID	# Seqs of Enzyme	Seqs	Pathway ID	Regulation
Tox4	0 v 10	Drug metabolism - cytochrome P450	1	monooxygenase	ec:1.14.13.8	1	TCONS_00001906	map00982	Up
		Drug metabolism - other enzymes	1	ali-esterase	ec:3.1.1.1	1	TCONS_00023546	map00983	Down
		Glycerolipid metabolism	1	lipase	ec:3.1.1.3	1	TCONS_00023546	map00561	Down
	0 v 25	Arginine and proline metabolism	1	reductase	ec:1.5.1.2	1	TCONS_00009216	map00330	Down
		Biosynthesis of antibiotics	2	reductase	ec:1.5.1.2	1	TCONS_00009216	map01130	Down
		Biosynthesis of antibiotics	2	equilase	ec:1.11.1.6	1	TCONS_00026394	map01130	Down
		Drug metabolism - cytochrome P450	2	monooxygenase	ec:1.14.13.8	1	TCONS_00001906	map00982	Up
		Drug metabolism - cytochrome P450	2	transferase	ec:2.5.1.18	1	TCONS_00028655	map00982	Down
		Drug metabolism - other enzymes	1	ali-esterase	ec:3.1.1.1	1	TCONS_00023546	map00983	Down
		Glutathione metabolism	1	transferase	ec:2.5.1.18	1	TCONS_00028655	map00480	Down
		Glycerolipid metabolism	1	lipase	ec:3.1.1.3	1	TCONS_00023546	map00561	Down
		Glyoxylate and dicarboxylate metabolism	1	equilase	ec:1.11.1.6	1	TCONS_00026394	map00630	Down
		Metabolism of xenobiotics by cytochrome P450	1	transferase	ec:2.5.1.18	1	TCONS_00028655	map00980	Down
		Phenylpropanoid biosynthesis	1	lactoperoxidase	ec:1.11.1.7	1	TCONS_00026394	map00940	Down
		Tryptophan metabolism	1	equilase	ec:1.11.1.6	1	TCONS_00026394	map00380	Down
AF13	0 v 10	Aminoacyl-tRNA biosynthesis	1	ligase	ec:6.1.1.15	1	TCONS_00022937	map00970	Up
		Drug metabolism - cytochrome P450	2	monooxygenase	ec:1.14.13.8	2	TCONS_00001906, TCONS_00009108	map00982	Up
		Drug metabolism - other enzymes	1	ali-esterase	ec:3.1.1.1	1	TCONS_00023546	map00983	Down
		Glutathione metabolism	1	thioredoxin peroxidase	ec:1.11.1.15	1	TCONS_00026691	map00480	Up
		Glycerolipid metabolism	1	lipase	ec:3.1.1.3	1	TCONS_00023546	map00561	Down
		Phenylpropanoid biosynthesis	1	lactoperoxidase	ec:1.11.1.7	1	TCONS_00002366	map00940	Up
		Purine metabolism	1	phosphatase	ec:3.6.1.15	1	TCONS_00013200	map00230	Up
		Thiamine metabolism	1	phosphatase	ec:3.6.1.15	1	TCONS_00013200	map00730	Up
	0 v 25	Drug metabolism - cytochrome P450	1	monooxygenase	ec:1.14.13.8	1	TCONS_00001906	map00982	Up
		Glutathione metabolism	1	thioredoxin peroxidase	ec:1.11.1.15	1	TCONS_00026691	map00480	Up
		mTOR signaling pathway	1	protein kinase	ec:2.7.11.24	1	TCONS_00031032	map04150	Up
NRRL3357	0 v 10	Amino sugar and nucleotide sugar metabolism	1	chitodextrinase	ec:3.2.1.14	1	TCONS_00031293	map00520	Up
		Drug metabolism - cytochrome P450	1	monooxygenase	ec:1.14.13.8	1	TCONS_00001906	map00982	Up
		Tryptophan metabolism	1	ec:3.7.1.3 kynureninase	ec:3.7.1.3	1	TCONS_00005124	map00380	Up
	0 v 20	Alanine, aspartate and glutamate metabolism	2	dehydrogenase (NADP+)	ec:1.4.1.4	1	TCONS_00014528	map00250	Up
		Alanine, aspartate and glutamate metabolism	2	decarboxylase	ec:4.1.1.15	1	TCONS_00037039	map00250	Up
		Amino sugar and nucleotide sugar metabolism	1	ec:3.2.1.132 chitosanase	ec:3.2.1.132	1	TCONS_00025286	map00520	Up
		Arginine biosynthesis	1	dehydrogenase (NADP+)	ec:1.4.1.4	1	TCONS_00014528	map00220	Up
		beta-Alanine metabolism	2	oxidase	ec:1.4.3.21	1	TCONS_00036967	map00410	Down
		beta-Alanine metabolism	2	decarboxylase	ec:4.1.1.15	1	TCONS_00037039	map00410	Up
		Biosynthesis of antibiotics	3	decarboxylase	ec:4.1.1.1	1	TCONS_00008128	map01130	Up
		Biosynthesis of antibiotics	3	kinase	ec:2.7.2.3	1	TCONS_00024047	map01130	Up
		Biosynthesis of antibiotics	3	synthase	ec:6.3.2.26	1	TCONS_00024262	map01130	Down
		Butanoate metabolism	1	decarboxylase	ec:4.1.1.15	1	TCONS_00037039	map00650	Up
		Carbon fixation in photosynthetic organisms	1	kinase	ec:2.7.2.3	1	TCONS_00024047	map00710	Up
		Drug metabolism - cytochrome P450	1	monooxygenase	ec:1.14.13.8	1	TCONS_00001906	map00982	Up
		Drug metabolism - other enzymes	1	ali-esterase	ec:3.1.1.1	1	TCONS_00023546	map00983	Down
		Fatty acid biosynthesis	1	synthase	ec:2.3.1.85	1	TCONS_00012939	map00061	Up
		Glutathione metabolism	1	thioredoxin peroxidase	ec:1.11.1.15	1	TCONS_00026690	map00480	Up
		Glycerolipid metabolism	1	lipase	ec:3.1.1.3	1	TCONS_00023546	map00561	Down
		Glycine, serine and threonine metabolism	3	kinase	ec:2.7.1.39	2	TCONS_00031372, TCONS_00031373	map00260	Up
		Glycine, serine and threonine metabolism	3	oxidase	ec:1.4.3.21	1	TCONS_00036967	map00260	Down
		Glycolysis / Gluconeogenesis	2	decarboxylase	ec:4.1.1.1	1	TCONS_00008128	map00010	Up
		Glycolysis / Gluconeogenesis	2	kinase	ec:2.7.2.3	1	TCONS_00024047	map00010	Up
		Isoquinoline alkaloid biosynthesis	1	oxidase	ec:1.4.3.21	1	TCONS_00036967	map00950	Down
		Nitrogen metabolism	1	dehydrogenase (NADP+)	ec:1.4.1.4	1	TCONS_00014528	map00910	Up
		Penicillin and cephalosporin biosynthesis	1	synthase	ec:6.3.2.26	1	TCONS_00024262	map00311	Down
		Phenylalanine metabolism	1	oxidase	ec:1.4.3.21	1	TCONS_00036967	map00360	Down
		Purine metabolism	1	adenylpyrophosphatase	ec:3.6.1.3	1	TCONS_00004189	map00230	Down
		Purine metabolism	1	phosphatase	ec:3.6.1.15	1	TCONS_00004189	map00230	Down
		Pyruvate metabolism	1	dehydrogenase (cytochrome)	ec:1.1.2.3	1	TCONS_00014447	map00620	Down
		Taurine and hypotaurine metabolism	1	decarboxylase	ec:4.1.1.15	1	TCONS_00037039	map00430	Up
		Thiamine metabolism	1	phosphatase	ec:3.6.1.15	1	TCONS_00004189	map00730	Down
		Tropane, piperidine and pyridine alkaloid biosynthesis	1	oxidase	ec:1.4.3.21	1	TCONS_00036967	map00960	Down
		Tryptophan metabolism	1	ec:3.7.1.3 kynureninase	ec:3.7.1.3	1	TCONS_00005124	map00380	Down
		Tyrosine metabolism	1	oxidase	ec:1.4.3.21	1	TCONS_00036967	map00350	Down
Aflaguard	0 v 10	Drug metabolism - cytochrome P450	1	monooxygenase	ec:1.14.13.8	1	TCONS_00001906	map00982	Up
		Glutathione metabolism	2	thioredoxin peroxidase	ec:1.11.1.15	2	TCONS_00026691, TCONS_00026690	map00480	Up
		Starch and sucrose metabolism	1	trehalase	ec:3.2.1.28	1	TCONS_00030997	map00500	Up
	0 v 20	Amino sugar and nucleotide sugar metabolism	4	hexosaminidase	ec:3.2.1.52	1	TCONS_00000948	map00520	Down
		Amino sugar and nucleotide sugar metabolism	4	chitodextrinase	ec:3.2.1.14	1	TCONS_00006279	map00520	Down
		Amino sugar and nucleotide sugar metabolism	4	ec:3.2.1.132 chitosanase	ec:3.2.1.132	1	TCONS_00025286	map00520	Up
		Amino sugar and nucleotide sugar metabolism	4	deaminase	ec:3.5.99.6	1	TCONS_00037452	map00520	Down
		Aminobenzoate degradation	1	nitrophenyl phosphatase	ec:3.1.3.41	1	TCONS_00018030	map00627	Up
		Arginine and proline metabolism	1	reductase	ec:1.5.1.2	1	TCONS_00035867	map00330	Up
		Biosynthesis of antibiotics	8	dehydrogenase (acetyl-transferring)	ec:1.2.4.1	1	TCONS_00008678	map01130	Up
		Biosynthesis of antibiotics	8	carboxykinase (ATP)	ec:4.1.1.49	1	TCONS_00008833	map01130	Down
		Biosynthesis of antibiotics	8	carboxykinase (GTP)	ec:4.1.1.32	1	TCONS_00008833	map01130	Down
		Biosynthesis of antibiotics	8	dehydrogenase	ec:1.1.1.95	1	TCONS_00016530	map01130	Up
		Biosynthesis of antibiotics	8	transaminase	ec:2.6.1.57	1	TCONS_00020802	map01130	Down
		Biosynthesis of antibiotics	8	synthase	ec:6.3.2.26	1	TCONS_00024262	map01130	Down
		Biosynthesis of antibiotics	8	equilase	ec:1.11.1.6	1	TCONS_00026394	map01130	Down
		Biosynthesis of antibiotics	8	dehydrogenase (NADP+-dependent, decarboxylating)	ec:1.1.1.44	1	TCONS_00035799	map01130	Up
		Biosynthesis of antibiotics	8	reductase	ec:1.5.1.2	1	TCONS_00035867	map01130	Up
		C5-Branched dibasic acid metabolism	1	ammonia-lyase	ec:4.3.1.2	1	TCONS_00035158	map00660	Up
		Carbon fixation in photosynthetic organisms	1	carboxykinase (ATP)	ec:4.1.1.49	1	TCONS_00008833	map00710	Down
		Citrate cycle (TCA cycle)	2	dehydrogenase (acetyl-transferring)	ec:1.2.4.1	1	TCONS_00008678	map00020	Up
		Citrate cycle (TCA cycle)	2	carboxykinase (ATP)	ec:4.1.1.49	1	TCONS_00008833	map00020	Down
		Citrate cycle (TCA cycle)	2	carboxykinase (GTP)	ec:4.1.1.32	1	TCONS_00008833	map00020	Down
		Cysteine and methionine metabolism	1	transaminase	ec:2.6.1.57	1	TCONS_00020802	map00270	Down
		Drug metabolism - cytochrome P450	3	monooxygenase	ec:1.14.13.8	3	TCONS_00001906, TCONS_00009108, TCONS_00015095	map00982	Up
		Drug metabolism - other enzymes	3	ali-esterase	ec:3.1.1.1	3	TCONS_00017019, TCONS_00019418, TCONS_00017020	map00983	Down
		Glutathione metabolism	3	thioredoxin peroxidase	ec:1.11.1.15	2	TCONS_00026691, TCONS_00026690	map00480	Up
		Glutathione metabolism	3	dehydrogenase (NADP+-dependent, decarboxylating)	ec:1.1.1.44	1	TCONS_00035799	map00480	Up
		Glycerophospholipid metabolism	1	lecithinase B	ec:3.1.1.5	1	TCONS_00019418	map00564	Down
		Glycine, serine and threonine metabolism	1	dehydrogenase	ec:1.1.1.95	1	TCONS_00016530	map00260	Up
		Glycolysis / Gluconeogenesis	2	dehydrogenase (acetyl-transferring)	ec:1.2.4.1	1	TCONS_00008678	map00010	Up
		Glycolysis / Gluconeogenesis	2	carboxykinase (ATP)	ec:4.1.1.49	1	TCONS_00008833	map00010	Down
		Glycolysis / Gluconeogenesis	2	carboxykinase (GTP)	ec:4.1.1.32	1	TCONS_00008833	map00010	Down
		Glycosaminoglycan degradation	1	hexosaminidase	ec:3.2.1.52	1	TCONS_00000948	map00531	Down
		Glycosphingolipid biosynthesis - ganglio series	1	hexosaminidase	ec:3.2.1.52	1	TCONS_00000948	map00604	Down
		Glycosphingolipid biosynthesis - globo series	1	hexosaminidase	ec:3.2.1.52	1	TCONS_00000948	map00603	Down
		Glyoxylate and dicarboxylate metabolism	2	equilase	ec:1.11.1.6	1	TCONS_00026394	map00630	Down
		Glyoxylate and dicarboxylate metabolism	2	ammonia-lyase	ec:4.3.1.2	1	TCONS_00035158	map00630	Up
		Isoquinoline alkaloid biosynthesis	1	transaminase	ec:2.6.1.57	1	TCONS_00020802	map00950	Down
		Lysine biosynthesis	1	transaminase	ec:2.6.1.57	1	TCONS_00020802	map00300	Down
		Methane metabolism	1	dehydrogenase	ec:1.1.1.95	1	TCONS_00016530	map00680	Up
		Nitrogen metabolism	1	reductase (NO-forming)	ec:1.7.2.1	1	TCONS_00009274	map00910	Down
		Novobiocin biosynthesis	1	transaminase	ec:2.6.1.57	1	TCONS_00020802	map00401	Down
		Other glycan degradation	1	hexosaminidase	ec:3.2.1.52	1	TCONS_00000948	map00511	Down
		Oxidative phosphorylation	1	oxidase	ec:1.9.3.1	1	TCONS_00034210	map00190	Up
		Pantothenate and CoA biosynthesis	1	2-reductase	ec:1.1.1.169	1	TCONS_00026500	map00770	Up
		Penicillin and cephalosporin biosynthesis	1	synthase	ec:6.3.2.26	1	TCONS_00024262	map00311	Down
		Pentose and glucuronate interconversions	1	lyase	ec:4.2.2.2	1	TCONS_00035152	map00040	Up
		Pentose phosphate pathway	1	dehydrogenase (NADP+-dependent, decarboxylating)	ec:1.1.1.44	1	TCONS_00035799	map00030	Up
		Phenylalanine metabolism	1	transaminase	ec:2.6.1.57	1	TCONS_00020802	map00360	Down
		Phenylalanine, tyrosine and tryptophan biosynthesis	1	transaminase	ec:2.6.1.57	1	TCONS_00020802	map00400	Down
		Phenylpropanoid biosynthesis	3	lactoperoxidase	ec:1.11.1.7	3	TCONS_00029636, TCONS_00002364, TCONS_00026394	map00940	Up
		Purine metabolism	6	deaminase	ec:3.5.4.4	1	TCONS_00016096	map00230	Up
		Purine metabolism	6	adenylpyrophosphatase	ec:3.6.1.3	3	TCONS_00017299, TCONS_00022735, TCONS_00024925	map00230	Up
		Purine metabolism	6	phosphatase	ec:3.6.1.15	4	TCONS_00017299, TCONS_00022735, TCONS_00037990, TCONS_00024925	map00230	Up
		Purine metabolism	6	RNA polymerase	ec:2.7.7.6	1	TCONS_00031464	map00230	Up
		Pyrimidine metabolism	1	RNA polymerase	ec:2.7.7.6	1	TCONS_00031464	map00240	Up
		Pyruvate metabolism	2	dehydrogenase (acetyl-transferring)	ec:1.2.4.1	1	TCONS_00008678	map00620	Up
		Pyruvate metabolism	2	carboxykinase (ATP)	ec:4.1.1.49	1	TCONS_00008833	map00620	Down
		Pyruvate metabolism	2	carboxykinase (GTP)	ec:4.1.1.32	1	TCONS_00008833	map00620	Down
		Riboflavin metabolism	1	reductase	ec:1.1.1.193	1	TCONS_00038030	map00740	Up
		Steroid biosynthesis	1	Delta-isomerase	ec:5.3.3.5	1	TCONS_00021022	map00100	Up
		T cell receptor signaling pathway	1	phosphatase	ec:3.1.3.16	1	TCONS_00018030	map04660	Up
		Thiamine metabolism	4	phosphatase	ec:3.6.1.15	4	TCONS_00017299, TCONS_00022735, TCONS_00037990, TCONS_00024925	map00730	Up
		Tropane, piperidine and pyridine alkaloid biosynthesis	1	transaminase	ec:2.6.1.57	1	TCONS_00020802	map00960	Down
		Tryptophan metabolism	1	equilase	ec:1.11.1.6	1	TCONS_00026394	map00380	Down
		Tyrosine metabolism	1	transaminase	ec:2.6.1.57	1	TCONS_00020802	map00350	Down
		Various types of N-glycan biosynthesis	1	hexosaminidase	ec:3.2.1.52	1	TCONS_00000948	map00513	Down
AF36	0 v 10	Biosynthesis of antibiotics	1	equilase	ec:1.11.1.6	1	TCONS_00026394	map01130	Down
		Drug metabolism - cytochrome P450	2	monooxygenase	ec:1.14.13.8	1	TCONS_00001906	map00982	Up
		Drug metabolism - cytochrome P450	2	transferase	ec:2.5.1.18	1	TCONS_00028655	map00982	Down
		Glutathione metabolism	2	thioredoxin peroxidase	ec:1.11.1.15	1	TCONS_00026690	map00480	Up
		Glutathione metabolism	2	transferase	ec:2.5.1.18	1	TCONS_00028655	map00480	Down
		Glyoxylate and dicarboxylate metabolism	1	equilase	ec:1.11.1.6	1	TCONS_00026394	map00630	Down
		Metabolism of xenobiotics by cytochrome P450	1	transferase	ec:2.5.1.18	1	TCONS_00028655	map00980	Down
		Phenylpropanoid biosynthesis	1	lactoperoxidase	ec:1.11.1.7	1	TCONS_00026394	map00940	Down
		Tryptophan metabolism	1	equilase	ec:1.11.1.6	1	TCONS_00026394	map00380	Down
K54A	0 v 10	Alanine, aspartate and glutamate metabolism	1	synthase (glutamine-hydrolysing)	ec:6.3.5.5	1	TCONS_00013846	map00250	Up
		Alanine, aspartate and glutamate metabolism	1	carbamoyltransferase	ec:2.1.3.2	1	TCONS_00013846	map00250	Up
		alpha-Linolenic acid metabolism	1	dehydrogenase	ec:1.1.1.1	1	TCONS_00021589	map00592	Down
		Aminobenzoate degradation	1	nitrophenyl phosphatase	ec:3.1.3.41	1	TCONS_00010046	map00627	Down
		Aminobenzoate degradation	1	phosphatase	ec:3.1.3.1	1	TCONS_00010046	map00627	Down
		Benzoate degradation	1	1,2-dioxygenase	ec:1.13.11.1	1	TCONS_00027754	map00362	Down
		Biosynthesis of antibiotics	2	dehydrogenase (NADP+-dependent, decarboxylating)	ec:1.1.1.44	1	TCONS_00019907	map01130	Down
		Biosynthesis of antibiotics	2	dehydrogenase	ec:1.1.1.1	1	TCONS_00021589	map01130	Down
		Biosynthesis of unsaturated fatty acids	1	reductase	ec:1.1.1.100	1	TCONS_00012491	map01040	Down
		Biotin metabolism	1	reductase	ec:1.1.1.100	1	TCONS_00012491	map00780	Down
		Chloroalkane and chloroalkene degradation	1	dehydrogenase	ec:1.1.1.1	1	TCONS_00021589	map00625	Down
		Chlorocyclohexane and chlorobenzene degradation	1	1,2-dioxygenase	ec:1.13.11.1	1	TCONS_00027754	map00361	Down
		Cyanoamino acid metabolism	3	gentiobiase	ec:3.2.1.21	3	TCONS_00006990, TCONS_00019897, TCONS_00019896	map00460	Down
		Drug metabolism - cytochrome P450	2	monooxygenase	ec:1.14.13.8	1	TCONS_00001906	map00982	Up
		Drug metabolism - cytochrome P450	2	dehydrogenase	ec:1.1.1.1	1	TCONS_00021589	map00982	Down
		Drug metabolism - other enzymes	2	ali-esterase	ec:3.1.1.1	2	TCONS_00030449, TCONS_00027864	map00983	Up
		Fatty acid biosynthesis	1	reductase	ec:1.1.1.100	1	TCONS_00012491	map00061	Down
		Fatty acid biosynthesis	1	synthase	ec:2.3.1.85	1	TCONS_00012491	map00061	Down
		Fatty acid degradation	1	dehydrogenase	ec:1.1.1.1	1	TCONS_00021589	map00071	Down
		Fluorobenzoate degradation	1	1,2-dioxygenase	ec:1.13.11.1	1	TCONS_00027754	map00364	Down
		Folate biosynthesis	1	phosphatase	ec:3.1.3.1	1	TCONS_00010046	map00790	Down
		Glutathione metabolism	2	(ATP-hydrolysing)	ec:3.5.2.9	1	TCONS_00000043	map00480	Down
		Glutathione metabolism	2	dehydrogenase (NADP+-dependent, decarboxylating)	ec:1.1.1.44	1	TCONS_00019907	map00480	Down
		Glycerophospholipid metabolism	1	decarboxylase	ec:4.1.1.65	1	TCONS_00024261	map00564	Down
		Glycine, serine and threonine metabolism	1	dehydrogenase	ec:1.1.1.1	1	TCONS_00021589	map00260	Down
		Glycolysis / Gluconeogenesis	1	dehydrogenase	ec:1.1.1.1	1	TCONS_00021589	map00010	Down
		Glyoxylate and dicarboxylate metabolism	1	synthase	ec:2.3.3.9	1	TCONS_00030584	map00630	Down
		Metabolism of xenobiotics by cytochrome P450	1	dehydrogenase	ec:1.1.1.1	1	TCONS_00021589	map00980	Down
		Naphthalene degradation	1	dehydrogenase	ec:1.1.1.1	1	TCONS_00021589	map00626	Down
		Pentose phosphate pathway	1	dehydrogenase (NADP+-dependent, decarboxylating)	ec:1.1.1.44	1	TCONS_00019907	map00030	Down
		Phenylalanine, tyrosine and tryptophan biosynthesis	1	synthase	ec:4.1.3.27	1	TCONS_00006414	map00400	Up
		Phenylpropanoid biosynthesis	3	gentiobiase	ec:3.2.1.21	3	TCONS_00006990, TCONS_00019897, TCONS_00019896	map00940	Down
		Purine metabolism	7	phosphatase	ec:3.6.1.15	7	TCONS_00028235, TCONS_00029610, TCONS_00038097, TCONS_00003728, TCONS_00038084, TCONS_00037990, TCONS_00025031	map00230	Up
		Purine metabolism	7	adenylpyrophosphatase	ec:3.6.1.3	4	TCONS_00029610, TCONS_00038097, TCONS_00003728, TCONS_00038084	map00230	Down
		Pyrimidine metabolism	1	synthase (glutamine-hydrolysing)	ec:6.3.5.5	1	TCONS_00013846	map00240	Up
		Pyrimidine metabolism	1	carbamoyltransferase	ec:2.1.3.2	1	TCONS_00013846	map00240	Up
		Pyruvate metabolism	1	synthase	ec:2.3.3.9	1	TCONS_00030584	map00620	Down
		Retinol metabolism	1	dehydrogenase	ec:1.1.1.1	1	TCONS_00021589	map00830	Down
		Sphingolipid metabolism	1	sulfatase	ec:3.1.6.1	1	TCONS_00025377	map00600	Down
		Starch and sucrose metabolism	4	gentiobiase	ec:3.2.1.21	3	TCONS_00006990, TCONS_00019897, TCONS_00019896	map00500	Down
		Starch and sucrose metabolism	4	disproportionating enzyme	ec:2.4.1.25	1	TCONS_00035573	map00500	Down
		Starch and sucrose metabolism	4	amylo-1,6-glucosidase	ec:3.2.1.33	1	TCONS_00035573	map00500	Down
		Steroid hormone biosynthesis	1	sulfatase	ec:3.1.6.1	1	TCONS_00025377	map00140	Down
		Styrene degradation	1	isomerase	ec:5.2.1.2	1	TCONS_00006609	map00643	Down
		Thiamine metabolism	7	phosphatase	ec:3.6.1.15	7	TCONS_00028235, TCONS_00029610, TCONS_00038097, TCONS_00003728, TCONS_00038084, TCONS_00037990, TCONS_00025031	map00730	Up
		Toluene degradation	1	1,2-dioxygenase	ec:1.13.11.1	1	TCONS_00027754	map00623	Down
		Tyrosine metabolism	2	isomerase	ec:5.2.1.2	1	TCONS_00006609	map00350	Down
		Tyrosine metabolism	2	dehydrogenase	ec:1.1.1.1	1	TCONS_00021589	map00350	Down

## Sheet: GO
Supplementary Data 4. Gene ontology (GO) and KEGG pathway analysis for isolates in YEP medium.
Gene Ontology Analysis, YEP
Isolate	Comparison (mM)	Transcript ID	GO Biological Process	GO Cellular Component	GO Molecular Function
Tox4	0 v 10	TCONS_00001906	oxidation-reduction process		N,N-dimethylaniline monooxygenase activity;flavin adenine dinucleotide binding;NADP binding
		TCONS_00013218	transmembrane transport	integral component of membrane
		TCONS_00016063	proteolysis;pathogenesis	extracellular space	metalloendopeptidase activity;zinc ion binding
		TCONS_00019875	oxidation-reduction process		oxidoreductase activity;transferase activity
		TCONS_00019876	oxidation-reduction process		monooxygenase activity;FAD binding
		TCONS_00023538	proteolysis;pathogenesis	extracellular region	metalloendopeptidase activity;metal ion binding
		TCONS_00023546	proteolysis;lipid catabolic process		triglyceride lipase activity;peptidase activity;metal ion binding
	0 v 25	TCONS_00001906	oxidation-reduction process		N,N-dimethylaniline monooxygenase activity;flavin adenine dinucleotide binding;NADP binding
		TCONS_00003827		cytoplasm
		TCONS_00007027	metabolic process		hydrolase activity
		TCONS_00007601	mitotic cell cycle;syncytium formation by plasma membrane fusion;nematode larval development;proteolysis;complement activation;synaptic transmission, cholinergic;insemination;pathogenesis;embryo development ending in birth or egg hatching;body morphogenesis;locomotion;active evasion of host immune response via regulation of host complement system;elastin catabolic process	extracellular region;cytoplasmic membrane-bounded vesicle	serine-type endopeptidase activity;IgE binding;fibrinogen binding
		TCONS_00009216	oxidation-reduction process;L-proline biosynthetic process		pyrroline-5-carboxylate reductase activity
		TCONS_00009241		fungal-type cell wall	structural constituent of cell wall
		TCONS_00010617	transmembrane transport	integral component of membrane
		TCONS_00012538	oxidation-reduction process		monooxygenase activity;iron ion binding;oxidoreductase activity, acting on paired donors, with incorporation or reduction of molecular oxygen;heme binding
		TCONS_00013024	metabolic process		hydrolase activity
		TCONS_00013218	transmembrane transport	integral component of membrane
		TCONS_00013814			calcium ion binding
		TCONS_00014737	proteolysis	extracellular region	aminopeptidase activity;metal ion binding
		TCONS_00016063	proteolysis;pathogenesis	extracellular space	metalloendopeptidase activity;zinc ion binding
		TCONS_00016714	transmembrane transport	integral component of membrane	substrate-specific transmembrane transporter activity
		TCONS_00018195	proteolysis;oxidation-reduction process		serine-type peptidase activity;oxidoreductase activity
		TCONS_00018642	proteolysis		metalloendopeptidase activity
		TCONS_00019875	oxidation-reduction process		oxidoreductase activity;transferase activity
		TCONS_00019876	oxidation-reduction process		monooxygenase activity;FAD binding
		TCONS_00021027	proteolysis;glutamine metabolic process		peptidase activity;transferase activity
		TCONS_00021105	metabolic process		transferase activity
		TCONS_00022502		extracellular region
		TCONS_00022503		extracellular region
		TCONS_00023538	proteolysis;pathogenesis	extracellular region	metalloendopeptidase activity;metal ion binding
		TCONS_00023546	proteolysis;lipid catabolic process		triglyceride lipase activity;peptidase activity;metal ion binding
		TCONS_00023676	oxidation-reduction process		zinc ion binding;oxidoreductase activity
		TCONS_00025297	oxidation-reduction process		zinc ion binding;oxidoreductase activity
		TCONS_00025298	oxidation-reduction process		zinc ion binding;oxidoreductase activity
		TCONS_00026394	response to oxidative stress;oxidation-reduction process		catalase activity;heme binding;metal ion binding
		TCONS_00028655	metabolic process		glutathione transferase activity
		TCONS_00035880	oxidation-reduction process		oxidoreductase activity, acting on the CH-OH group of donors, NAD or NADP as acceptor;NAD binding
		TCONS_00036596	transmembrane transport	integral component of membrane
		TCONS_00038009		mitochondrion
AF13	0 v 10	TCONS_00000780	methylation		methyltransferase activity
		TCONS_00000781	methylation		methyltransferase activity
		TCONS_00001906	oxidation-reduction process		N,N-dimethylaniline monooxygenase activity;flavin adenine dinucleotide binding;NADP binding
		TCONS_00002366	oxidation-reduction process		peroxidase activity;heme binding
		TCONS_00009108	oxidation-reduction process		N,N-dimethylaniline monooxygenase activity;flavin adenine dinucleotide binding;NADP binding
		TCONS_00009113	cellular aromatic compound metabolic process		isomerase activity
		TCONS_00013200	metabolic process		GTPase activity;GTP binding
		TCONS_00013218	transmembrane transport	integral component of membrane
		TCONS_00016274	chitin metabolic process	extracellular region	chitin binding
		TCONS_00018326	biosynthetic process		transaminase activity;pyridoxal phosphate binding
		TCONS_00020955	lipid metabolic process		hydrolase activity
		TCONS_00022937	prolyl-tRNA aminoacylation	mitochondrion	proline-tRNA ligase activity;ATP binding
		TCONS_00023546	proteolysis;lipid catabolic process		triglyceride lipase activity;peptidase activity;metal ion binding
		TCONS_00026691	oxidation-reduction process		peroxiredoxin activity
		TCONS_00027822	transmembrane transport	integral component of membrane	substrate-specific transmembrane transporter activity
		TCONS_00027890	RNA phosphodiester bond hydrolysis		RNA binding;ribonuclease activity
		TCONS_00029594	regulation of transcription from RNA polymerase II promoter	nucleus	sequence-specific DNA binding RNA polymerase II transcription factor activity;zinc ion binding
		TCONS_00031104	biosynthetic process		transaminase activity;pyridoxal phosphate binding
		TCONS_00038009		mitochondrion
	0 v 25	TCONS_00000201	oxidation-reduction process		zinc ion binding;gluconate 5-dehydrogenase activity
		TCONS_00001906	oxidation-reduction process		N,N-dimethylaniline monooxygenase activity;flavin adenine dinucleotide binding;NADP binding
		TCONS_00002777	transmembrane transport	integral component of membrane
		TCONS_00009113	cellular aromatic compound metabolic process		isomerase activity
		TCONS_00010434	proteolysis		metallopeptidase activity
		TCONS_00012078	metabolic process		lyase activity;pyridoxal phosphate binding
		TCONS_00018577	metabolic process		transferase activity;phosphopantetheine binding
		TCONS_00021100	pathogenesis;oxidation-reduction process		beta-cyclopiazonate dehydrogenase activity
		TCONS_00021101	pathogenesis;oxidation-reduction process		beta-cyclopiazonate dehydrogenase activity
		TCONS_00021103	metabolic process		transferase activity
		TCONS_00021105	metabolic process		transferase activity
		TCONS_00022341	alkaloid metabolic process		tryptophan dimethylallyltransferase activity
		TCONS_00025297	oxidation-reduction process		zinc ion binding;oxidoreductase activity
		TCONS_00025298	oxidation-reduction process		zinc ion binding;oxidoreductase activity
		TCONS_00026635	metabolic process		catalytic activity
		TCONS_00026691	oxidation-reduction process		peroxiredoxin activity
		TCONS_00027822	transmembrane transport	integral component of membrane	substrate-specific transmembrane transporter activity
		TCONS_00029505	transmembrane transport	integral component of membrane
		TCONS_00031032	MAPK cascade involved in cell wall organization or biogenesis;positive regulation of calcium ion transport into cytosol;peptidyl-threonine phosphorylation;positive regulation of calcium-mediated signaling involved in cellular response to salt stress	nucleus;cytosol;cell division site;mitotic spindle pole body	ATP binding;MAP kinase activity involved in cell wall organization or biogenesis
		TCONS_00031088	carbohydrate metabolic process	plasma membrane;anchored component of membrane	transferase activity
		TCONS_00035595		peroxisome
		TCONS_00037247	siderophore catabolic process	intracellular	hydrolase activity, acting on ester bonds
NRRL3357	0 v 10	TCONS_00001906	oxidation-reduction process		N,N-dimethylaniline monooxygenase activity;flavin adenine dinucleotide binding;NADP binding
		TCONS_00005124	tryptophan catabolic process;quinolinate biosynthetic process;'de novo' NAD biosynthetic process from tryptophan;anthranilate metabolic process;L-kynurenine catabolic process	cytoplasm	pyridoxal phosphate binding;kynureninase activity
		TCONS_00012078	metabolic process		lyase activity;pyridoxal phosphate binding
		TCONS_00031293	carbohydrate metabolic process;chitin catabolic process		chitinase activity;chitin binding
		TCONS_00034791	methylation		O-methyltransferase activity
		TCONS_00037510	metabolic process		deaminase activity
	0 v 20	TCONS_00000113	DNA repair;dephosphorylation;cellular manganese ion homeostasis;actin cytoskeleton organization;cell division;transmembrane transport;nucleic acid phosphodiester bond hydrolysis	endoplasmic reticulum;integral component of membrane	exonuclease activity;substrate-specific transmembrane transporter activity
		TCONS_00000583	monocarboxylic acid transport;anion transmembrane transport;organic acid transmembrane transport	integral component of membrane;cell part	anion transmembrane transporter activity;secondary active transmembrane transporter activity
		TCONS_00000584	plasma membrane pyruvate transport;carbohydrate transport;proton transport;plasma membrane lactate transport;plasma membrane selenite transport	mitochondrion;plasma membrane;integral component of membrane	secondary active monocarboxylate transmembrane transporter activity;selenite:proton symporter activity
		TCONS_00000809		nucleus;cytosol
		TCONS_00001469	oxidation-reduction process		zinc ion binding;oxidoreductase activity
		TCONS_00001906	oxidation-reduction process		N,N-dimethylaniline monooxygenase activity;flavin adenine dinucleotide binding;NADP binding
		TCONS_00001912	metabolic process		hydrolase activity
		TCONS_00002767	tRNA threonylcarbamoyladenosine modification;proteolysis		metalloendopeptidase activity
		TCONS_00004189	metabolic process	membrane	ATP binding;ATPase activity
		TCONS_00004228	glucose catabolic process	cytoplasm	phosphoglycerate mutase activity;manganese ion binding
		TCONS_00005124	tryptophan catabolic process;quinolinate biosynthetic process;'de novo' NAD biosynthetic process from tryptophan;anthranilate metabolic process;L-kynurenine catabolic process	cytoplasm	pyridoxal phosphate binding;kynureninase activity
		TCONS_00005150	oxidation-reduction process		oxidoreductase activity
		TCONS_00005580	oxidation-reduction process		monooxygenase activity;iron ion binding;oxidoreductase activity, acting on paired donors, with incorporation or reduction of molecular oxygen;heme binding
		TCONS_00005767	tricarboxylic acid cycle	nucleus;cytosol	succinate dehydrogenase activity
		TCONS_00007006	carbohydrate metabolic process		hydrolase activity, acting on glycosyl bonds;cation binding
		TCONS_00007560	methylation		O-methyltransferase activity
		TCONS_00007955	oxidation-reduction process		dioxygenase activity
		TCONS_00008128	metabolic process		magnesium ion binding;pyruvate decarboxylase activity;thiamine pyrophosphate binding
		TCONS_00008514	translation	ribosome	structural constituent of ribosome
		TCONS_00008820	heme a biosynthetic process;electron transport chain	integral component of mitochondrial inner membrane	electron carrier activity;oxidoreductase activity, acting on the CH-CH group of donors;oxidoreductase activity, acting on NAD(P)H, heme protein as acceptor
		TCONS_00009162			nucleic acid binding;ATP binding
		TCONS_00009979	proteolysis		aspartic-type endopeptidase activity
		TCONS_00010035	DNA metabolic process		endodeoxyribonuclease activity, producing 5'-phosphomonoesters
		TCONS_00010296	metabolic process		transferase activity
		TCONS_00011801	mitochondrial genome maintenance;cellular iron ion homeostasis;guanine nucleotide transmembrane transport	mitochondrion;integral component of membrane	guanine nucleotide transmembrane transporter activity
		TCONS_00012078	metabolic process		lyase activity;pyridoxal phosphate binding
		TCONS_00012558	metabolic process		ligase activity
		TCONS_00012600	response to stress	integral component of membrane
		TCONS_00012939	fatty acid biosynthetic process;oxidation-reduction process	fatty acid synthase complex	fatty acid synthase activity;hydrolase activity, acting on ester bonds
		TCONS_00013329	metabolic process		isomerase activity;coenzyme binding
		TCONS_00013914	metabolic process		hydrolase activity
		TCONS_00014231	transcription, DNA-templated;regulation of transcription from RNA polymerase II promoter	nucleus	sequence-specific DNA binding RNA polymerase II transcription factor activity;DNA binding;zinc ion binding
		TCONS_00014447	oxidation-reduction process		L-lactate dehydrogenase (cytochrome) activity;FMN binding;heme binding;metal ion binding
		TCONS_00014528	cellular amino acid metabolic process;oxidation-reduction process	extracellular region;cytosol	glutamate dehydrogenase (NADP+) activity
		TCONS_00014948		nucleus	protein dimerization activity
		TCONS_00015660	oxidation-reduction process		dioxygenase activity
		TCONS_00016242	metabolic process	cytosol	hydrolase activity
		TCONS_00016430	oxidation-reduction process		oxidoreductase activity, acting on the aldehyde or oxo group of donors, NAD or NADP as acceptor
		TCONS_00016431	oxidation-reduction process		oxidoreductase activity, acting on the aldehyde or oxo group of donors, NAD or NADP as acceptor
		TCONS_00016687	methylation;mitochondrial translation	mitochondrial small ribosomal subunit	structural constituent of ribosome;methyltransferase activity
		TCONS_00016990	oxidation-reduction process		iron ion binding;oxidoreductase activity, acting on paired donors, with incorporation or reduction of molecular oxygen, reduced flavin or flavoprotein as one donor, and incorporation of one atom of oxygen;heme binding
		TCONS_00017535	nitrogen compound metabolic process	nucleolus;cytoplasm	nickel cation binding
		TCONS_00019051	proteolysis		serine-type carboxypeptidase activity
		TCONS_00019220	metabolic process		N-acetyltransferase activity
		TCONS_00019876	oxidation-reduction process		monooxygenase activity;FAD binding
		TCONS_00019882	oxidation-reduction process		oxidoreductase activity
		TCONS_00020548	ribosomal large subunit assembly;cytoplasmic translation	cytosolic large ribosomal subunit	structural constituent of ribosome
		TCONS_00020644	transmembrane transport	integral component of membrane
		TCONS_00020998	oxidation-reduction process		oxidoreductase activity
		TCONS_00021027	proteolysis;glutamine metabolic process		peptidase activity;transferase activity
		TCONS_00021507	translational initiation		translation initiation factor activity
		TCONS_00022358	transmembrane transport	integral component of membrane
		TCONS_00022410	oxidation-reduction process		oxidoreductase activity
		TCONS_00023110	oxidation-reduction process		protein disulfide oxidoreductase activity;isomerase activity
		TCONS_00023434	oxidation-reduction process		monooxygenase activity;iron ion binding;oxidoreductase activity, acting on paired donors, with incorporation or reduction of molecular oxygen;heme binding
		TCONS_00023441	oxidation-reduction process		monooxygenase activity;iron ion binding;oxidoreductase activity, acting on paired donors, with incorporation or reduction of molecular oxygen;heme binding
		TCONS_00023443	transmembrane transport	membrane	transporter activity
		TCONS_00023546	proteolysis;lipid catabolic process		triglyceride lipase activity;peptidase activity;metal ion binding
		TCONS_00024047	gluconeogenesis;glycolytic process;phosphorylation	nucleus;mitochondrion	phosphoglycerate kinase activity;ATP binding
		TCONS_00024048		fungal-type vacuole;integral component of membrane
		TCONS_00024262	antibiotic biosynthetic process		ATP binding;hydrolase activity, acting on ester bonds;phosphopantetheine binding;N-(5-amino-5-carboxypentanoyl)-L-cysteinyl-D-valine synthase activity
		TCONS_00025032		viral envelope
		TCONS_00025033		viral envelope
		TCONS_00025286	polysaccharide catabolic process	extracellular region	chitosanase activity
		TCONS_00026481	transmembrane transport	integral component of membrane
		TCONS_00026520	transcription, DNA-templated	nucleus	DNA binding;zinc ion binding
		TCONS_00026690	oxidation-reduction process		peroxiredoxin activity
		TCONS_00027053	metabolic process		hydrolase activity
		TCONS_00027890	RNA phosphodiester bond hydrolysis		RNA binding;ribonuclease activity
		TCONS_00028236	sulfate assimilation;oxidation-reduction process	cytosol;sulfite reductase complex (NADPH)	oxidoreductase activity, acting on the aldehyde or oxo group of donors
		TCONS_00028542	metabolic process		transferase activity
		TCONS_00028591	proteolysis	fungal-type cell wall;cell septum	serine-type endopeptidase activity;tripeptide aminopeptidase activity
		TCONS_00029673	oxidation-reduction process		oxidoreductase activity, acting on the aldehyde or oxo group of donors, NAD or NADP as acceptor
		TCONS_00030076	oxidation-reduction process		iron ion binding;oxidoreductase activity, acting on paired donors, with incorporation or reduction of molecular oxygen;heme binding
		TCONS_00031372	threonine biosynthetic process;homoserine metabolic process;phosphorylation	cytoplasm	homoserine kinase activity;ATP binding
		TCONS_00031373	threonine biosynthetic process;homoserine metabolic process;phosphorylation	cytoplasm	homoserine kinase activity;ATP binding
		TCONS_00031594	metabolic process		hydrolase activity
		TCONS_00032278	oxidation-reduction process		oxidoreductase activity
		TCONS_00032417	carbohydrate transport;transmembrane transport	integral component of membrane	substrate-specific transmembrane transporter activity
		TCONS_00032418	carbohydrate transport;transmembrane transport	integral component of membrane	substrate-specific transmembrane transporter activity
		TCONS_00033833			catalytic activity
		TCONS_00034354	potassium ion transmembrane transport	integral component of membrane	potassium channel activity
		TCONS_00034355	potassium ion transmembrane transport	integral component of membrane	potassium channel activity
		TCONS_00034378	transport	integral component of membrane	transporter activity
		TCONS_00034528	iron ion transmembrane transport	integral component of membrane	iron ion transmembrane transporter activity
		TCONS_00035110	fatty acid biosynthetic process;oxidation-reduction process	integral component of membrane	iron ion binding;oxidoreductase activity
		TCONS_00035202	oligopeptide transport	integral component of membrane	transporter activity
		TCONS_00035369	amino acid transmembrane transport	integral component of membrane	amino acid transmembrane transporter activity
		TCONS_00035948	phosphate ion transmembrane transport;sodium ion transmembrane transport	plasma membrane	inorganic phosphate transmembrane transporter activity;sodium:inorganic phosphate symporter activity;identical protein binding
		TCONS_00036052	metabolic process		catalytic activity
		TCONS_00036209	oxidation-reduction process		monooxygenase activity;iron ion binding;oxidoreductase activity, acting on paired donors, with incorporation or reduction of molecular oxygen;heme binding
		TCONS_00036243	transport	membrane	transporter activity
		TCONS_00036518	methylation		O-methyltransferase activity
		TCONS_00036596	transmembrane transport	integral component of membrane
		TCONS_00036939	metabolic process		hydrolase activity
		TCONS_00036967	amine metabolic process;oxidation-reduction process		copper ion binding;primary amine oxidase activity;carbon-sulfur lyase activity;quinone binding
		TCONS_00037039	mitotic cell cycle;syncytium formation by plasma membrane fusion;nematode larval development;glutamate catabolic process;synaptic transmission, cholinergic;insemination;gamma-aminobutyric acid metabolic process;embryo development ending in birth or egg hatching;body morphogenesis;locomotion	cytoplasmic membrane-bounded vesicle	glutamate decarboxylase activity;pyridoxal phosphate binding
		TCONS_00037044	biosynthetic process		transaminase activity;pyridoxal phosphate binding
		TCONS_00037166	regulation of transcription, DNA-templated		metal ion binding
		TCONS_00037189	oxidation-reduction process		oxidoreductase activity, acting on CH-OH group of donors;flavin adenine dinucleotide binding
		TCONS_00037787		nucleus	DNA binding
		TCONS_00037954	oxidation-reduction process		oxidoreductase activity
		TCONS_00038112	transmembrane transport	integral component of membrane
Aflaguard	0 v 10	TCONS_00000780	methylation		methyltransferase activity
		TCONS_00001906	oxidation-reduction process		N,N-dimethylaniline monooxygenase activity;flavin adenine dinucleotide binding;NADP binding
		TCONS_00003827		cytoplasm
		TCONS_00012538	oxidation-reduction process		monooxygenase activity;iron ion binding;oxidoreductase activity, acting on paired donors, with incorporation or reduction of molecular oxygen;heme binding
		TCONS_00016274	chitin metabolic process	extracellular region	chitin binding
		TCONS_00026690	oxidation-reduction process		peroxiredoxin activity
		TCONS_00026691	oxidation-reduction process		peroxiredoxin activity
		TCONS_00030997	cellular response to starvation;ascospore formation;cellular response to heat;asexual sporulation resulting in formation of a cellular spore;trehalose catabolic process involved in cellular response to stress	cytosol	alpha,alpha-trehalase activity;calcium ion binding
	0 v 20	TCONS_00000175	amino acid transmembrane transport	integral component of membrane	amino acid transmembrane transporter activity
		TCONS_00000201	oxidation-reduction process		zinc ion binding;gluconate 5-dehydrogenase activity
		TCONS_00000503	aromatic compound catabolic process;oxidation-reduction process		monooxygenase activity;iron ion binding;oxidoreductase activity, acting on paired donors, with incorporation or reduction of molecular oxygen, NAD(P)H as one donor, and incorporation of two atoms of oxygen into one donor;2 iron, 2 sulfur cluster binding
		TCONS_00000551	regulation of transcription, DNA-templated
		TCONS_00000759			carbohydrate binding
		TCONS_00000780	methylation		methyltransferase activity
		TCONS_00000814	metabolic process		transferase activity
		TCONS_00000948	carbohydrate metabolic process;N-acetylglucosamine catabolic process	extracellular region	beta-N-acetylglucosaminidase activity
		TCONS_00001412	metal ion transport;transmembrane transport	membrane	metal ion transmembrane transporter activity
		TCONS_00001906	oxidation-reduction process		N,N-dimethylaniline monooxygenase activity;flavin adenine dinucleotide binding;NADP binding
		TCONS_00002364	oxidation-reduction process		peroxidase activity;heme binding
		TCONS_00002597		Golgi apparatus
		TCONS_00002600		Golgi apparatus
		TCONS_00002767	tRNA threonylcarbamoyladenosine modification;proteolysis		metalloendopeptidase activity
		TCONS_00002777	transmembrane transport	integral component of membrane
		TCONS_00003101	transmembrane transport	integral component of membrane
		TCONS_00003696	carbohydrate transport;transmembrane transport;cellular response to glucose stimulus	cytoplasm;integral component of membrane	substrate-specific transmembrane transporter activity
		TCONS_00003708			ATP binding
		TCONS_00003827		cytoplasm
		TCONS_00003908	translation	ribosome	structural constituent of ribosome
		TCONS_00004215			nucleotide binding;nucleic acid binding
		TCONS_00004823	metabolic process		transferase activity
		TCONS_00006279	carbohydrate metabolic process;chitin catabolic process		chitinase activity
		TCONS_00006358	transmembrane transport	integral component of membrane
		TCONS_00007596	mitotic cell cycle;syncytium formation by plasma membrane fusion;nematode larval development;proteolysis;complement activation;synaptic transmission, cholinergic;insemination;pathogenesis;embryo development ending in birth or egg hatching;body morphogenesis;locomotion;active evasion of host immune response via regulation of host complement system;elastin catabolic process	extracellular region;cytoplasmic membrane-bounded vesicle	serine-type endopeptidase activity;IgE binding;fibrinogen binding
		TCONS_00007601	mitotic cell cycle;syncytium formation by plasma membrane fusion;nematode larval development;proteolysis;complement activation;synaptic transmission, cholinergic;insemination;pathogenesis;embryo development ending in birth or egg hatching;body morphogenesis;locomotion;active evasion of host immune response via regulation of host complement system;elastin catabolic process	extracellular region;cytoplasmic membrane-bounded vesicle	serine-type endopeptidase activity;IgE binding;fibrinogen binding
		TCONS_00007854	regulation of transcription, DNA-templated	nucleus	sequence-specific DNA binding transcription factor activity
		TCONS_00008678	acetyl-CoA biosynthetic process from pyruvate;glycolytic process;oxidation-reduction process	intracellular membrane-bounded organelle	pyruvate dehydrogenase (acetyl-transferring) activity
		TCONS_00008833	acetate metabolic process;gluconeogenesis;glycolytic process;carbon utilization;phosphorylation	cytosol	phosphoenolpyruvate carboxykinase (ATP) activity;phosphoenolpyruvate carboxykinase (GTP) activity;ATP binding;kinase activity
		TCONS_00009108	oxidation-reduction process		N,N-dimethylaniline monooxygenase activity;flavin adenine dinucleotide binding;NADP binding
		TCONS_00009241		fungal-type cell wall	structural constituent of cell wall
		TCONS_00009274	nitrogen compound metabolic process;oxidation-reduction process	mitochondrion	copper ion binding;nitrite reductase (NO-forming) activity
		TCONS_00009783	transmembrane transport	integral component of membrane
		TCONS_00010466	carbohydrate metabolic process		hydrolase activity, hydrolyzing O-glycosyl compounds
		TCONS_00010498	cellular aromatic compound metabolic process		isomerase activity
		TCONS_00010519	metabolic process		catalytic activity
		TCONS_00010640	metabolic process		hydrolase activity
		TCONS_00012538	oxidation-reduction process		monooxygenase activity;iron ion binding;oxidoreductase activity, acting on paired donors, with incorporation or reduction of molecular oxygen;heme binding
		TCONS_00013218	transmembrane transport	integral component of membrane
		TCONS_00013551	oxidation-reduction process		oxidoreductase activity
		TCONS_00013789	oxidation-reduction process		FMN binding;oxidoreductase activity
		TCONS_00013914	metabolic process		hydrolase activity
		TCONS_00014230	transcription, DNA-templated;regulation of transcription from RNA polymerase II promoter	nucleus	sequence-specific DNA binding RNA polymerase II transcription factor activity;DNA binding;zinc ion binding
		TCONS_00014737	proteolysis	extracellular region	aminopeptidase activity;metal ion binding
		TCONS_00014738	proteolysis	extracellular region	aminopeptidase activity;metal ion binding
		TCONS_00014900	response to stress	integral component of membrane
		TCONS_00015095	oxidation-reduction process		N,N-dimethylaniline monooxygenase activity;flavin adenine dinucleotide binding;NADP binding
		TCONS_00015209	RNA processing;RNA phosphodiester bond hydrolysis, endonucleolytic		RNA binding;ribonuclease III activity
		TCONS_00015377	nucleoside metabolic process		catalytic activity
		TCONS_00016096	purine ribonucleoside monophosphate biosynthetic process		adenosine deaminase activity
		TCONS_00016242	metabolic process	cytosol	hydrolase activity
		TCONS_00016416	oxidation-reduction process		oxidoreductase activity
		TCONS_00016421	transmembrane transport	integral component of membrane
		TCONS_00016430	oxidation-reduction process		oxidoreductase activity, acting on the aldehyde or oxo group of donors, NAD or NADP as acceptor
		TCONS_00016431	oxidation-reduction process		oxidoreductase activity, acting on the aldehyde or oxo group of donors, NAD or NADP as acceptor
		TCONS_00016530	translation;oxidation-reduction process	large ribosomal subunit	structural constituent of ribosome;phosphoglycerate dehydrogenase activity;D-2-hydroxy-acid dehydrogenase activity;NAD binding
		TCONS_00017019	cellulose catabolic process;xylan catabolic process	extracellular region	acetylxylan esterase activity
		TCONS_00017020	cellulose catabolic process;xylan catabolic process	extracellular region	acetylxylan esterase activity
		TCONS_00017023	oxidation-reduction process		monooxygenase activity
		TCONS_00017299	metabolic process		nucleic acid binding;ATP binding;ATP-dependent helicase activity;heme binding;metal ion binding
		TCONS_00017609	autophagy;protein transport;COPII vesicle coating;protein localization to endoplasmic reticulum exit site	Golgi membrane;endoplasmic reticulum membrane;ER to Golgi transport vesicle membrane;viral capsid;endoplasmic reticulum exit site	protein anchor
		TCONS_00018030	protein dephosphorylation		protein serine/threonine phosphatase activity
		TCONS_00018039	amine transport;ascospore wall assembly;transmembrane transport	prospore membrane;integral component of membrane	amine transmembrane transporter activity
		TCONS_00018183			zinc ion binding
		TCONS_00018589	metabolic process		carbon-sulfur lyase activity
		TCONS_00019186	proteolysis	extracellular region	metalloendopeptidase activity;metal ion binding
		TCONS_00019418	phospholipid catabolic process	plasma membrane;anchored component of membrane	lysophospholipase activity
		TCONS_00019687	cortical protein anchoring	cell cortex	phospholipid binding
		TCONS_00020107	transmembrane transport	integral component of membrane
		TCONS_00020289	spliceosomal tri-snRNP complex assembly;generation of catalytic spliceosome for second transesterification step;mRNA 3'-splice site recognition	Prp19 complex;spliceosomal complex;U5 snRNP;U4/U6 x U5 tri-snRNP complex	U6 snRNA binding;U1 snRNA binding;U2 snRNA binding;U5 snRNA binding;pre-mRNA intronic binding
		TCONS_00020802	aromatic amino acid family biosynthetic process		aromatic-amino-acid:2-oxoglutarate aminotransferase activity;pyridoxal phosphate binding
		TCONS_00020955	lipid metabolic process		hydrolase activity
		TCONS_00021022	sterol metabolic process	endoplasmic reticulum;integral component of membrane	cholestenol delta-isomerase activity
		TCONS_00022159	transmembrane transport	integral component of membrane
		TCONS_00022258	metabolic process		ligase activity
		TCONS_00022335	transmembrane transport;oxidation-reduction process	integral component of membrane	iron ion binding;oxidoreductase activity, acting on paired donors, with incorporation or reduction of molecular oxygen;heme binding
		TCONS_00022341	alkaloid metabolic process		tryptophan dimethylallyltransferase activity
		TCONS_00022381	methylation		methyltransferase activity
		TCONS_00022400	metabolic process;transmembrane transport	integral component of membrane	transferase activity
		TCONS_00022425	carbohydrate transport;transmembrane transport	integral component of membrane	substrate-specific transmembrane transporter activity
		TCONS_00022735	metabolic process;transmembrane transport	integral component of membrane	ATP binding;ATPase activity, coupled to transmembrane movement of substances
		TCONS_00023009	metabolic process		catalytic activity
		TCONS_00023401	methylation		O-methyltransferase activity
		TCONS_00023473		hyphal tip
		TCONS_00023571	oxidation-reduction process	nucleus;cytosol;membrane	oxidoreductase activity, acting on the CH-CH group of donors, NAD or NADP as acceptor;hydrolase activity, acting on carbon-nitrogen (but not peptide) bonds
		TCONS_00023676	oxidation-reduction process		zinc ion binding;oxidoreductase activity
		TCONS_00023677	oxidation-reduction process		zinc ion binding;oxidoreductase activity
		TCONS_00023696	metabolic process		transferase activity;phosphopantetheine binding
		TCONS_00023834	oxidation-reduction process		monooxygenase activity
		TCONS_00024144	carbohydrate metabolic process		hydrolase activity, hydrolyzing O-glycosyl compounds;carbohydrate binding
		TCONS_00024190		extracellular region
		TCONS_00024262	antibiotic biosynthetic process		ATP binding;hydrolase activity, acting on ester bonds;phosphopantetheine binding;N-(5-amino-5-carboxypentanoyl)-L-cysteinyl-D-valine synthase activity
		TCONS_00024588	proline catabolic process;oxidation-reduction process		proline dehydrogenase activity
		TCONS_00024805	copper ion import;copper ion transmembrane transport	integral component of plasma membrane	copper uptake transmembrane transporter activity
		TCONS_00024925	mitotic sister chromatid segregation;establishment of mitotic spindle orientation;karyogamy involved in conjugation with cellular fusion;sporocarp development involved in asexual reproduction;vacuole organization;synapsis;metabolic process;dynein-driven meiotic oscillatory nuclear movement;sister chromatid biorientation;regulation of mitotic attachment of spindle microtubules to kinetochore	cytoplasmic dynein complex;cortical microtubule cytoskeleton;meiotic spindle pole body;meiotic spindle astral microtubule	microtubule motor activity;ATP binding;ATPase activity;minus-end directed microfilament motor activity
		TCONS_00024927	positive regulation of GTPase activity		Rho guanyl-nucleotide exchange factor activity
		TCONS_00025286	polysaccharide catabolic process	extracellular region	chitosanase activity
		TCONS_00025652	oxidation-reduction process		fatty-acyl-CoA reductase (alcohol-forming) activity
		TCONS_00026267	transmembrane transport	integral component of membrane
		TCONS_00026394	response to oxidative stress;oxidation-reduction process		catalase activity;heme binding;metal ion binding
		TCONS_00026500	pantothenate biosynthetic process;oxidation-reduction process	cytoplasm	2-dehydropantoate 2-reductase activity;NADP binding
		TCONS_00026690	oxidation-reduction process		peroxiredoxin activity
		TCONS_00026691	oxidation-reduction process		peroxiredoxin activity
		TCONS_00026906	proteolysis		aspartic-type endopeptidase activity
		TCONS_00027048	protein phosphorylation		protein serine/threonine kinase activity;ATP binding
		TCONS_00027159	free ubiquitin chain polymerization;protein ubiquitination	nucleus;mitochondrion;cytosol	ubiquitin-protein transferase activity;ligase activity
		TCONS_00027484	carbohydrate metabolic process		hydrolase activity, hydrolyzing O-glycosyl compounds;carbon-sulfur lyase activity
		TCONS_00028138	metabolic process		hydrolase activity
		TCONS_00028542	metabolic process		transferase activity
		TCONS_00028707	metabolic process	membrane	transferase activity, transferring glycosyl groups
		TCONS_00028708	metabolic process	membrane	transferase activity, transferring glycosyl groups
		TCONS_00029141	oxidation-reduction process		monooxygenase activity
		TCONS_00029636	oxidation-reduction process		peroxidase activity;heme binding
		TCONS_00029840	microtubule cytoskeleton organization;cytokinesis;small GTPase mediated signal transduction;positive regulation of GTPase activity	intracellular	guanyl-nucleotide exchange factor activity;microtubule binding
		TCONS_00030539	proteolysis		carboxypeptidase activity
		TCONS_00030604	transmembrane transport;oxidation-reduction process	integral component of membrane	oxidoreductase activity;transmembrane transporter activity
		TCONS_00031295		integral component of membrane
		TCONS_00031297		integral component of membrane
		TCONS_00031464	transcription elongation from RNA polymerase I promoter;transcription of nuclear large rRNA transcript from RNA polymerase I promoter	DNA-directed RNA polymerase I complex	RNA polymerase I activity;DNA binding
		TCONS_00032365	oxidation-reduction process		monooxygenase activity;iron ion binding;oxidoreductase activity, acting on paired donors, with incorporation or reduction of molecular oxygen;heme binding
		TCONS_00032985	metabolic process		hydrolase activity
		TCONS_00033009	carbohydrate metabolic process;chitin catabolic process		hydrolase activity, hydrolyzing O-glycosyl compounds;chitin binding
		TCONS_00033442	regulation of transcription from RNA polymerase II promoter;transmembrane transport	nucleus;integral component of membrane	sequence-specific DNA binding RNA polymerase II transcription factor activity;zinc ion binding
		TCONS_00034210	aerobic respiration;regulation of catalytic activity;mitochondrial respiratory chain supercomplex assembly;hydrogen ion transmembrane transport	mitochondrial respiratory chain complex IV	cytochrome-c oxidase activity;enzyme regulator activity
		TCONS_00035008	oxidation-reduction process;asperfuranone biosynthetic process;fumiquinazoline C biosynthetic process	extracellular region;fungal-type cell wall	UDP-N-acetylmuramate dehydrogenase activity;flavin adenine dinucleotide binding
		TCONS_00035055	glutamine metabolic process		transferase activity
		TCONS_00035152	pectin catabolic process;cell wall organization	extracellular region	pectate lyase activity
		TCONS_00035158	metabolic process		methylaspartate ammonia-lyase activity
		TCONS_00035202	oligopeptide transport	integral component of membrane	transporter activity
		TCONS_00035287	polyketide biosynthetic process	periplasmic space	lyase activity
		TCONS_00035369	amino acid transmembrane transport	integral component of membrane	amino acid transmembrane transporter activity
		TCONS_00035799	oxidation-reduction process		phosphogluconate dehydrogenase (decarboxylating) activity;NAD binding
		TCONS_00035815		integral component of membrane
		TCONS_00035867	proline biosynthetic process;oxidation-reduction process		pyrroline-5-carboxylate reductase activity;transferase activity, transferring acyl groups;hydrolase activity
		TCONS_00035872	oxidation-reduction process		oxidoreductase activity
		TCONS_00035952	integrin-mediated signaling pathway;protein ubiquitination		ubiquitin-protein transferase activity;zinc ion binding
		TCONS_00035954	proteolysis		aspartic-type endopeptidase activity
		TCONS_00036308	methylation		methyltransferase activity
		TCONS_00036406	metabolic process		hydrolase activity
		TCONS_00036529	ergosterol biosynthetic process;pathogenesis;cellular response to iron ion starvation;cellular response to hydrogen peroxide;N',N'',N'''-triacetylfusarinine C biosynthetic process	peroxisome	lyase activity;isomerase activity
		TCONS_00036833	oxidation-reduction process;nucleic acid phosphodiester bond hydrolysis		endonuclease activity;isomerase activity;dioxygenase activity
		TCONS_00036998	oxidation-reduction process	integral component of membrane	oxidoreductase activity
		TCONS_00036999	oxidation-reduction process	integral component of membrane	oxidoreductase activity
		TCONS_00037452	carbohydrate metabolic process;N-acetylglucosamine metabolic process		glucosamine-6-phosphate deaminase activity;hydrolase activity
		TCONS_00037624	protein phosphorylation	mitochondrial membrane	protein kinase activity;ATP binding
		TCONS_00037990	metabolic process		helicase activity;metal ion binding
		TCONS_00038030	riboflavin biosynthetic process;oxidation-reduction process		5-amino-6-(5-phosphoribosylamino)uracil reductase activity
		TCONS_00038054	protein phosphorylation		protein serine/threonine kinase activity;ATP binding
		TCONS_00038064	protein phosphorylation		protein kinase activity;ATP binding
		TCONS_00038092	mRNA splicing, via spliceosome	spliceosomal complex	U6 snRNA binding;U5 snRNA binding
		TCONS_00038112	transmembrane transport	integral component of membrane
AF36	0 v 10	TCONS_00001906	oxidation-reduction process		N,N-dimethylaniline monooxygenase activity;flavin adenine dinucleotide binding;NADP binding
		TCONS_00013218	transmembrane transport	integral component of membrane
		TCONS_00018642	proteolysis		metalloendopeptidase activity
		TCONS_00023538	proteolysis;pathogenesis	extracellular region	metalloendopeptidase activity;metal ion binding
		TCONS_00023676	oxidation-reduction process		zinc ion binding;oxidoreductase activity
		TCONS_00023677	oxidation-reduction process		zinc ion binding;oxidoreductase activity
		TCONS_00026394	response to oxidative stress;oxidation-reduction process		catalase activity;heme binding;metal ion binding
		TCONS_00026635	metabolic process		catalytic activity
		TCONS_00026690	oxidation-reduction process		peroxiredoxin activity
		TCONS_00028655	metabolic process		glutathione transferase activity
		TCONS_00029534	oxidation-reduction process		monooxygenase activity;iron ion binding;oxidoreductase activity, acting on paired donors, with incorporation or reduction of molecular oxygen;heme binding
		TCONS_00036635		membrane	growth factor activity
K54A	0 v 10	TCONS_00000043	metabolic process	cytosol	5-oxoprolinase (ATP-hydrolyzing) activity
		TCONS_00000814	metabolic process		transferase activity
		TCONS_00001412	metal ion transport;transmembrane transport	membrane	metal ion transmembrane transporter activity
		TCONS_00001414	metabolic process		N-acetyltransferase activity
		TCONS_00001906	oxidation-reduction process		N,N-dimethylaniline monooxygenase activity;flavin adenine dinucleotide binding;NADP binding
		TCONS_00003674	proteolysis	fungal-type vacuole;fungal-type cell wall	metallopeptidase activity
		TCONS_00003728	metabolic process;transmembrane transport	integral component of membrane	ATP binding;ATPase activity, coupled to transmembrane movement of substances
		TCONS_00004036	oxidation-reduction process		oxidoreductase activity
		TCONS_00004813			transferase activity
		TCONS_00004876	transmembrane transport	integral component of membrane
		TCONS_00005022	metabolic process		carbon-sulfur lyase activity
		TCONS_00005600	translational initiation		translation initiation factor activity
		TCONS_00006414	tryptophan biosynthetic process;cleistothecium development	anthranilate synthase complex	anthranilate synthase activity
		TCONS_00006609	L-phenylalanine catabolic process	cytoplasm	maleylacetoacetate isomerase activity;transferase activity
		TCONS_00006990	cellulose catabolic process	extracellular space	beta-glucosidase activity
		TCONS_00007153	oxidation-reduction process		monooxygenase activity;iron ion binding;oxidoreductase activity, acting on paired donors, with incorporation or reduction of molecular oxygen;heme binding
		TCONS_00008254	reciprocal meiotic recombination	mitochondrion;endoplasmic reticulum;viral envelope
		TCONS_00010046	dephosphorylation		alkaline phosphatase activity
		TCONS_00011445	metabolic process	mitochondrion;cytosol	transaminase activity;pyridoxal phosphate binding
		TCONS_00011900	metabolic process		hydrolase activity
		TCONS_00012491	oxidation-reduction process		3-oxoacyl-[acyl-carrier-protein] reductase (NADPH) activity
		TCONS_00013551	oxidation-reduction process		oxidoreductase activity
		TCONS_00013846	'de novo' pyrimidine nucleobase biosynthetic process;glutamine metabolic process;negative regulation of pyrimidine nucleobase metabolic process	mitochondrion;integral component of membrane	aspartate carbamoyltransferase activity;carbamoyl-phosphate synthase (glutamine-hydrolyzing) activity;ATP binding;amino acid binding;metal ion binding
		TCONS_00014886	metabolic process		transferase activity, transferring acyl groups;hydrolase activity
		TCONS_00014948		nucleus	protein dimerization activity
		TCONS_00015146	oxidation-reduction process	integral component of membrane	oxidoreductase activity
		TCONS_00015334	transcription, DNA-templated;regulation of transcription from RNA polymerase II promoter	nucleus	sequence-specific DNA binding RNA polymerase II transcription factor activity;DNA binding;zinc ion binding
		TCONS_00016093		integral component of membrane
		TCONS_00016369	transmembrane transport	integral component of membrane
		TCONS_00019896	cellulose catabolic process		beta-glucosidase activity
		TCONS_00019897	cellulose catabolic process		beta-glucosidase activity
		TCONS_00019907	oxidation-reduction process		phosphogluconate dehydrogenase (decarboxylating) activity;NAD binding
		TCONS_00020327	re-entry into mitotic cell cycle after pheromone arrest;maturation of SSU-rRNA from tricistronic rRNA transcript (SSU-rRNA, 5.8S rRNA, LSU-rRNA)	nucleolus
		TCONS_00021094	mitotic cell cycle;syncytium formation by plasma membrane fusion;nematode larval development;synaptic transmission, cholinergic;insemination;embryo development ending in birth or egg hatching;body morphogenesis;locomotion;aflatoxin biosynthetic process	cytoplasmic membrane-bounded vesicle	transferase activity, transferring acyl groups;hydrolase activity, acting on ester bonds;phosphopantetheine binding
		TCONS_00021589	oxidation-reduction process		alcohol dehydrogenase (NAD) activity;zinc ion binding
		TCONS_00022532	oxidation-reduction process		oxidoreductase activity, acting on the aldehyde or oxo group of donors, NAD or NADP as acceptor
		TCONS_00022676	transcription, DNA-templated;regulation of transcription from RNA polymerase II promoter	nucleus	sequence-specific DNA binding RNA polymerase II transcription factor activity;DNA binding;zinc ion binding
		TCONS_00023117	transmembrane transport	integral component of membrane
		TCONS_00023118	transmembrane transport	integral component of membrane
		TCONS_00023401	methylation		O-methyltransferase activity
		TCONS_00023797	oxidation-reduction process		oxidoreductase activity
		TCONS_00024144	carbohydrate metabolic process		hydrolase activity, hydrolyzing O-glycosyl compounds;carbohydrate binding
		TCONS_00024166	biosynthetic process		transferase activity, transferring acyl groups other than amino-acyl groups
		TCONS_00024261	phospholipid biosynthetic process		phosphatidylserine decarboxylase activity
		TCONS_00024963	enzyme-directed rRNA 2'-O-methylation;maturation of LSU-rRNA from tricistronic rRNA transcript (SSU-rRNA, 5.8S rRNA, LSU-rRNA);maturation of 5.8S rRNA from tricistronic rRNA transcript (SSU-rRNA, 5.8S rRNA, LSU-rRNA)	nucleolus;preribosome, large subunit precursor;mitotic spindle pole body	rRNA (uridine-2'-O-)-methyltransferase activity;rRNA (guanosine-2'-O-)-methyltransferase activity
		TCONS_00025031	metabolic process		GTPase activity;GTP binding
		TCONS_00025032		viral envelope
		TCONS_00025033		viral envelope
		TCONS_00025175	ribosomal large subunit assembly;nuclear-transcribed mRNA catabolic process;rRNA processing	nucleoplasm;nucleolus;ribosome;preribosome, large subunit precursor
		TCONS_00025377	phenol-containing compound metabolic process		arylsulfatase activity
		TCONS_00026594	proteolysis;oxidation-reduction process		metalloendopeptidase activity;oxidoreductase activity
		TCONS_00026706	transmembrane transport	integral component of membrane
		TCONS_00026724	metabolic process		isomerase activity;coenzyme binding
		TCONS_00027306	ribosomal large subunit assembly;rRNA processing;nucleic acid phosphodiester bond hydrolysis	nucleolus	nucleic acid binding;exonuclease activity
		TCONS_00027484	carbohydrate metabolic process		hydrolase activity, hydrolyzing O-glycosyl compounds;carbon-sulfur lyase activity
		TCONS_00027699	nucleoside metabolic process		catalytic activity
		TCONS_00027754	catechol-containing compound metabolic process;oxidation-reduction process		ferric iron binding;catechol 1,2-dioxygenase activity
		TCONS_00027822	transmembrane transport	integral component of membrane	substrate-specific transmembrane transporter activity
		TCONS_00027864	metabolic process		cholinesterase activity
		TCONS_00028078	oxidation-reduction process		oxidoreductase activity, acting on CH-OH group of donors;flavin adenine dinucleotide binding
		TCONS_00028235	maturation of LSU-rRNA from tricistronic rRNA transcript (SSU-rRNA, 5.8S rRNA, LSU-rRNA);maturation of 5.8S rRNA from tricistronic rRNA transcript (SSU-rRNA, 5.8S rRNA, LSU-rRNA)	nucleolus	RNA binding;helicase activity;ATP binding
		TCONS_00029610	metabolic process;transmembrane transport	integral component of membrane	ATP binding;ATPase activity, coupled to transmembrane movement of substances
		TCONS_00029655	metabolic process		transferase activity, transferring acyl groups;hydrolase activity
		TCONS_00030449	mitochondrial translation	mitochondrion	aminoacyl-tRNA hydrolase activity
		TCONS_00030584	glyoxylate cycle;tricarboxylic acid cycle;fatty acid catabolic process;carbon utilization;acetate catabolic process	peroxisomal matrix	malate synthase activity
		TCONS_00030860	oxidation-reduction process		oxidoreductase activity
		TCONS_00031361	establishment or maintenance of cell polarity;carbohydrate transport;GDP-mannose transport;fungal-type cell wall polysaccharide biosynthetic process;nucleotide transmembrane transport	Golgi membrane;endoplasmic reticulum membrane;integral component of membrane;cytoplasmic vesicle membrane	GDP-mannose transmembrane transporter activity
		TCONS_00031594	metabolic process		hydrolase activity
		TCONS_00033442	regulation of transcription from RNA polymerase II promoter;transmembrane transport	nucleus;integral component of membrane	sequence-specific DNA binding RNA polymerase II transcription factor activity;zinc ion binding
		TCONS_00033446	biosynthetic process		transaminase activity;pyridoxal phosphate binding
		TCONS_00034464	metabolic process		carbon-sulfur lyase activity
		TCONS_00035573	glycogen catabolic process;transmembrane transport	integral component of membrane	4-alpha-glucanotransferase activity;amylo-alpha-1,6-glucosidase activity
		TCONS_00035948	phosphate ion transmembrane transport;sodium ion transmembrane transport	plasma membrane	inorganic phosphate transmembrane transporter activity;sodium:inorganic phosphate symporter activity;identical protein binding
		TCONS_00035952	integrin-mediated signaling pathway;protein ubiquitination		ubiquitin-protein transferase activity;zinc ion binding
		TCONS_00036122	metabolic process		hydrolase activity
		TCONS_00036473	methylation		methyltransferase activity
		TCONS_00036596	transmembrane transport	integral component of membrane
		TCONS_00036635		membrane	growth factor activity
		TCONS_00036921	metabolic process		N-acetyltransferase activity
		TCONS_00037490	RNA phosphodiester bond hydrolysis, endonucleolytic		nucleic acid binding;RNA-DNA hybrid ribonuclease activity
		TCONS_00037577		nucleus;cytosol	pyridoxal phosphate binding
		TCONS_00037990	metabolic process		helicase activity;metal ion binding
		TCONS_00038072		membrane
		TCONS_00038084	endonucleolytic cleavage in ITS1 to separate SSU-rRNA from 5.8S rRNA and LSU-rRNA from tricistronic rRNA transcript (SSU-rRNA, 5.8S rRNA, LSU-rRNA);endonucleolytic cleavage to generate mature 5'-end of SSU-rRNA from (SSU-rRNA, 5.8S rRNA, LSU-rRNA);endonucleolytic cleavage in 5'-ETS of tricistronic rRNA transcript (SSU-rRNA, 5.8S rRNA, LSU-rRNA)	nucleolus;90S preribosome	RNA binding;ATP-dependent RNA helicase activity;ATP binding
		TCONS_00038097	metabolic process;transmembrane transport	integral component of membrane	ATP binding;ATPase activity, coupled to transmembrane movement of substances
