# Supplementary material for: Oxidative stress and carbon metabolism influence Aspergillus flavus transcriptome composition and secondary metabolite production
Source: Sci Rep. 2016 Dec 12;6:38747. doi: 10.1038/srep38747 (PMC5150527; doi:10.1038/srep38747)
Supplement: Supplementary Data 5 [file srep38747-s5.xls]

## Sheet: Sheet1
Supplementary Data 5. Gene expression FPKM data for select regulatory transcription factors and kinases.
Locus ID	Accession	Annotation	3357YEP0	3357YEP10	3357YEP20	3357YES0	3357YES10	3357YES20	AF13YEP0	AF13YEP10	AF13YEP25	AF13YES0	AF13YES10	AF13YES25	Tox4YEP0	Tox4YEP10	Tox4YEP25	Tox4YES0	Tox4YES10	Tox4YES25	AF36YEP0	AF36YEP10	AF36YES0	AF36YES10	AfgYEP0	AfgYEP10	AfgYEP20	AfgYES0	AfgYES10	AfgYES20	K54YEP0	K54YEP10	K54YES0	K54YES10
C2H2 Transcription Factors
XLOC_005895	AFLA_137320	C2H2 conidiation transcription factor FlbC	39.6839	46.9294	11.771	32.0996	45.8988	796.432	45.6179	47.2709	52.5659	34.8594	39.5506	30.9361	53.5389	53.7007	49.3177	29.0613	40.8409	29.9806	38.6759	40.8975	44.4662	69.6527	40.3921	45.0335	29.3379	36.8807	148.188	23.1599	21.5171	19.6169	40.1169	34.9278
XLOC_005558	AFLA_061740	C2H2 finger and ankyrin domain protein, putative	16.1791	14.155	34.1313	13.0746	14.072	28.9126	14.4733	12.3573	13.4679	11.3084	12.4142	12.5832	11.4695	13.0354	13.4803	10.9929	10.6738	10.7087	16.2962	14.8941	11.1976	11.2665	12.674	12.8989	17.4959	13.6325	17.5294	33.0575	125.842	86.2617	14.4036	11.1067
XLOC_006841	AFLA_069430,AFLA_069440,AFLA_069450	C2H2 finger domain protein (Gli3), putative	60.3465	67.5103	154.461	129.071	106.518	158.715	94.2112	105.18	88.8075	125.525	127.19	144.945	117.253	144.328	109.135	104.478	104.486	109.587	89.839	75.0714	73.9771	75.7982	67.7898	98.1283	57.9973	107.594	142.791	119.949	39.7092	40.106	87.9798	110.392
XLOC_006995	AFLA_090370	C2H2 finger domain protein (Kin17), putative	0.157209	0.0917242	0.0619353	0.064363	0.582772	0.139123	0.169637	0.204623	0.301	1.03925e-08	1.63319e-07	0.0683904	5.99235e-08	0.23589	0.143954	0.433505	0.17192	0.134312	0.237539	0.190757	4.56047e-07	2.68996e-07	0.486857	0.322528	0.476648	7.48718e-09	0.467547	0.0491253	0.788894	1.96491	0.600801	0.0880055
XLOC_007298	AFLA_090370	C2H2 finger domain protein (Kin17), putative	61.073	65.3296	25.1884	48.6951	48.6373	46.975	64.025	61.5247	64.5112	58.4657	54.3658	64.5285	59.8056	65.7268	70.6061	59.1226	53.7202	70.8893	74.3862	67.5562	67.276	57.281	57.5567	63.3589	61.7124	59.9887	59.3369	49.1364	90.7984	90.195	64.5182	55.8234
XLOC_000290	AFLA_078920	C2H2 finger domain protein, putative	25.3333	55.3324	17.8871	99.9319	89.1042	143.641	23.0094	28.364	26.1535	77.644	78.1547	86.6844	30.5542	40.6881	43.06	104.921	97.5268	107.855	33.4283	40.2624	151.183	131.21	39.8508	53.9646	26.4395	128.167	116.656	84.3766	27.0285	27.8786	98.3561	156.343
XLOC_001519	AFLA_026410	C2H2 finger domain protein, putative	25.0332	33.4127	18.3799	14.685	15.3206	40.9148	25.5365	23.1122	24.4729	16.4471	17.024	15.2201	29.6961	22.0077	23.2688	12.3678	15.721	14.2733	23.6964	20.7092	18.0531	33.8202	22.8091	21.3319	14.1711	15.1019	27.8755	15.8091	24.9656	31.2489	10.5475	11.1345
XLOC_001869	AFLA_035850	C2H2 finger domain protein, putative	56.1102	71.3872	87.7288	50.2828	48.0115	53.9561	64.6338	66.4605	57.6875	67.3633	71.6717	66.6507	70.6565	82.9249	61.2849	59.8336	64.2268	75.9221	66.8397	66.6421	75.5831	73.3604	51.1686	62.88	64.3629	77.227	98.6158	100.936	121.732	173.748	57.5354	64.8453
XLOC_002122	AFLA_027460	C2H2 finger domain protein, putative	238.796	169.67	29.0044	237.132	218.269	171.963	288.704	285.454	267.816	262.612	298.986	296.318	282.514	294.301	278.486	239.029	297.322	302.361	217.377	210.68	176.349	158.836	271.89	230.078	129.581	214.417	152.355	81.5533	204.04	181.737	387.879	369.492
XLOC_002160	AFLA_028480	C2H2 finger domain protein, putative	48.4245	44.9893	55.7136	40.1235	40.3782	47.2213	51.9894	50.9605	48.2349	37.7672	38.9801	47.606	46.056	50.5055	51.1919	42.3226	40.4509	47.5636	49.7836	50.4081	46.6556	45.2565	45.355	46.5601	31.7567	43.6749	48.9321	42.2399	51.9388	29.7872	42.314	41.1009
XLOC_002777	AFLA_019010	C2H2 finger domain protein, putative	47.794	26.2051	98.3108	58.1891	74.8346	72.929	36.5102	50.1841	61.3153	54.5479	58.0623	63.2148	47.9866	55.1684	50.3434	61.665	61.4715	64.0062	42.7817	40.9736	39.358	33.9653	42.9237	41.8237	37.2335	29.5588	23.2378	48.8511	6.54914	9.59884	13.1777	30.1121
XLOC_003116	AFLA_017210,AFLA_017220	C2H2 finger domain protein, putative	158.725	193.163	128.38	564.025	743.569	957.125	152.971	213.768	261.108	394.331	397.478	631.885	161.72	236.114	345.884	701.079	709.169	699.541	165.381	265.471	519.905	343.796	195.558	282.804	178.342	776.78	822.397	540.561	113.967	118.499	157.65	290.491
XLOC_003192	AFLA_019010	C2H2 finger domain protein, putative	0.489718	8.31611	13.1231	0.980135	0.693708	3.37001	2.07322	0.80138	1.75775	0.674698	0.849052	0.718773	3.0797	1.62723	2.08151	2.64406	1.27952	1.85137	2.00931	1.50644	5.87722	3.938	1.01268	0.765201	2.27686	3.17726	5.27471	2.96719	12.9725	6.2814	4.61186	2.37248
XLOC_004063	AFLA_112760	C2H2 finger domain protein, putative	33.8143	62.7345	80.9152	73.6235	54.1298	53.1415	39.3787	38.0155	33.3057	63.8285	67.3081	56.087	45.4383	44.4696	40.9897	91.3741	93.3775	76.0717	31.7196	34.4652	121.003	112.405	44.3407	39.3473	29.5731	159.72	155.376	96.0004	115.331	77.4337	62.4461	83.9169
XLOC_004330	AFLA_043070	C2H2 finger domain protein, putative	13.8686	16.8803	1.65067	1.52747	1.06211	11.5273	12.3199	10.0418	7.27039	1.09068	1.42303	1.03285	12.9314	8.2613	7.20792	0.381298	1.28012	0.726406	6.52729	4.93402	3.98866	9.74617	10.4975	6.20743	4.6325	0.364029	2.7859	0.654531	72.812	29.2663	2.55068	1.27687
XLOC_005735	AFLA_133330	C2H2 finger domain protein, putative	75.4483	60.4519	88.9178	57.7601	53.0615	68.1051	52.0742	59.808	59.9183	39.5205	44.5927	44.957	53.4801	58.5567	57.8528	43.786	41.2887	43.6558	51.6509	54.9297	64.5606	62.9312	68.3265	61.7141	45.7674	78.6415	76.9348	66.1227	42.0057	50.6283	39.6109	53.2354
XLOC_007032	AFLA_091490	C2H2 finger domain protein, putative	27.7377	46.1332	128.612	62.8305	53.6012	29.9034	44.1689	47.2589	42.1076	50.267	63.5442	42.1239	54.8008	42.7513	42.1397	65.1781	72.1526	54.2655	31.4398	29.4438	124.43	136.556	49.5636	41.5058	40.8754	81.0263	67.8746	80.2878	46.3867	22.1017	50.8318	64.3845
XLOC_008336	AFLA_003630	C2H2 finger domain protein, putative	162.748	87.6247	100.43	120.766	120.389	137.311	162.686	173.867	155.535	102.643	108.389	100.727	180.054	172.062	147.051	123.591	140.032	105.478	131.152	119.317	190.175	171.192	174.123	127.511	67.5718	111.95	91.9458	91.274	121.683	90.91	243.229	199.212
XLOC_008591	AFLA_003100	C2H2 finger domain protein, putative	0.0658696	0.0522843	0.126084	0.106635	0.219632	0.106696	0.0580016	0.029933	0	0	0.0222513	0.0648236	0.03052	0.0154842	0	0	0.0781838	0.0260333	0	0	0.0652475	0.070159	0	0.100419	0.0195882	0.0275643	0.143926	0.181904	0.39378	0.393925	0	0
XLOC_009116	AFLA_049760	C2H2 finger domain protein, putative	87.0231	74.1265	55.0691	168.978	140.701	109.862	85.4415	93.2095	96.7452	128.423	165.359	174.941	82.0496	89.436	89.3916	121.713	135.343	137.03	86.8547	83.6338	106.176	93.4379	117.277	90.0396	60.6829	115.146	78.6543	63.4812	65.0157	52.4852	105.597	110.266
XLOC_009217	AFLA_052490	C2H2 finger domain protein, putative	14.9082	14.7517	5.75108	5.23263	5.10106	3.69382	10.8369	7.02674	7.74239	3.61307	3.85494	3.81533	9.06541	6.05615	6.81346	3.02665	3.87756	3.74374	11.4426	8.08123	5.60596	9.39274	13.9998	8.1442	8.46069	2.85268	3.52059	6.72326	4.20942	6.50037	10.3894	5.25746
XLOC_010863	AFLA_011790	C2H2 finger domain protein, putative	0.938432	1.45059	1.79115	4.05847	4.91953	5.10469	0.436316	0.792127	0.772866	2.46552	2.47787	3.54615	1.01159	0.964613	0.607441	2.19569	2.58404	2.7926	0.668171	1.33521	3.27581	3.1478	0.907042	1.73872	2.29389	2.66223	2.09178	4.16752	4.19413	0.0980277	4.03897	3.16861
XLOC_009079	AFLA_048870	C2H2 transcription factor (AmdA), putative	19.8378	10.7441	10.9682	11.3643	14.5061	10.4334	18.0651	17.8386	26.6477	14.6912	13.2369	10.9047	11.0357	12.7125	19.9564	10.1486	12.5739	10.5358	13.8804	13.9325	7.43952	5.94311	20.5143	14.0852	20.9853	3.71466	3.34839	8.17037	17.0404	10.491	13.187	8.22115
XLOC_008280	AFLA_002290	C2H2 transcription factor (AmdX), putative	67.8997	35.0698	45.4475	58.0659	54.7228	54.6798	82.508	107.594	93.3414	48.2623	60.2859	54.5981	84.4941	94.1289	82.0711	47.8979	54.4006	52.7366	63.5044	74.6271	39.0661	40.3955	111.188	83.0581	43.1227	41.8622	28.2752	35.7102	126.608	45.8516	43.6592	54.4388
XLOC_005266	AFLA_054800	C2H2 transcription factor (Azf1), putative	5.62636	9.24481	9.48846	13.128	37.5678	11.1679	5.90128	6.62544	8.24247	29.3179	29.7672	28.3942	12.0043	11.2245	9.75709	39.1243	43.5991	32.9434	9.52878	9.99472	45.1952	35.5047	6.83287	7.84035	7.803	8.13091	7.15203	14.8889	5.03732	6.11892	40.8754	48.3754
XLOC_004733	AFLA_043760	C2H2 transcription factor (Con7), putative	21.4763	25.7369	27.8854	24.6826	17.4677	15.1551	22.214	20.5256	22.3808	22.2863	24.9288	17.3011	24.0584	20.8737	19.514	21.3678	21.0315	17.0197	19.7803	20.5129	24.6022	19.9826	27.7213	23.8132	22.3516	22.206	17.4626	19.1981	36.3364	16.2535	31.6365	29.4981
XLOC_005782	AFLA_134680,AFLA_134690	C2H2 transcription factor (Crea), putative	351.428	407.414	480.318	342.095	352.292	422.472	382.375	379.236	368.352	228.9	280.098	320.185	415.32	399.616	355.233	336.195	310.912	313.636	348.944	368.973	588.979	520.303	434.033	339.724	190.546	509.197	473.661	247.661	541.489	554.229	388.601	460.546
XLOC_006141	AFLA_134680	C2H2 transcription factor (Crea), putative	6.66536	6.07369	286.817	20.7105	51.7195	70.123	7.68138	7.82969	6.37644	10.1027	14.9811	55.9996	11.3737	8.08443	6.23204	41.9538	15.763	50.2938	9.00712	8.30245	35.2538	23.4128	8.81873	7.73395	9.31948	41.4091	39.1219	71.5879	8.16422	9.05971	15.5604	42.6854
XLOC_006546	AFLA_069460,AFLA_069470,AFLA_069910,AFLA_069920,AFLA_069930	C2H2 transcription factor (Egr2), putative	440.355	420.158	731.081	263.29	331.07	452.652	440.794	410.466	373.59	338.651	323.994	340.676	393.472	399.155	377.221	333.595	315.555	302.147	349.322	362.35	307.065	284.199	309.432	345.588	504.511	307.777	387.351	337.814	427.891	402.363	360.843	270.207
XLOC_004742	AFLA_044060	C2H2 transcription factor (RfeC), putative	0	0	0	0	0.0894413	0	0	0.0447325	0.100108	0	0	0.0630789	0	9.6906e-284	0.0493269	5.25421e-229	0.0696219	0.206792	0.0656552	0	0	0	0	0.0659353	0.0640454	0	6.72821e-263	4.32071e-157	1.07799e-125	0.116293	0.0899817	0.0731719
XLOC_003135	AFLA_017640	C2H2 transcription factor (Rpn4), putative	41.5616	72.5109	163.226	21.0056	47.9562	284.919	42.3871	50.0639	33.1733	12.9425	15.6587	36.3561	41.5382	40.8941	48.2046	29.2789	23.4921	32.7311	33.0076	48.7733	108.26	100.447	25.5194	35.7553	18.6118	78.623	206.438	47.869	358.007	38.6828	47.2776	29.8041
XLOC_001644	AFLA_030080	C2H2 transcription factor (TFIIIA), putative	15.3265	42.7589	11.3396	20.1733	14.7557	10.4109	19.5733	21.7831	17.2083	18.97	21.2407	23.8294	27.3657	27.3505	18.3087	20.4834	19.3696	27.5335	18.7899	19.0863	25.7095	20.3136	14.4862	20.6028	17.4944	30.0554	37.4216	30.724	9.79633	35.9702	10.4547	18.5651
XLOC_008099	AFLA_127920,AFLA_127930	C2H2 transcription factor Crz1, putative	21.3262	16.8917	16.757	27.5179	20.9136	23.2335	26.5043	24.2717	24.6316	28.7717	33.4264	24.9252	26.905	21.7231	21.3974	25.4436	28.4107	27.7204	19.34	17.3903	25.3813	25.1799	30.7514	22.6814	10.9768	23.7717	23.2646	16.9928	32.8287	18.741	27.2325	29.2377
XLOC_001665	AFLA_030580	C2H2 transcription factor PacC, putative	410.481	193.163	174.823	118.086	146.303	115.926	441.431	420.697	407.08	78.678	98.6517	90.5117	370.732	384.371	314.404	91.9067	94.4685	89.4869	389.992	334.141	186.94	183.334	437.021	323.863	180.541	64.1102	57.6497	66.8239	576.427	270.06	264.809	239.03
XLOC_002238	AFLA_030580	C2H2 transcription factor PacC, putative	15.191	5.5433	0.638702	1.41429	2.27165	1.29981	13.9596	9.63236	9.28923	1.48733	1.17291	1.17783	11.4758	8.67113	6.32582	1.49555	1.52379	1.05197	24.4438	14.0967	8.57816	6.57899	12.3092	9.40609	4.26156	1.38471	1.33846	0.384219	30.8613	13.2394	9.17466	3.60252
XLOC_001693	AFLA_031400	C2H2 transcription factor Swi5	22.0642	16.6077	48.3079	33.5949	31.4841	35.8018	20.3469	26.2362	23.9247	26.1744	26.9734	24.8208	27.1383	29.0683	25.2613	27.7176	32.9024	23.5421	21.9001	18.4921	34.7253	37.9406	23.8658	22.1411	29.7388	29.5047	34.8916	35.7865	18.0208	11.4877	24.3939	25.2311
XLOC_001608	AFLA_028760	C2H2 transcription factor, putative	19.2303	11.7798	1.63976	23.2535	23.0523	12.408	24.3379	23.6577	24.3115	29.5492	27.3781	28.1639	20.7304	23.5794	29.2938	24.2872	29.6524	27.4721	12.9528	13.3753	9.66316	9.72953	24.4363	20.8697	12.5839	10.2815	8.663	2.26558	13.0524	10.7402	40.8932	32.1359
XLOC_002573	AFLA_013890	C2H2 transcription factor, putative	3.02841	2.39011	2.18491	2.24207	2.56358	1.96964	2.72291	1.81337	2.89383	1.8725	1.90834	1.88251	2.29585	2.24777	2.74601	2.14194	2.15826	1.84912	1.98597	1.84812	1.59172	1.74386	2.24566	2.06305	2.32662	1.97911	1.85576	2.09591	6.07315	4.81798	3.24867	2.81443
XLOC_003165	AFLA_018410	C2H2 transcription factor, putative	7.3705	11.203	35.6065	8.90576	6.97487	17.4906	5.01343	2.33585	3.23851	11.8501	6.8819	11.0914	3.65421	7.0967	4.46549	11.4809	10.4844	16.3934	5.77844	3.76177	18.0229	11.35	2.53183	4.14274	5.40997	17.3828	18.7637	20.3979	51.436	8.83901	6.35833	9.52331
XLOC_006850	AFLA_069700,AFLA_069720	C2H2 transcription factor, putative	52.258	47.0937	49.1038	46.4385	46.7847	35.094	58.9959	63.6532	59.2166	44.732	52.3741	52.5312	62.0541	65.7802	58.1267	51.2172	52.096	51.6919	53.0797	52.4763	51.4399	49.976	59.3132	57.9783	46.1784	52.0355	41.0105	53.7014	59.0572	66.8349	61.0826	69.578
XLOC_000457	AFLA_082850,AFLA_082860	C2H2 type conidiation transcription factor BrlA	9.13886	4.72824	0.592368	71.5617	39.9153	65.7851	13.222	27.7976	11.3504	72.5077	85.3905	56.6474	34.5452	48.8717	28.2149	58.1577	60.5496	65.4304	22.5299	14.931	34.8804	34.9507	14.8376	30.824	0.326694	65.0303	90.1807	6.55679	1.13873	1.71456	8.32285	27.7493
XLOC_000380	AFLA_081130	C2H2 type zinc finger domain protein	24.3089	19.5108	12.6835	36.5547	25.2395	24.6293	21.9092	20.0803	19.384	29.8956	30.2853	29.7079	21.657	20.7337	19.7833	34.5271	36.0928	29.7051	19.9233	19.0713	36.5782	30.3525	21.0487	19.3457	10.2644	58.7544	45.974	16.3824	25.4104	16.0935	41.6499	43.6339
XLOC_005665	AFLA_131330	C2H2 zinc finger protein	49.8209	40.3327	34.0864	45.9809	38.9568	42.4364	56.5641	61.209	52.7354	42.5079	47.847	39.5967	69.4115	58.2967	49.4431	48.082	50.4994	45.2311	44.8035	42.5293	76.2122	79.0485	65.142	45.7765	23.5799	53.075	56.4411	36.0263	119.426	60.3897	72.0823	68.5996
XLOC_010873	AFLA_011940	C2H2 zinc finger protein	26.9605	19.7911	25.8791	40.8672	34.3773	43.3584	28.6383	30.602	33.0337	42.1172	44.2312	41.785	28.9693	30.3266	31.7783	39.7282	47.7008	41.4301	25.6123	24.2295	33.8125	31.834	34.6754	28.0748	21.009	43.3628	43.3325	32.3207	49.4525	27.8722	31.593	38.0474
XLOC_006709	AFLA_065770	C6 and C2H2 transcription factor, putative	2.23098	2.2714	1.50924	2.17644	2.03367	2.0001	3.23245	2.39182	2.52046	2.2335	2.08773	2.43467	2.22374	2.22437	2.54774	2.31544	2.3622	2.26269	3.80885	2.57354	2.53088	1.70391	1.72401	2.24362	2.73789	2.76971	1.63636	2.41799	2.89471	4.41158	2.88546	2.18799
XLOC_000487	AFLA_083510	homeobox and C2H2 transcription factor, putative	12.8289	11.1266	11.7344	6.43148	7.34781	7.49305	12.8184	11.5356	13.4049	6.89916	6.4494	7.32144	11.0092	12.9653	12.1418	7.21345	7.13922	6.24952	13.9921	12.0977	9.96536	10.1907	10.1093	10.3235	11.9182	8.00813	8.38216	8.60615	10.4097	12.7389	10.4747	8.88096
bZIP Transcription Factors
XLOC_007431	AFLA_094010	bZIP transcription factor (Atf21), putative	113.012	92.4157	43.2963	107.127	141.495	256.487	81.8432	74.4194	134.259	56.4973	66.5857	150.186	50.2515	76.6721	148.013	74.1979	84.3023	83.3667	86.9554	113.741	88.2125	103.467	131.113	128.138	180.609	160.467	158.617	97.3965	132.926	123.223	70.9327	102.399
XLOC_001689	AFLA_031340	bZIP transcription factor (AtfA), putative	129.709	88.7103	105.836	56.3403	63.925	337.93	139.673	155.463	126.906	50.3962	55.5774	74.3183	133.101	171.674	165.401	77.0167	67.8681	64.5429	129.914	127.758	143.95	148.145	128.53	132.379	62.393	198.93	335.452	94.2194	191.569	181.964	52.8352	74.1542
XLOC_003153	AFLA_018110,AFLA_018120,AFLA_018130	bZIP transcription factor, putative	102.577	95.8154	136.975	122.622	132.666	119.752	122.558	127.195	130.592	149.161	134.74	153.901	110.003	131.874	140.781	133.277	138.168	135.958	121.126	132.743	102.137	91.399	131.789	129.675	153.318	114.311	106.862	114.086	110.726	83.2716	133.382	129.133
XLOC_003694	AFLA_113450	bZIP transcription factor (MetR), putative	135.767	156.466	236.009	145.446	166.92	143.431	117.563	119.604	106.553	134.171	136.371	136.973	120.834	126.868	117.89	150.544	155.372	155.036	118.774	126.466	153.177	166.715	105.621	123.647	112.598	141.441	174.447	186.541	186.462	132.263	200.552	176.251
XLOC_006093	AFLA_133560,AFLA_133570,AFLA_133580	bZIP transcription factor (Fcr3), putative	459.261	428.018	603.781	692.65	606.932	692.886	427.636	436.003	434.726	581.016	582.969	615.72	442.152	442.035	472.236	602.524	637.785	624.723	425.447	439.631	635.278	568.543	473.425	451.736	377.224	696.641	673.522	521.223	405.859	374.329	539.01	631.949
XLOC_006948	AFLA_089270	bZIP transcription factor HacA	421.038	410.138	363.839	517.505	442.792	361.149	463.003	494.262	544.397	616.806	634.567	523.649	461.681	474.713	583.947	516.071	544.843	586.388	430.488	493.738	552.945	559.274	448.566	427.368	408.863	323.641	377.959	374.615	296.837	252.134	478.736	450.025
XLOC_007374	AFLA_092460,AFLA_092470,AFLA_092480	bZIP transcription factor, putative	122.042	153.811	169.32	157.624	158.713	126.336	129.921	138.373	127.135	199.379	162.865	108.562	133.307	134.844	117.775	193.545	221.147	139.778	150.957	156.684	270.896	290.257	127.294	137.42	175.399	114.808	131.597	133.891	92.4587	151.577	208.721	148.229
XLOC_009132	AFLA_050250,AFLA_050260,AFLA_050270,AFLA_050280	bZIP transcription factor CpcA	1543.59	1310.22	2010	1746.22	1099.12	1395.29	2393.78	1657.26	1777.18	1940.29	1918	1688.19	1755.1	1942.66	2587.3	1670.26	1584.07	1751.68	1407.7	1453.6	1301.52	1528.56	1702.06	1253.61	994.232	1470.6	1450.51	1543.98	3487.52	2626.75	2290.99	2157.29
XLOC_009458	AFLA_100890,AFLA_100910	bZIP transcription factor JlbA, putative	961.489	789.672	473.94	464.299	364.711	239.973	490.768	401.873	367.7	281.467	311.678	282.238	404.89	378.879	379.048	285.431	247.334	282.539	944.994	846.708	777.289	774.4	689.163	736.882	290.834	520.213	512.366	528.644	2813.95	2644.68	3018.78	2578.92
Stress Signaling Kinases
XLOC_002278	AFLA_031560,AFLA_031570	MAP kinase kinase kinase (Bck1), putative	59.8053	46.5856	10913.7	180.806	169.771	607.276	42.1532	55.8929	70.476	55.6333	111.052	274.716	47.314	53.1751	83.0832	359.077	202.807	349.328	37.3612	44.9403	346.523	242.117	56.8182	61.2124	65.1423	743.846	1075.46	2636.11	374.729	56.3603	44.0603	121.401
XLOC_009166	AFLA_051240	MAP kinase kinase (Mkk2), putative	79.1262	56.2364	66.1508	80.8678	79.8624	74.7594	81.8406	86.648	86.5234	82.8436	89.9974	90.4437	83.28	73.2958	85.0351	78.7554	88.5457	84.3442	77.2798	77.7171	68.0658	63.9199	94.4512	73.0344	47.8281	58.5375	56.8498	61.3064	47.4354	59.2105	79.6217	82.3511
XLOC_008955	AFLA_052550,AFLA_052560,AFLA_052570	MAP kinase (MpkA), putative	137.331	118.024	237.904	131.32	125.726	111.672	136.87	132.908	121.822	140.556	145.276	125.353	135.864	141.329	111.709	126.356	127.707	124.138	147.784	138.259	128.053	128.654	151.209	144.477	142.585	114.237	114.784	222.548	175.88	174.131	133.931	126.316
XLOC_004477	AFLA_046960,AFLA_047090,AFLA_047190	L-ornithine N5-oxygenase (SidA)	40.4212	62.0322	206.154	46.5763	54.1526	53.2852	47.3597	58.7487	50.8432	46.7044	47.1683	49.8156	40.6659	39.6759	33.3825	32.9248	44.5064	46.1135	241.767	33.6347	34.2624	190.174	20.4501	38.7084	27.4927	34.1033	71.3251	60.3852	48.2497	43.5022	50.2157	46.6643
